# Supplementary material for: Carbohydrate metabolism and fertility related genes high expression levels promote heterosis in autotetraploid rice harboring double neutral genes
Source: Rice (N Y). 2019 May 10;12:34. doi: 10.1186/s12284-019-0294-x (PMC6510787; doi:10.1186/s12284-019-0294-x)
Supplement: Supplementary file 5 — Table S3. Frequency of cells exhibiting abnormal chromosome behavior in pollen mother cells (PMC) during meiosis. (XLSX 11 kb) [file 12284_2019_294_MOESM5_ESM.xlsx]

## Sheet: Sheet1
Table S3. Frequency of cells exhibiting abnormal chromosome behavior in pollen mother cells (PMC) during meiosis
Name	MetaphaseⅠ					AnaphaseⅠ						TelophaseⅠ				MetaphaseⅡ						AnaphaseⅡ						TelophaseⅡ						Tetrad stage
	No.	Normal（%）	Lagging（%）	Abnormal Spindle（%）		No.	Normal（%）	Straggling（%）	Advance Separation（%）	Bridge（%）		No.	Normal（%）	Micronucleus（%）		No.	Normal（%）	Asynchronous Meiocytes（%）	Abnormal Spindle（%）	Lagging（%）		No.	Normal（%）	Asynchronous Meiocytes（%）	Abnormal Spindle（%）	Straggling（%）		No.	Normal（%）	Asynchronous Meiocytes（%）	Abnormal Spindle（%）	Micronucleus（%）		No.	Normal（%）	T type（%）	L type（%）	Linear type（%）
T449	243	72.02	26.34	1.65		106	61.32	27.36	9.43	1.89		170	77.06	22.94		294	58.84	7.48	26.87	6.8		139	23.02	66.91	8.63	1.44		249	67.07	27.31	4.02	1.61		1266	98.03	1.03	0.47	0.47
H1	245	98.37	1.63	0		141	94.33	4.96	0.71	0		215	99.53	0.47		145	90.34	0.69	4.83	4.14		50	44	56	0	0		179	94.41	5.59	0	0		850	98.94	0.35	0.47	0.24
F1	173	83.82	16.18	0		83	87.95	7.23	4.82	0		144	96.53	3.47		183	65.57	2.73	22.95	8.74		75	32	65.33	0	2.67		129	92.25	6.98	0	0.78		888	98.99	0.56	0.34	0.11
