# Supplementary material for: Carbohydrate metabolism and fertility related genes high expression levels promote heterosis in autotetraploid rice harboring double neutral genes
Source: Rice (N Y). 2019 May 10;12:34. doi: 10.1186/s12284-019-0294-x (PMC6510787; doi:10.1186/s12284-019-0294-x)
Supplement: Supplementary file 6 — Table S4. Quality of RNA sequencing data and information of reads aligned to the Nipponbare reference genome. (XLSX 17 kb) [file 12284_2019_294_MOESM6_ESM.xlsx]

## Sheet: Sheet1
Table S4. Quality of RNA sequencing data and information of reads aligned to the Nipponbare reference genome
Sample	Raw Data	Valid Data	Valid reads	Mapped reads	Unique Mapped reads	Multi Mapped reads	Q30(%)	GC content(%)
FL1_1	53617662	53146312	53146312	50260027(94.57%)	29803948(56.08%)	20456079(38.49%)	94.34	53.5
FL1_2	57012498	56526120	56526120	53417368(94.50%)	31695634(56.07%)	21721734(38.43%)	94.49	53.5
FL1_3	49217026	48632212	48632212	45540073(93.64%)	27821335(57.21%)	17718738(36.43%)	95.47	52.5
FP1_1	44776080	44322082	44322082	42093477(94.97%)	28338702(63.94%)	13754775(31.03%)	96.48	51.5
FP1_2	51465400	50841698	50841698	47849863(94.12%)	31995924(62.93%)	15853939(31.18%)	93.3	51.5
FP1_3	46942558	45443078	45443078	42472092(93.46%)	28683099(63.12%)	13788993(30.34%)	94.68	51.5
TL1_1	45813246	45225188	45225188	42959215(94.99%)	32320278(71.47%)	10638937(23.52%)	96.16	52.5
TL1_2	42696894	42250170	42250170	40105163(94.92%)	28609676(67.71%)	11495487(27.21%)	93.13	53
TL1_3	45043012	44355182	44355182	41895880(94.46%)	30316043(68.35%)	11579837(26.11%)	93.24	52.5
TP1_1	47617944	47108664	47108664	44995459(95.51%)	33450138(71.01%)	11545321(24.51%)	94.28	50.5
TP1_2	47575458	47129644	47129644	44650699(94.74%)	32650839(69.28%)	11999860(25.46%)	93.41	51.5
TP1_3	41150392	40662490	40662490	38531041(94.76%)	28376015(69.78%)	10155026(24.97%)	92.97	50.5
HL1_1	43435982	42624028	42624028	40709661(95.51%)	24408391(57.26%)	16301270(38.24%)	95.76	53.5
HL1_2	50169756	48076026	48076026	44573058(92.71%)	25580655(53.21%)	18992403(39.50%)	92.87	52.5
HL1_3	44720266	44117244	44117244	41732309(94.59%)	23728913(53.79%)	18003396(40.81%)	94	53.5
HP1_1	44319576	43977194	43977194	41077632(93.41%)	29171399(66.33%)	11906233(27.07%)	91.3	50.5
HP1_2	51128078	50439328	50439328	47879792(94.93%)	35526783(70.43%)	12353009(24.49%)	96.14	50
HP1_3	39331670	38872802	38872802	37181501(95.65%)	27525868(70.81%)	9655633(24.84%)	96.37	50.5
FL2_1	46458974	46034362	46034362	43602731(94.72%)	29807583(64.75%)	13795148(29.97%)	93.66	53.5
FL2_2	44575310	44131740	44131740	42234595(95.70%)	30369604(68.82%)	11864991(26.89%)	95.47	54
FL2_3	42973392	42620606	42620606	40781786(95.69%)	29405612(68.99%)	11376174(26.69%)	95.45	53
FZ2_1	50977722	50388590	50388590	48343659(95.94%)	28010278(55.59%)	20333381(40.35%)	95.83	53.5
FZ2_2	47712724	47141368	47141368	45305775(96.11%)	26363864(55.93%)	18941911(40.18%)	95.93	53
FZ2_3	45143242	44592918	44592918	42549837(95.42%)	24472527(54.88%)	18077310(40.54%)	95.57	53.5
FE2_1	41073114	39612184	39612184	36774650(92.84%)	25910402(65.41%)	10864248(27.43%)	91.78	50.5
FE2_2	41685088	36531682	36531682	34010568(93.10%)	24389800(66.76%)	9620768(26.34%)	93.64	51.5
FE2_3	44348600	43812000	43812000	41380718(94.45%)	29592250(67.54%)	11788468(26.91%)	96.02	50.5
FP2_1	44281854	43699164	43699164	40870007(93.53%)	26363046(60.33%)	14506961(33.20%)	94.08	51.5
FP2_2	44997762	44567778	44567778	42011843(94.27%)	27197849(61.03%)	14813994(33.24%)	96.36	51.5
FP2_3	49265100	48511212	48511212	44962647(92.69%)	28639915(59.04%)	16322732(33.65%)	92.37	50.5
TL2_1	55908194	55185920	55185920	52329443(94.82%)	37470615(67.90%)	14858828(26.93%)	96.61	51.5
TL2_2	59805232	59043442	59043442	54864451(92.92%)	37429759(63.39%)	17434692(29.53%)	92.18	50.5
TL2_3	42380700	41555330	41555330	39265113(94.49%)	27607774(66.44%)	11657339(28.05%)	94.55	51.5
TZ2_1	49962210	49135152	49135152	47102978(95.86%)	19832401(40.36%)	27270577(55.50%)	96.02	53.5
TZ2_2	49808588	48493686	48493686	46194610(95.26%)	19976267(41.19%)	26218343(54.07%)	93.82	52.5
TZ2_3	46169796	45430318	45430318	43252257(95.21%)	17810657(39.20%)	25441600(56.00%)	93.28	53
TE2_1	48302770	47800732	47800732	45327302(94.83%)	31993055(66.93%)	13334247(27.90%)	93.9	51
TE2_2	41195216	40770490	40770490	38980708(95.61%)	27864425(68.34%)	11116283(27.27%)	96.01	51.5
TE2_3	48978482	48489144	48489144	45822160(94.50%)	33085298(68.23%)	12736862(26.27%)	95.19	50.5
TP2_1	40304028	38372894	38372894	36461426(95.02%)	27104616(70.63%)	9356810(24.38%)	96.49	49
TP2_2	42432004	41302056	41302056	39100094(94.67%)	29276252(70.88%)	9823842(23.79%)	96.73	49
TP2_3	48039856	45655564	45655564	42806428(93.76%)	31664797(69.36%)	11141631(24.40%)	95.37	50
HL2_1	41384356	40393694	40393694	38307965(94.84%)	18796430(46.53%)	19511535(48.30%)	93.22	54
HL2_2	44975862	44424232	44424232	42653007(96.01%)	22212610(50.00%)	20440397(46.01%)	95.96	54.5
HL2_3	54982966	54279188	54279188	51522443(94.92%)	26457822(48.74%)	25064621(46.18%)	95.82	54
HZ2_1	50810136	49914570	49914570	47461545(95.09%)	29187853(58.48%)	18273692(36.61%)	94.78	53.5
HZ2_2	45171922	44074440	44074440	42025158(95.35%)	26001604(58.99%)	16023554(36.36%)	95.97	52.5
HZ2_3	47948918	47145218	47145218	44942427(95.33%)	27258027(57.82%)	17684400(37.51%)	96.44	53.5
HE2_1	41844754	41299686	41299686	38647489(93.58%)	28607288(69.27%)	10040201(24.31%)	94.26	50.5
HE2_2	40441776	39641106	39641106	36973207(93.27%)	27311489(68.90%)	9661718(24.37%)	94.32	50
HE2_3	42630394	42094950	42094950	39820873(94.60%)	29268738(69.53%)	10552135(25.07%)	94.42	51
HP2_1	47104526	44902940	44902940	41799785(93.09%)	25954758(57.80%)	15845027(35.29%)	94.94	50.5
HP2_2	41885340	40807966	40807966	37753839(92.52%)	23436701(57.43%)	14317138(35.08%)	94.74	50.5
HP2_3	49599354	48143930	48143930	45522734(94.56%)	28382886(58.95%)	17139848(35.60%)	96.3	50.5
FL3_1	46671522	45480390	45480390	43292765(95.19%)	32238454(70.88%)	11054311(24.31%)	96.44	51.5
FL3_2	44498516	43958130	43958130	41238834(93.81%)	30307203(68.95%)	10931631(24.87%)	96.06	51.5
FL3_3	44435060	43397240	43397240	40883227(94.21%)	28789671(66.34%)	12093556(27.87%)	93.9	52.5
FZ3_1	46403176	45543248	45543248	43442932(95.39%)	26220174(57.57%)	17222758(37.82%)	96.07	52.5
FZ3_2	45159498	44577540	44577540	42321798(94.94%)	25397660(56.97%)	16924138(37.97%)	95.92	54.5
FZ3_3	45106644	44238984	44238984	42051079(95.05%)	25299020(57.19%)	16752059(37.87%)	96.09	52.5
FP3_1	53312192	50777062	50777062	48315486(95.15%)	32846897(64.69%)	15468589(30.46%)	96.3	50.5
FP3_2	45253734	43544476	43544476	41072619(94.32%)	27617835(63.42%)	13454784(30.90%)	93.25	50.5
FP3_3	42345118	40976486	40976486	38462090(93.86%)	26552053(64.80%)	11910037(29.07%)	95.73	50
TL3_1	48554214	46598526	46598526	43802394(94.00%)	28959779(62.15%)	14842615(31.85%)	92.7	51.5
TL3_2	45854218	44782202	44782202	42710438(95.37%)	29539271(65.96%)	13171167(29.41%)	96.39	52.5
TL3_3	40114792	39630580	39630580	38171112(96.32%)	26658267(67.27%)	11512845(29.05%)	96.22	51.5
TZ3_1	49044024	48002698	48002698	45871644(95.56%)	21965277(45.76%)	23906367(49.80%)	96.32	52.5
TZ3_2	40519962	39184250	39184250	37009437(94.45%)	17627665(44.99%)	19381772(49.46%)	93.26	52.5
TZ3_3	50385350	47991390	47991390	45898430(95.64%)	22317380(46.50%)	23581050(49.14%)	96.31	52.5
TP3_1	55309402	53829110	53829110	51395627(95.48%)	38214968(70.99%)	13180659(24.49%)	95.93	50
TP3_2	54553034	53098066	53098066	50805703(95.68%)	38107507(71.77%)	12698196(23.91%)	96.04	49.5
TP3_3	44070834	43065320	43065320	40674564(94.45%)	30013470(69.69%)	10661094(24.76%)	94.07	50.5
HL3_1	50312742	49681810	49681810	47550974(95.71%)	20134232(40.53%)	27416742(55.18%)	96.31	52.5
HL3_2	47889794	47439032	47439032	44840658(94.52%)	18241658(38.45%)	26599000(56.07%)	94.41	53
HL3_3	62410890	61858222	61858222	59278106(95.83%)	25552909(41.31%)	33725197(54.52%)	96.61	52.5
HZ3_1	42271354	41535826	41535826	38702240(93.18%)	23792257(57.28%)	14909983(35.90%)	94.01	51.5
HZ3_2	47575074	45988900	45988900	43305109(94.16%)	26197401(56.96%)	17107708(37.20%)	96.66	52.5
HZ3_3	44485302	43285684	43285684	40450916(93.45%)	24491425(56.58%)	15959491(36.87%)	93.92	52.5
HP3_1	62011312	60981050	60981050	58240461(95.51%)	41684494(68.36%)	16555967(27.15%)	97.33	51.5
HP3_2	48701962	47224638	47224638	45011524(95.31%)	32362578(68.53%)	12648946(26.78%)	97.07	52.5
HP3_3	36371092	35898198	35898198	34296056(95.54%)	24839510(69.19%)	9456546(26.34%)	97.34	50.5
Note：T, H and F represent T449, H1 and F1, respectively. L1 and P1 represent flag leaves and anthers at meiosis stage, respectively. L2, P2, E2 and Z2 represent flag leaves, anther, embryo sac and leaf sheath at pre-flowering stage, respectively. L3, P3 and Z3 represent flag leaves, grain and leaf sheath at three days after flowering, respectively.
