# Supplementary material for: Carbohydrate metabolism and fertility related genes high expression levels promote heterosis in autotetraploid rice harboring double neutral genes
Source: Rice (N Y). 2019 May 10;12:34. doi: 10.1186/s12284-019-0294-x (PMC6510787; doi:10.1186/s12284-019-0294-x)
Supplement: Supplementary file 7 — Table S5. Correlation analysis between all tissues. (XLSX 96 kb) [file 12284_2019_294_MOESM7_ESM.xlsx]

## Sheet: Sheet1
Table S5. Correlation analysis between all tissues
	FL1_1	FL1_2	FL1_3	FP1_1	FP1_2	FP1_3	TL1_1	TL1_2	TL1_3	TP1_1	TP1_2	TP1_3	HL1_1	HL1_2	HL1_3	HP1_1	HP1_2	HP1_3	FL2_1	FL2_2	FL2_3	FZ2_1	FZ2_2	FZ2_3	FE2_1	FE2_2	FE2_3	FP2_1	FP2_2	FP2_3	TL2_1	TL2_2	TL2_3	TZ2_1	TZ2_2	TZ2_3	TE2_1	TE2_2	TE2_3	TP2_1	TP2_2	TP2_3	HL2_1	HL2_2	HL2_3	HZ2_1	HZ2_2	HZ2_3	HE2_1
FL1_1	1	0.99314	0.990813	0.451729	0.469798	0.458888	0.71891	0.732658	0.734715	0.301151	0.290032	0.324082	0.94603	0.929512	0.907803	0.280623	0.250844	0.254048	0.786306	0.776908	0.793667	0.94971	0.949159	0.951663	0.33194	0.302133	0.330724	0.456358	0.457124	0.459044	0.78739	0.815797	0.799564	0.738557	0.727583	0.730482	0.472145	0.466071	0.464115	0.202312	0.195554	0.201295	0.908034	0.907189	0.900472	0.912982	0.909903	0.915665	0.221204
FL1_2	0.99314	1	0.989522	0.457491	0.474807	0.464547	0.725504	0.732792	0.737255	0.302008	0.290832	0.325805	0.950151	0.928597	0.907454	0.282069	0.252424	0.255863	0.79092	0.784507	0.802226	0.947335	0.950102	0.951578	0.331004	0.301397	0.330661	0.461205	0.462089	0.462619	0.792268	0.821388	0.804463	0.738496	0.727967	0.730189	0.475137	0.469177	0.467397	0.203366	0.196532	0.202399	0.905972	0.906739	0.897707	0.914367	0.910526	0.917013	0.221856
FL1_3	0.990813	0.989522	1	0.450343	0.467874	0.457457	0.712667	0.730093	0.734895	0.29387	0.283143	0.317945	0.950353	0.932498	0.922295	0.276568	0.246674	0.250246	0.779784	0.769624	0.787335	0.947682	0.950364	0.950708	0.324126	0.29401	0.322907	0.453166	0.453989	0.453332	0.782881	0.811846	0.796412	0.738569	0.727995	0.729648	0.467068	0.460864	0.459114	0.199079	0.192021	0.197371	0.912888	0.911507	0.9054	0.910705	0.910084	0.914375	0.215585
FP1_1	0.451729	0.457491	0.450343	1	0.986841	0.981598	0.0881312	0.0884752	0.117283	0.619028	0.634856	0.662639	0.444551	0.488409	0.423504	0.65722	0.584951	0.61569	0.126531	0.118262	0.125681	0.580697	0.582504	0.567584	0.53337	0.515685	0.573886	0.877258	0.884378	0.840257	0.378375	0.426682	0.386757	0.797921	0.78839	0.799879	0.869218	0.858394	0.865506	0.375317	0.36156	0.389885	0.403923	0.398761	0.399466	0.600744	0.611355	0.592002	0.452995
FP1_2	0.469798	0.474807	0.467874	0.986841	1	0.986774	0.097007	0.0976382	0.126129	0.599966	0.610404	0.641745	0.462308	0.504756	0.440168	0.625151	0.566198	0.597137	0.135953	0.127727	0.135273	0.60019	0.602564	0.586985	0.550017	0.530238	0.590523	0.889052	0.895781	0.857555	0.394237	0.442903	0.402492	0.820007	0.811727	0.822266	0.882429	0.872374	0.879168	0.385335	0.370864	0.399651	0.422018	0.417718	0.417806	0.620248	0.63155	0.610289	0.461574
FP1_3	0.458888	0.464547	0.457457	0.981598	0.986774	1	0.0893564	0.0901769	0.118993	0.59199	0.598176	0.629193	0.451193	0.49576	0.429923	0.620775	0.556995	0.589345	0.128645	0.119913	0.127794	0.589168	0.59125	0.575968	0.540901	0.523585	0.583782	0.8905	0.897569	0.854326	0.384485	0.433499	0.392764	0.810314	0.800896	0.812193	0.878459	0.870146	0.878945	0.381793	0.366816	0.394788	0.409959	0.405017	0.405588	0.609753	0.62079	0.600969	0.44271
TL1_1	0.71891	0.725504	0.712667	0.0881312	0.097007	0.0893564	1	0.948208	0.98817	0.0967145	0.0876895	0.104497	0.604924	0.610246	0.641944	0.0802579	0.0763219	0.0736786	0.936245	0.929187	0.936278	0.594183	0.597105	0.61021	0.12681	0.109372	0.110294	0.0964334	0.0949285	0.10735	0.827014	0.813348	0.829324	0.268656	0.261458	0.260369	0.119742	0.119952	0.114779	0.0605703	0.0586765	0.05605	0.635125	0.639146	0.626117	0.603445	0.584803	0.629164	0.0846122
TL1_2	0.732658	0.732792	0.730093	0.0884752	0.0976382	0.0901769	0.948208	1	0.955382	0.0943851	0.0860769	0.100552	0.595304	0.577387	0.601352	0.0792707	0.0750787	0.0713245	0.966485	0.954882	0.955977	0.612197	0.608276	0.632788	0.12347	0.108298	0.108353	0.0956014	0.0947048	0.106083	0.836364	0.815889	0.842376	0.268866	0.257957	0.260725	0.120891	0.118208	0.11411	0.0595432	0.0575478	0.0551853	0.63628	0.638465	0.634025	0.610139	0.596759	0.628818	0.083682
TL1_3	0.734715	0.737255	0.734895	0.117283	0.126129	0.118993	0.98817	0.955382	1	0.108187	0.0997917	0.117986	0.621069	0.629498	0.672173	0.0945393	0.0883513	0.086762	0.93619	0.925398	0.932335	0.612112	0.615517	0.629127	0.137157	0.119384	0.121733	0.123602	0.122509	0.132023	0.836805	0.821343	0.837672	0.294688	0.286207	0.28514	0.145058	0.145088	0.139967	0.0696581	0.0673447	0.0654569	0.646796	0.649262	0.638838	0.619707	0.602739	0.64696	0.0930694
TP1_1	0.301151	0.302008	0.29387	0.619028	0.599966	0.59199	0.0967145	0.0943851	0.108187	1	0.948213	0.95433	0.286088	0.296618	0.271772	0.897339	0.87581	0.884191	0.100121	0.0995887	0.0996681	0.370482	0.375098	0.362215	0.7088	0.69924	0.71642	0.569749	0.569886	0.619138	0.309528	0.331792	0.313066	0.508255	0.519566	0.514731	0.685399	0.67944	0.684792	0.371333	0.354005	0.382535	0.249615	0.256709	0.249749	0.391833	0.403848	0.383206	0.630353
TP1_2	0.290032	0.290832	0.283143	0.634856	0.610404	0.598176	0.0876895	0.0860769	0.0997917	0.948213	1	0.972768	0.275404	0.288215	0.261721	0.932922	0.883245	0.872344	0.0924148	0.0912154	0.0918082	0.359506	0.363581	0.351301	0.700089	0.703649	0.719698	0.573743	0.573959	0.614235	0.298757	0.321989	0.303346	0.495768	0.505027	0.501839	0.689383	0.684776	0.688798	0.370416	0.350661	0.381056	0.238008	0.243764	0.237704	0.382057	0.392657	0.373686	0.633806
TP1_3	0.324082	0.325805	0.317945	0.662639	0.641745	0.629193	0.104497	0.100552	0.117986	0.95433	0.972768	1	0.310439	0.323973	0.294782	0.934846	0.880442	0.871152	0.109804	0.109306	0.109252	0.399616	0.403661	0.390954	0.713586	0.708783	0.728286	0.607772	0.60808	0.647546	0.32993	0.354256	0.333566	0.539284	0.548369	0.545224	0.720271	0.714702	0.717756	0.383576	0.365886	0.395723	0.274124	0.279667	0.273599	0.422407	0.43349	0.413376	0.639293
HL1_1	0.94603	0.950151	0.950353	0.444551	0.462308	0.451193	0.604924	0.595304	0.621069	0.286088	0.275404	0.310439	1	0.95236	0.947124	0.271225	0.241172	0.245813	0.650481	0.648454	0.663564	0.930117	0.930476	0.928846	0.311252	0.280992	0.309005	0.447201	0.44752	0.44619	0.687237	0.724691	0.703518	0.751695	0.745455	0.744269	0.45717	0.449918	0.448948	0.192802	0.186509	0.191565	0.902412	0.899329	0.901267	0.884568	0.886964	0.884261	0.202076
HL1_2	0.929512	0.928597	0.932498	0.488409	0.504756	0.49576	0.610246	0.577387	0.629498	0.296618	0.288215	0.323973	0.95236	1	0.978528	0.288221	0.254853	0.261904	0.633038	0.628814	0.643704	0.9195	0.919006	0.919014	0.31572	0.286007	0.318162	0.486683	0.487782	0.47937	0.676778	0.717167	0.694307	0.762766	0.752453	0.755509	0.488757	0.483995	0.481454	0.203479	0.196927	0.203001	0.879868	0.875449	0.863086	0.870601	0.873439	0.882582	0.209522
HL1_3	0.907803	0.907454	0.922295	0.423504	0.440168	0.429923	0.641944	0.601352	0.672173	0.271772	0.261721	0.294782	0.947124	0.978528	1	0.258159	0.229425	0.233478	0.641865	0.642414	0.654502	0.889288	0.88936	0.889193	0.295278	0.266598	0.294153	0.426982	0.427351	0.425945	0.668897	0.702067	0.686258	0.714259	0.707106	0.706279	0.434918	0.431143	0.427205	0.183782	0.177897	0.182578	0.869369	0.865388	0.85797	0.840293	0.844898	0.857376	0.194211
HP1_1	0.280623	0.282069	0.276568	0.65722	0.625151	0.620775	0.0802579	0.0792707	0.0945393	0.897339	0.932922	0.934846	0.271225	0.288221	0.258159	1	0.917328	0.914892	0.0920417	0.0892773	0.0920711	0.347556	0.350031	0.340433	0.655567	0.662828	0.689085	0.561502	0.561951	0.576902	0.283895	0.307247	0.287032	0.458325	0.460306	0.461912	0.664342	0.656576	0.658185	0.339207	0.324225	0.353256	0.236431	0.237129	0.234936	0.375624	0.382543	0.369074	0.632045
HP1_2	0.250844	0.252424	0.246674	0.584951	0.566198	0.556995	0.0763219	0.0750787	0.0883513	0.87581	0.883245	0.880442	0.241172	0.254853	0.229425	0.917328	1	0.96225	0.0843541	0.0826881	0.0846348	0.309518	0.312253	0.303255	0.614425	0.617729	0.638766	0.502411	0.502266	0.525904	0.259609	0.280388	0.262969	0.410809	0.415025	0.414779	0.59752	0.592574	0.59537	0.317315	0.303831	0.326719	0.208259	0.210363	0.207298	0.334767	0.341227	0.328209	0.587599
HP1_3	0.254048	0.255863	0.250246	0.61569	0.597137	0.589345	0.0736786	0.0713245	0.086762	0.884191	0.872344	0.871152	0.245813	0.261904	0.233478	0.914892	0.96225	1	0.0826264	0.0808007	0.0826149	0.315496	0.317754	0.309258	0.621304	0.626884	0.64546	0.524142	0.52399	0.53723	0.261369	0.283161	0.265483	0.418997	0.420718	0.422428	0.619893	0.613898	0.613775	0.319022	0.306399	0.332617	0.212026	0.212477	0.210513	0.343273	0.349336	0.336942	0.598608
FL2_1	0.786306	0.79092	0.779784	0.126531	0.135953	0.128645	0.936245	0.966485	0.93619	0.100121	0.0924148	0.109804	0.650481	0.633038	0.641865	0.0920417	0.0843541	0.0826264	1	0.987581	0.988197	0.675419	0.679888	0.69635	0.12607	0.110093	0.118478	0.130423	0.129815	0.135379	0.821824	0.808772	0.825861	0.323744	0.309438	0.313054	0.145805	0.142843	0.139307	0.067302	0.0651176	0.0629965	0.701502	0.706557	0.692941	0.674642	0.654142	0.690734	0.0843973
FL2_2	0.776908	0.784507	0.769624	0.118262	0.127727	0.119913	0.929187	0.954882	0.925398	0.0995887	0.0912154	0.109306	0.648454	0.628814	0.642414	0.0892773	0.0826881	0.0808007	0.987581	1	0.982081	0.668893	0.671867	0.688204	0.126489	0.109276	0.116707	0.123366	0.122641	0.130122	0.814634	0.801852	0.823186	0.319743	0.307797	0.309325	0.139793	0.137627	0.133872	0.0660871	0.0638688	0.0615411	0.698396	0.703377	0.689086	0.667506	0.647677	0.68322	0.0837589
FL2_3	0.793667	0.802226	0.787335	0.125681	0.135273	0.127794	0.936278	0.955977	0.932335	0.0996681	0.0918082	0.109252	0.663564	0.643704	0.654502	0.0920711	0.0846348	0.0826149	0.988197	0.982081	1	0.679884	0.681084	0.696841	0.125572	0.109954	0.117978	0.129306	0.128704	0.134077	0.812199	0.803275	0.820714	0.323288	0.309841	0.313386	0.145703	0.142715	0.138342	0.0667554	0.0650904	0.0628591	0.700349	0.704799	0.691049	0.672848	0.653555	0.688423	0.0859293
FZ2_1	0.94971	0.947335	0.947682	0.580697	0.60019	0.589168	0.594183	0.612197	0.612112	0.370482	0.359506	0.399616	0.930117	0.9195	0.889288	0.347556	0.309518	0.315496	0.675419	0.668893	0.679884	1	0.994012	0.996189	0.382191	0.34703	0.385838	0.584126	0.586174	0.583163	0.769822	0.806252	0.787623	0.868885	0.858666	0.862546	0.583947	0.575093	0.577598	0.251089	0.242667	0.251633	0.945135	0.94496	0.942134	0.977302	0.981439	0.975167	0.248107
FZ2_2	0.949159	0.950102	0.950364	0.582504	0.602564	0.59125	0.597105	0.608276	0.615517	0.375098	0.363581	0.403661	0.930476	0.919006	0.88936	0.350031	0.312253	0.317754	0.679888	0.671867	0.681084	0.994012	1	0.993896	0.386339	0.351714	0.390432	0.587305	0.589115	0.587426	0.77383	0.808071	0.786462	0.87188	0.862284	0.864909	0.587102	0.578665	0.581837	0.253264	0.244698	0.253759	0.946474	0.949355	0.940527	0.980113	0.980203	0.9762	0.250179
FZ2_3	0.951663	0.951578	0.950708	0.567584	0.586985	0.575968	0.61021	0.632788	0.629127	0.362215	0.351301	0.390954	0.928846	0.919014	0.889193	0.340433	0.303255	0.309258	0.69635	0.688204	0.696841	0.996189	0.993896	1	0.37455	0.340501	0.377983	0.57057	0.572539	0.569077	0.781522	0.814661	0.796878	0.856111	0.845532	0.849652	0.571194	0.562492	0.564908	0.245189	0.236942	0.245423	0.94828	0.948602	0.944796	0.978988	0.981896	0.978028	0.244227
FE2_1	0.33194	0.331004	0.324126	0.53337	0.550017	0.540901	0.12681	0.12347	0.137157	0.7088	0.700089	0.713586	0.311252	0.31572	0.295278	0.655567	0.614425	0.621304	0.12607	0.126489	0.125572	0.382191	0.386339	0.37455	1	0.960583	0.959154	0.557075	0.554534	0.612486	0.334024	0.35484	0.342131	0.485885	0.49734	0.492594	0.781534	0.785841	0.773996	0.4363	0.409939	0.458786	0.277409	0.284252	0.276967	0.411254	0.423864	0.402843	0.87614
FE2_2	0.302133	0.301397	0.29401	0.515685	0.530238	0.523585	0.109372	0.108298	0.119384	0.69924	0.703649	0.708783	0.280992	0.286007	0.266598	0.662828	0.617729	0.626884	0.110093	0.109276	0.109954	0.34703	0.351714	0.340501	0.960583	1	0.963436	0.53463	0.532806	0.582935	0.30538	0.323801	0.311891	0.44628	0.45687	0.452283	0.763887	0.767843	0.756066	0.427896	0.397433	0.4492	0.245301	0.251801	0.245031	0.377565	0.38814	0.370256	0.888106
FE2_3	0.330724	0.330661	0.322907	0.573886	0.590523	0.583782	0.110294	0.108353	0.121733	0.71642	0.719698	0.728286	0.309005	0.318162	0.294153	0.689085	0.638766	0.64546	0.118478	0.116707	0.117978	0.385838	0.390432	0.377983	0.959154	0.963436	1	0.587572	0.587125	0.634745	0.322593	0.343681	0.328275	0.499676	0.507737	0.504983	0.79882	0.800038	0.792637	0.439118	0.411176	0.457206	0.2719	0.277813	0.271387	0.416968	0.428199	0.408541	0.881292
FP2_1	0.456358	0.461205	0.453166	0.877258	0.889052	0.8905	0.0964334	0.0956014	0.123602	0.569749	0.573743	0.607772	0.447201	0.486683	0.426982	0.561502	0.502411	0.524142	0.130423	0.123366	0.129306	0.584126	0.587305	0.57057	0.557075	0.53463	0.587572	1	0.974314	0.97382	0.386573	0.431996	0.393301	0.809657	0.805597	0.812991	0.856082	0.849384	0.861554	0.579601	0.591617	0.591301	0.407314	0.405978	0.403968	0.600841	0.614069	0.591024	0.432868
FP2_2	0.457124	0.462089	0.453989	0.884378	0.895781	0.897569	0.0949285	0.0947048	0.122509	0.569886	0.573959	0.60808	0.44752	0.487782	0.427351	0.561951	0.502266	0.52399	0.129815	0.122641	0.128704	0.586174	0.589115	0.572539	0.554534	0.532806	0.587125	0.974314	1	0.959753	0.387816	0.433361	0.39398	0.813606	0.809221	0.816845	0.860839	0.854137	0.865756	0.596109	0.527877	0.579676	0.407223	0.405651	0.40375	0.602827	0.616038	0.59327	0.432744
FP2_3	0.459044	0.462619	0.453332	0.840257	0.857555	0.854326	0.10735	0.106083	0.132023	0.619138	0.614235	0.647546	0.44619	0.47937	0.425945	0.576902	0.525904	0.53723	0.135379	0.130122	0.134077	0.583163	0.587426	0.569077	0.612486	0.582935	0.634745	0.97382	0.959753	1	0.399632	0.441423	0.405364	0.813981	0.816281	0.819145	0.856928	0.851288	0.864021	0.592401	0.600318	0.597021	0.405864	0.408643	0.403513	0.597793	0.61378	0.586318	0.466571
TL2_1	0.78739	0.792268	0.782881	0.378375	0.394237	0.384485	0.827014	0.836364	0.836805	0.309528	0.298757	0.32993	0.687237	0.676778	0.668897	0.283895	0.259609	0.261369	0.821824	0.814634	0.812199	0.769822	0.77383	0.781522	0.334024	0.30538	0.322593	0.386573	0.387816	0.399632	1	0.989445	0.98465	0.588012	0.581008	0.58051	0.416468	0.411833	0.412558	0.199894	0.191044	0.196742	0.775554	0.77949	0.771352	0.809824	0.799899	0.818087	0.241855
TL2_2	0.815797	0.821388	0.811846	0.426682	0.442903	0.433499	0.813348	0.815889	0.821343	0.331792	0.321989	0.354256	0.724691	0.717167	0.702067	0.307247	0.280388	0.283161	0.808772	0.801852	0.803275	0.806252	0.808071	0.814661	0.35484	0.323801	0.343681	0.431996	0.433361	0.441423	0.989445	1	0.982951	0.636608	0.629691	0.629799	0.459726	0.454776	0.455164	0.216405	0.206905	0.213798	0.798306	0.801118	0.793512	0.840562	0.832268	0.846163	0.25553
TL2_3	0.799564	0.804463	0.796412	0.386757	0.402492	0.392764	0.829324	0.842376	0.837672	0.313066	0.303346	0.333566	0.703518	0.694307	0.686258	0.287032	0.262969	0.265483	0.825861	0.823186	0.820714	0.787623	0.786462	0.796878	0.342131	0.311891	0.328275	0.393301	0.39398	0.405364	0.98465	0.982951	1	0.599896	0.593212	0.593012	0.424223	0.418958	0.419515	0.201181	0.193058	0.19837	0.790931	0.793709	0.788274	0.819357	0.813303	0.828082	0.244122
TZ2_1	0.738557	0.738496	0.738569	0.797921	0.820007	0.810314	0.268656	0.268866	0.294688	0.508255	0.495768	0.539284	0.751695	0.762766	0.714259	0.458325	0.410809	0.418997	0.323744	0.319743	0.323288	0.868885	0.87188	0.856111	0.485885	0.44628	0.499676	0.809657	0.813606	0.813981	0.588012	0.636608	0.599896	1	0.998199	0.999255	0.788255	0.779614	0.791172	0.343685	0.331234	0.348966	0.761112	0.761907	0.758484	0.869092	0.885092	0.85718	0.304208
TZ2_2	0.727583	0.727967	0.727995	0.78839	0.811727	0.800896	0.261458	0.257957	0.286207	0.519566	0.505027	0.548369	0.745455	0.752453	0.707106	0.460306	0.415025	0.420718	0.309438	0.307797	0.309841	0.858666	0.862284	0.845532	0.49734	0.45687	0.507737	0.805597	0.809221	0.816281	0.581008	0.629691	0.593212	0.998199	1	0.998714	0.789046	0.780773	0.792873	0.347931	0.335086	0.352917	0.751369	0.75322	0.750097	0.859018	0.876427	0.846455	0.309716
TZ2_3	0.730482	0.730189	0.729648	0.799879	0.822266	0.812193	0.260369	0.260725	0.28514	0.514731	0.501839	0.545224	0.744269	0.755509	0.706279	0.461912	0.414779	0.422428	0.313054	0.309325	0.313386	0.862546	0.864909	0.849652	0.492594	0.452283	0.504983	0.812991	0.816845	0.819145	0.58051	0.629799	0.593012	0.999255	0.998714	1	0.79352	0.784986	0.796461	0.347014	0.334542	0.352627	0.751358	0.752531	0.749434	0.862124	0.87921	0.850134	0.308718
TE2_1	0.472145	0.475137	0.467068	0.869218	0.882429	0.878459	0.119742	0.120891	0.145058	0.685399	0.689383	0.720271	0.45717	0.488757	0.434918	0.664342	0.59752	0.619893	0.145805	0.139793	0.145703	0.583947	0.587102	0.571194	0.781534	0.763887	0.79882	0.856082	0.860839	0.856928	0.416468	0.459726	0.424223	0.788255	0.789046	0.79352	1	0.99136	0.985401	0.460925	0.439383	0.483692	0.413666	0.413779	0.410589	0.606412	0.620588	0.596617	0.696405
TE2_2	0.466071	0.469177	0.460864	0.858394	0.872374	0.870146	0.119952	0.118208	0.145088	0.67944	0.684776	0.714702	0.449918	0.483995	0.431143	0.656576	0.592574	0.613898	0.142843	0.137627	0.142715	0.575093	0.578665	0.562492	0.785841	0.767843	0.800038	0.849384	0.854137	0.851288	0.411833	0.454776	0.418958	0.779614	0.780773	0.784986	0.99136	1	0.982966	0.462066	0.440225	0.484675	0.406511	0.407019	0.40291	0.598282	0.611571	0.589186	0.702693
TE2_3	0.464115	0.467397	0.459114	0.865506	0.879168	0.878945	0.114779	0.11411	0.139967	0.684792	0.688798	0.717756	0.448948	0.481454	0.427205	0.658185	0.59537	0.613775	0.139307	0.133872	0.138342	0.577598	0.581837	0.564908	0.773996	0.756066	0.792637	0.861554	0.865756	0.864021	0.412558	0.455164	0.419515	0.791172	0.792873	0.796461	0.985401	0.982966	1	0.465021	0.441174	0.48274	0.404363	0.405398	0.401623	0.598181	0.614037	0.58909	0.682196
TP2_1	0.202312	0.203366	0.199079	0.375317	0.385335	0.381793	0.0605703	0.0595432	0.0696581	0.371333	0.370416	0.383576	0.192802	0.203479	0.183782	0.339207	0.317315	0.319022	0.067302	0.0660871	0.0667554	0.251089	0.253264	0.245189	0.4363	0.427896	0.439118	0.579601	0.596109	0.592401	0.199894	0.216405	0.201181	0.343685	0.347931	0.347014	0.460925	0.462066	0.465021	1	0.836403	0.868943	0.171689	0.174363	0.171204	0.263173	0.269798	0.257953	0.390273
TP2_2	0.195554	0.196532	0.192021	0.36156	0.370864	0.366816	0.0586765	0.0575478	0.0673447	0.354005	0.350661	0.365886	0.186509	0.196927	0.177897	0.324225	0.303831	0.306399	0.0651176	0.0638688	0.0650904	0.242667	0.244698	0.236942	0.409939	0.397433	0.411176	0.591617	0.527877	0.600318	0.191044	0.206905	0.193058	0.331234	0.335086	0.334542	0.439383	0.440225	0.441174	0.836403	1	0.843055	0.166167	0.168496	0.165495	0.255023	0.26104	0.249253	0.367928
TP2_3	0.201295	0.202399	0.197371	0.389885	0.399651	0.394788	0.05605	0.0551853	0.0654569	0.382535	0.381056	0.395723	0.191565	0.203001	0.182578	0.353256	0.326719	0.332617	0.0629965	0.0615411	0.0628591	0.251633	0.253759	0.245423	0.458786	0.4492	0.457206	0.591301	0.579676	0.597021	0.196742	0.213798	0.19837	0.348966	0.352917	0.352627	0.483692	0.484675	0.48274	0.868943	0.843055	1	0.169013	0.171358	0.168251	0.265247	0.271565	0.258915	0.417196
HL2_1	0.908034	0.905972	0.912888	0.403923	0.422018	0.409959	0.635125	0.63628	0.646796	0.249615	0.238008	0.274124	0.902412	0.879868	0.869369	0.236431	0.208259	0.212026	0.701502	0.698396	0.700349	0.945135	0.946474	0.94828	0.277409	0.245301	0.2719	0.407314	0.407223	0.405864	0.775554	0.798306	0.790931	0.761112	0.751369	0.751358	0.413666	0.406511	0.404363	0.171689	0.166167	0.169013	1	0.997152	0.995546	0.949424	0.94779	0.951358	0.168458
HL2_2	0.907189	0.906739	0.911507	0.398761	0.417718	0.405017	0.639146	0.638465	0.649262	0.256709	0.243764	0.279667	0.899329	0.875449	0.865388	0.237129	0.210363	0.212477	0.706557	0.703377	0.704799	0.94496	0.949355	0.948602	0.284252	0.251801	0.277813	0.405978	0.405651	0.408643	0.77949	0.801118	0.793709	0.761907	0.75322	0.752531	0.413779	0.407019	0.405398	0.174363	0.168496	0.171358	0.997152	1	0.993801	0.951462	0.948212	0.95179	0.1704
HL2_3	0.900472	0.897707	0.9054	0.399466	0.417806	0.405588	0.626117	0.634025	0.638838	0.249749	0.237704	0.273599	0.901267	0.863086	0.85797	0.234936	0.207298	0.210513	0.692941	0.689086	0.691049	0.942134	0.940527	0.944796	0.276967	0.245031	0.271387	0.403968	0.40375	0.403513	0.771352	0.793512	0.788274	0.758484	0.750097	0.749434	0.410589	0.40291	0.401623	0.171204	0.165495	0.168251	0.995546	0.993801	1	0.945643	0.946386	0.946037	0.167034
HZ2_1	0.912982	0.914367	0.910705	0.600744	0.620248	0.609753	0.603445	0.610139	0.619707	0.391833	0.382057	0.422407	0.884568	0.870601	0.840293	0.375624	0.334767	0.343273	0.674642	0.667506	0.672848	0.977302	0.980113	0.978988	0.411254	0.377565	0.416968	0.600841	0.602827	0.597793	0.809824	0.840562	0.819357	0.869092	0.859018	0.862124	0.606412	0.598282	0.598181	0.263173	0.255023	0.265247	0.949424	0.951462	0.945643	1	0.995291	0.994491	0.283155
HZ2_2	0.909903	0.910526	0.910084	0.611355	0.63155	0.62079	0.584803	0.596759	0.602739	0.403848	0.392657	0.43349	0.886964	0.873439	0.844898	0.382543	0.341227	0.349336	0.654142	0.647677	0.653555	0.981439	0.980203	0.981896	0.423864	0.38814	0.428199	0.614069	0.616038	0.61378	0.799899	0.832268	0.813303	0.885092	0.876427	0.87921	0.620588	0.611571	0.614037	0.269798	0.26104	0.271565	0.94779	0.948212	0.946386	0.995291	1	0.992072	0.287214
HZ2_3	0.915665	0.917013	0.914375	0.592002	0.610289	0.600969	0.629164	0.628818	0.64696	0.383206	0.373686	0.413376	0.884261	0.882582	0.857376	0.369074	0.328209	0.336942	0.690734	0.68322	0.688423	0.975167	0.9762	0.978028	0.402843	0.370256	0.408541	0.591024	0.59327	0.586318	0.818087	0.846163	0.828082	0.85718	0.846455	0.850134	0.596617	0.589186	0.58909	0.257953	0.249253	0.258915	0.951358	0.95179	0.946037	0.994491	0.992072	1	0.278836
HE2_1	0.221204	0.221856	0.215585	0.452995	0.461574	0.44271	0.0846122	0.083682	0.0930694	0.630353	0.633806	0.639293	0.202076	0.209522	0.194211	0.632045	0.587599	0.598608	0.0843973	0.0837589	0.0859293	0.248107	0.250179	0.244227	0.87614	0.888106	0.881292	0.432868	0.432744	0.466571	0.241855	0.25553	0.244122	0.304208	0.309716	0.308718	0.696405	0.702693	0.682196	0.390273	0.367928	0.417196	0.168458	0.1704	0.167034	0.283155	0.287214	0.278836	1
HE2_2	0.229821	0.231627	0.225096	0.471427	0.480993	0.463491	0.0888114	0.084706	0.0974625	0.642305	0.647402	0.657879	0.212536	0.221096	0.204147	0.638438	0.589099	0.605364	0.0869766	0.0862416	0.0878758	0.261964	0.264199	0.25733	0.884027	0.882928	0.883489	0.450692	0.44959	0.482758	0.252238	0.266884	0.25544	0.323354	0.328736	0.327959	0.711443	0.716176	0.697133	0.396873	0.372344	0.421268	0.178241	0.180032	0.176479	0.296515	0.300469	0.292558	0.947734
HE2_3	0.235898	0.23547	0.230182	0.458665	0.46812	0.445825	0.0956567	0.0934003	0.103822	0.639931	0.637614	0.645263	0.219439	0.226035	0.211469	0.626926	0.578331	0.594628	0.0955989	0.0948566	0.0966809	0.264904	0.267339	0.260961	0.882993	0.882401	0.877257	0.436776	0.436905	0.467966	0.254855	0.269062	0.257369	0.317589	0.323128	0.321988	0.703234	0.705144	0.684802	0.393451	0.369836	0.421721	0.187288	0.189447	0.185454	0.298779	0.303511	0.29446	0.950941
HP2_1	0.466641	0.470847	0.461854	0.8919	0.906723	0.904818	0.0947786	0.0938624	0.121924	0.590593	0.589044	0.623773	0.456162	0.495146	0.435151	0.562121	0.50605	0.523398	0.128459	0.121971	0.127225	0.598554	0.602501	0.584301	0.582549	0.55605	0.607466	0.963209	0.961215	0.95426	0.391377	0.437845	0.397999	0.842627	0.841187	0.847014	0.88487	0.879144	0.89032	0.573251	0.549522	0.596098	0.414474	0.414839	0.411444	0.612749	0.627629	0.601152	0.44674
HP2_2	0.462205	0.466307	0.457566	0.886043	0.900627	0.899449	0.0933294	0.0925059	0.120417	0.580867	0.580726	0.615077	0.452058	0.491205	0.431306	0.556036	0.500243	0.518171	0.127294	0.120774	0.125992	0.593248	0.59711	0.579209	0.573695	0.548299	0.601559	0.962684	0.967233	0.956551	0.386881	0.432723	0.393525	0.834565	0.832653	0.838679	0.875126	0.869212	0.881932	0.601207	0.578859	0.580818	0.411076	0.411185	0.408017	0.607214	0.622174	0.595966	0.437578
HP2_3	0.470034	0.475384	0.468121	0.923146	0.932754	0.936292	0.0901855	0.0906443	0.120118	0.533616	0.539735	0.575713	0.46371	0.508266	0.442193	0.542052	0.478861	0.504846	0.130974	0.122443	0.129856	0.605113	0.60747	0.591336	0.517741	0.495873	0.553849	0.955473	0.962556	0.923367	0.38673	0.435797	0.394098	0.836432	0.827989	0.83851	0.872673	0.86537	0.876874	0.526339	0.484832	0.534267	0.424205	0.420038	0.420055	0.621356	0.633529	0.611795	0.404379
FL3_1	0.6613	0.667684	0.654368	0.125606	0.135169	0.127357	0.9048	0.911721	0.90112	0.11161	0.103158	0.12159	0.52363	0.490297	0.509951	0.0997938	0.092845	0.0912332	0.916499	0.914095	0.907077	0.605138	0.60855	0.622071	0.139358	0.120336	0.129554	0.130376	0.129484	0.13861	0.866103	0.840921	0.867872	0.313785	0.303648	0.303842	0.146842	0.144206	0.141508	0.0722354	0.0697796	0.0676937	0.679126	0.684714	0.6798	0.658353	0.638354	0.672896	0.0934442
FL3_2	0.639812	0.641989	0.633614	0.11729	0.126126	0.119077	0.902551	0.910133	0.898232	0.105021	0.0967985	0.114988	0.497593	0.480703	0.502018	0.0946704	0.0879022	0.0866866	0.907487	0.900194	0.890852	0.591469	0.593035	0.609202	0.131912	0.114039	0.122611	0.121523	0.120549	0.128887	0.853649	0.827874	0.857463	0.299427	0.289181	0.29038	0.137389	0.135017	0.131942	0.0676718	0.0655241	0.0632901	0.666984	0.673899	0.668258	0.646046	0.626099	0.661741	0.0889581
FL3_3	0.633965	0.638116	0.625517	0.108602	0.117232	0.110202	0.904461	0.910315	0.899163	0.0974107	0.0894675	0.106893	0.487022	0.477725	0.491779	0.0867664	0.0812019	0.0796618	0.905873	0.901852	0.89166	0.577345	0.58113	0.596189	0.123039	0.105661	0.113767	0.112829	0.111913	0.120157	0.857987	0.82825	0.859762	0.28948	0.277929	0.279494	0.127907	0.126206	0.122437	0.0625411	0.0605712	0.0580967	0.653647	0.660055	0.649534	0.630522	0.608715	0.647693	0.0822983
FZ3_1	0.860693	0.861936	0.859114	0.602041	0.621215	0.611076	0.612563	0.612395	0.625888	0.392072	0.381762	0.421213	0.823638	0.806241	0.783168	0.365468	0.32728	0.333735	0.661649	0.657042	0.655567	0.944723	0.947553	0.944775	0.40576	0.369226	0.408878	0.605382	0.607468	0.605608	0.829289	0.854821	0.841266	0.865934	0.85849	0.860073	0.606688	0.598691	0.601383	0.264169	0.25479	0.264926	0.928975	0.931685	0.928591	0.979328	0.977779	0.976232	0.265597
FZ3_2	0.862545	0.862302	0.858975	0.579675	0.597505	0.58834	0.658658	0.666931	0.674216	0.371268	0.362455	0.400502	0.805893	0.806904	0.785307	0.351141	0.313128	0.320616	0.709329	0.7037	0.700402	0.938006	0.93625	0.941589	0.388294	0.354579	0.392739	0.580693	0.582825	0.578342	0.849784	0.871016	0.86307	0.831608	0.821358	0.825382	0.581105	0.57368	0.575211	0.251717	0.242718	0.25242	0.924948	0.926278	0.922704	0.972204	0.970317	0.974513	0.257525
FZ3_3	0.868777	0.867216	0.863425	0.500834	0.523708	0.508969	0.648495	0.656074	0.659177	0.381168	0.363412	0.401283	0.819554	0.797452	0.780955	0.329704	0.300482	0.299454	0.707863	0.704981	0.698542	0.935781	0.940279	0.939427	0.403885	0.365682	0.396376	0.521691	0.522018	0.542754	0.842066	0.859889	0.852656	0.819391	0.815484	0.813734	0.538859	0.531537	0.534417	0.245705	0.237038	0.245381	0.939526	0.945952	0.938574	0.967587	0.96578	0.965063	0.255164
FP3_1	0.478988	0.47958	0.470826	0.751374	0.776135	0.765015	0.137584	0.130322	0.157215	0.730064	0.715277	0.742431	0.46906	0.494094	0.454212	0.637906	0.59747	0.596467	0.153901	0.15157	0.153469	0.589565	0.595516	0.576971	0.701699	0.679118	0.71647	0.793681	0.795861	0.842769	0.419903	0.456817	0.425771	0.797337	0.808863	0.804488	0.843786	0.840602	0.854706	0.433269	0.416142	0.441776	0.431136	0.439546	0.429449	0.601521	0.6199	0.588477	0.5669
FP3_2	0.468349	0.468179	0.45908	0.716405	0.74196	0.729454	0.138222	0.129803	0.155865	0.73196	0.715298	0.744112	0.457382	0.47924	0.443377	0.631375	0.594676	0.588852	0.150896	0.149705	0.150361	0.573674	0.579575	0.560968	0.7087	0.681205	0.718423	0.763009	0.764563	0.820905	0.412066	0.446876	0.417521	0.77641	0.790174	0.784283	0.823834	0.820349	0.832131	0.424421	0.40904	0.434705	0.419845	0.429512	0.418522	0.584069	0.602889	0.570853	0.569867
FP3_3	0.474318	0.474857	0.465884	0.754023	0.779701	0.768762	0.13271	0.123142	0.152055	0.728044	0.71284	0.741328	0.463704	0.487923	0.448553	0.635693	0.595737	0.592043	0.14659	0.144384	0.145637	0.584404	0.590859	0.571019	0.702305	0.67588	0.720705	0.797103	0.798442	0.847353	0.414716	0.451894	0.420192	0.799119	0.811235	0.806626	0.845642	0.844869	0.855933	0.433714	0.417338	0.443363	0.423703	0.432333	0.422377	0.597007	0.615383	0.584026	0.565823
TL3_1	0.763023	0.764456	0.759193	0.222853	0.239704	0.226703	0.864874	0.876484	0.863735	0.21393	0.197217	0.223901	0.647186	0.62639	0.633952	0.170989	0.161037	0.155539	0.874113	0.870702	0.86659	0.743558	0.74449	0.756343	0.240169	0.210907	0.222453	0.242342	0.24078	0.266206	0.923365	0.913865	0.923909	0.500567	0.495717	0.493746	0.268002	0.264078	0.264064	0.13037	0.125774	0.125961	0.803015	0.810691	0.804452	0.785868	0.774435	0.792533	0.145809
TL3_2	0.755393	0.760245	0.748992	0.267543	0.282286	0.272035	0.856366	0.869119	0.856443	0.207926	0.196063	0.22168	0.644885	0.611933	0.617804	0.182118	0.166804	0.165071	0.871792	0.865941	0.860038	0.745082	0.746017	0.760957	0.228848	0.203674	0.219504	0.276459	0.276381	0.288062	0.926306	0.91437	0.923949	0.5142	0.506233	0.506217	0.29277	0.288202	0.287288	0.134693	0.129276	0.130684	0.804353	0.809753	0.80784	0.797987	0.785085	0.805783	0.145379
TL3_3	0.784729	0.78903	0.779534	0.322192	0.338311	0.327141	0.840915	0.848684	0.839863	0.24713	0.2338	0.264051	0.680344	0.651494	0.652208	0.215941	0.197579	0.197268	0.853393	0.849678	0.845633	0.78523	0.787572	0.79711	0.267327	0.237445	0.256817	0.333046	0.332889	0.346223	0.934041	0.928128	0.932769	0.576974	0.570455	0.570179	0.348281	0.343312	0.344017	0.160183	0.154088	0.156739	0.83004	0.836865	0.833314	0.833496	0.822595	0.838011	0.168579
TZ3_1	0.623756	0.625101	0.621739	0.859597	0.881007	0.873331	0.168509	0.167343	0.19551	0.564731	0.552162	0.595052	0.633566	0.658804	0.603248	0.51448	0.461261	0.47317	0.211968	0.206688	0.211728	0.766781	0.770542	0.751559	0.538348	0.498674	0.556179	0.870486	0.875167	0.875631	0.506812	0.556467	0.515478	0.968784	0.969173	0.971437	0.852775	0.843779	0.859259	0.377379	0.364754	0.38653	0.614299	0.616148	0.611845	0.771234	0.791266	0.759126	0.356516
TZ3_2	0.620752	0.621932	0.617985	0.857629	0.879788	0.87041	0.164901	0.165624	0.192207	0.571755	0.55807	0.601938	0.629931	0.652815	0.597923	0.517803	0.465005	0.476772	0.209435	0.204386	0.209301	0.763276	0.76697	0.748518	0.546267	0.505074	0.562219	0.870019	0.874615	0.878474	0.505661	0.554745	0.512525	0.968035	0.969184	0.971234	0.856016	0.847369	0.859694	0.37981	0.368841	0.391199	0.609377	0.611304	0.607328	0.768944	0.788698	0.755665	0.364907
TZ3_3	0.633627	0.634376	0.631563	0.853349	0.875603	0.867014	0.177484	0.176752	0.205047	0.566956	0.553382	0.596356	0.642932	0.667388	0.613479	0.512902	0.460912	0.471702	0.221356	0.216123	0.221277	0.775106	0.778737	0.760598	0.540318	0.500161	0.558052	0.866048	0.87046	0.873187	0.516068	0.564884	0.522608	0.972397	0.973221	0.975185	0.849062	0.840174	0.85538	0.376651	0.364463	0.385844	0.624721	0.626641	0.622366	0.779493	0.799352	0.767339	0.356824
TP3_1	0.355382	0.356111	0.351086	0.614676	0.629239	0.627511	0.139006	0.131447	0.156522	0.708061	0.716404	0.730109	0.344249	0.374081	0.347647	0.682896	0.636707	0.641993	0.144076	0.141597	0.1449	0.422546	0.427353	0.416277	0.743877	0.735541	0.770725	0.614084	0.613714	0.644371	0.351963	0.377679	0.355789	0.53287	0.537558	0.537262	0.782703	0.784997	0.78206	0.400759	0.384883	0.411481	0.301178	0.304137	0.296364	0.446452	0.454246	0.441765	0.746312
TP3_2	0.347112	0.347776	0.343979	0.620141	0.633589	0.628276	0.13161	0.127352	0.149451	0.705484	0.715409	0.729812	0.338531	0.368569	0.342096	0.681898	0.635579	0.646665	0.138389	0.136195	0.138531	0.420318	0.422896	0.413141	0.742622	0.733622	0.757718	0.618572	0.619174	0.649935	0.349288	0.374291	0.353553	0.533036	0.537218	0.537848	0.789485	0.790994	0.784145	0.401586	0.392119	0.419825	0.298378	0.300443	0.29374	0.444066	0.452609	0.437787	0.752452
TP3_3	0.324058	0.324843	0.319603	0.590118	0.603076	0.59265	0.125032	0.11669	0.141638	0.692191	0.686564	0.710108	0.314509	0.343862	0.319783	0.655117	0.607924	0.621292	0.126638	0.124382	0.127897	0.388871	0.392582	0.381768	0.729776	0.709688	0.733732	0.584034	0.583147	0.617318	0.326415	0.350689	0.329859	0.497295	0.501972	0.502238	0.760594	0.763757	0.75037	0.386244	0.380418	0.405402	0.270112	0.272593	0.264462	0.41281	0.418973	0.406694	0.743537
HL3_1	0.804578	0.800739	0.814428	0.518066	0.538227	0.525984	0.352308	0.354294	0.370659	0.319814	0.307728	0.347413	0.852654	0.830519	0.807378	0.298374	0.263653	0.268797	0.42273	0.424754	0.423882	0.911456	0.911636	0.904943	0.336127	0.301286	0.334699	0.523196	0.523923	0.522053	0.617725	0.656838	0.635208	0.869365	0.864455	0.862991	0.522228	0.513718	0.515694	0.217722	0.210089	0.216715	0.932748	0.929823	0.932479	0.909623	0.919765	0.901033	0.201794
HL3_2	0.811544	0.807644	0.819346	0.533795	0.55448	0.541942	0.366778	0.365655	0.384395	0.333799	0.321082	0.361238	0.855672	0.83117	0.807554	0.308338	0.273416	0.278179	0.433634	0.435602	0.434342	0.917561	0.918552	0.910898	0.348273	0.312484	0.347	0.540546	0.541351	0.541215	0.633138	0.671561	0.64837	0.881975	0.877767	0.875934	0.539159	0.530688	0.533203	0.226372	0.218544	0.225767	0.934914	0.932607	0.935038	0.919173	0.928558	0.910162	0.208875
HL3_3	0.804499	0.80054	0.813034	0.52347	0.543609	0.531382	0.352528	0.352228	0.370839	0.322847	0.310789	0.350731	0.853885	0.82994	0.806326	0.301143	0.266098	0.271598	0.420427	0.420425	0.421338	0.911331	0.911857	0.904916	0.338674	0.303537	0.337252	0.528444	0.529195	0.527199	0.619197	0.657952	0.634571	0.872667	0.86786	0.866471	0.52711	0.518517	0.520611	0.219714	0.212187	0.218945	0.932091	0.929151	0.932673	0.910825	0.920873	0.902025	0.203469
HZ3_1	0.818862	0.821455	0.820222	0.745754	0.764003	0.756596	0.444532	0.447303	0.467211	0.468714	0.462248	0.505378	0.81614	0.825351	0.783609	0.460197	0.408673	0.423465	0.499896	0.497988	0.500462	0.930907	0.930383	0.926311	0.474856	0.438734	0.487911	0.738652	0.742118	0.72616	0.738673	0.779626	0.747236	0.937706	0.929223	0.93407	0.734061	0.724572	0.730148	0.317789	0.307709	0.322771	0.855035	0.854028	0.851786	0.95216	0.959146	0.947721	0.337518
HZ3_2	0.825296	0.82869	0.827013	0.731684	0.74946	0.742028	0.475583	0.469386	0.498062	0.450416	0.444924	0.487927	0.824124	0.825614	0.789722	0.446373	0.395005	0.410375	0.522766	0.515906	0.522271	0.931033	0.932195	0.927156	0.454228	0.418737	0.467982	0.722805	0.726317	0.707781	0.754541	0.792943	0.758165	0.925679	0.916216	0.920853	0.714528	0.70568	0.70898	0.308157	0.299016	0.313732	0.865704	0.864094	0.86319	0.958548	0.961871	0.954658	0.32544
HZ3_3	0.82749	0.830617	0.829147	0.738068	0.756168	0.74843	0.465667	0.465864	0.487939	0.460552	0.454708	0.497625	0.819546	0.829235	0.787698	0.452028	0.401003	0.415965	0.521361	0.517333	0.520972	0.933251	0.935047	0.929642	0.467367	0.431207	0.478512	0.72996	0.733356	0.716665	0.753237	0.792844	0.758916	0.932429	0.923195	0.928177	0.72634	0.71744	0.720598	0.31307	0.303162	0.318031	0.864379	0.863148	0.859156	0.957866	0.961738	0.95411	0.332417
HP3_1	0.335223	0.334906	0.327773	0.544782	0.564655	0.556634	0.125604	0.116717	0.137697	0.737992	0.728505	0.742146	0.320918	0.339083	0.319053	0.674113	0.636234	0.633455	0.12465	0.123885	0.124646	0.398344	0.404283	0.391371	0.782937	0.771618	0.795278	0.576256	0.575977	0.637036	0.334844	0.355751	0.336613	0.520823	0.533092	0.527432	0.737757	0.736572	0.742403	0.39406	0.380639	0.405849	0.280726	0.288837	0.27795	0.420425	0.432598	0.413394	0.743942
HP3_2	0.331142	0.331139	0.322484	0.53529	0.554772	0.545183	0.117581	0.11556	0.128798	0.730469	0.712388	0.730742	0.316787	0.324228	0.30248	0.663163	0.626494	0.624661	0.123924	0.123907	0.123791	0.392422	0.39879	0.385495	0.784749	0.766113	0.790364	0.567548	0.565768	0.630738	0.330092	0.349644	0.331646	0.514098	0.527161	0.520864	0.730019	0.733474	0.735828	0.394162	0.378856	0.405251	0.274543	0.283233	0.273225	0.413619	0.425372	0.404276	0.749455
HP3_3	0.340289	0.339909	0.332239	0.556887	0.578427	0.567917	0.124384	0.116042	0.136722	0.738484	0.716474	0.732153	0.325713	0.342843	0.321982	0.66087	0.627215	0.62087	0.123356	0.122619	0.123223	0.407484	0.413354	0.399338	0.786733	0.760666	0.789096	0.590498	0.588672	0.653604	0.33928	0.360768	0.341773	0.540147	0.553297	0.547061	0.742627	0.744219	0.751745	0.399998	0.386747	0.409682	0.284566	0.293305	0.282444	0.428218	0.440971	0.42004	0.739535
Note：T, H and F represent T449, H1 and F1, respectively. L1 and P1 represent flag leaves and anthers at meiosis stage, respectively. L2, P2, E2 and Z2 represent flag leaves, anther, embryo sac and leaf sheath at pre-flowering stage, respectively. L3, P3 and Z3 represent flag leaves, grain and leaf sheath at three days after flowering, respectively.
[truncated: 32 more columns]
