# Supplementary material for: Carbohydrate metabolism and fertility related genes high expression levels promote heterosis in autotetraploid rice harboring double neutral genes
Source: Rice (N Y). 2019 May 10;12:34. doi: 10.1186/s12284-019-0294-x (PMC6510787; doi:10.1186/s12284-019-0294-x)
Supplement: Supplementary file 12 — Table S6. Gene ontology (GO) enrichment analysis for DEGFPU in nine tissues. (XLSX 39 kb) [file 12284_2019_294_MOESM12_ESM.xlsx]

## Sheet: Sheet1
Table S6. Gene ontology (GO) enrichment analysis for DEGFPU in nine tissues
Tissue	GO term	Ontology	Description	Number in input list	Number in BG/Ref	p-value	FDR
L1	GO:0006796	P	phosphate metabolic process	208	1795	1.3e-11	1.3e-08
	GO:0006793	P	phosphorus metabolic process	208	1795	1.3e-11	1.3e-08
	GO:0043687	P	post-translational protein modification	208	1815	3.2e-11	1.7e-08
	GO:0006468	P	protein amino acid phosphorylation	186	1570	3.5e-11	1.7e-08
	GO:0006464	P	protein modification process	216	1929	8.7e-11	3.3e-08
	GO:0016310	P	phosphorylation	195	1695	1.1e-10	3.5e-08
	GO:0043412	P	macromolecule modification	219	1979	1.7e-10	4.5e-08
	GO:0005975	P	carbohydrate metabolic process	114	833	2.3e-10	5.4e-08
	GO:0044267	P	cellular protein metabolic process	278	2877	1.1e-07	2.3e-05
	GO:0055114	P	oxidation reduction	149	1351	2.2e-07	4.2e-05
	GO:0010467	P	gene expression	228	2424	1.1e-05	0.0018
	GO:0006350	P	transcription	163	1629	1.2e-05	0.0019
	GO:0007018	P	microtubule-based movement	17	63	1.4e-05	0.0021
	GO:0044264	P	cellular polysaccharide metabolic process	22	103	2e-05	0.0028
	GO:0045449	P	regulation of transcription	150	1513	4.1e-05	0.0052
	GO:0051171	P	regulation of nitrogen compound metabolic process	150	1520	5e-05	0.0053
	GO:0019219	P	regulation of nucleobase, nucleoside, nucleotide and nucleic acid metabolic process	150	1520	5e-05	0.0053
	GO:0044262	P	cellular carbohydrate metabolic process	51	385	4.7e-05	0.0053
	GO:0007017	P	microtubule-based process	18	79	5.5e-05	0.0055
	GO:0031323	P	regulation of cellular metabolic process	154	1593	0.0001	0.0095
	GO:0005976	P	polysaccharide metabolic process	25	143	0.00011	0.0096
	GO:0006073	P	cellular glucan metabolic process	19	95	0.00015	0.012
	GO:0009889	P	regulation of biosynthetic process	150	1564	0.00017	0.012
	GO:0042221	P	response to chemical stimulus	41	301	0.00015	0.012
	GO:0044042	P	glucan metabolic process	19	95	0.00015	0.012
	GO:0031326	P	regulation of cellular biosynthetic process	150	1564	0.00017	0.012
	GO:0010556	P	regulation of macromolecule biosynthetic process	150	1564	0.00017	0.012
	GO:0010468	P	regulation of gene expression	151	1577	0.00018	0.012
	GO:0019222	P	regulation of metabolic process	157	1664	0.00024	0.016
	GO:0065007	P	biological regulation	193	2125	0.00031	0.02
	GO:0006519	P	cellular amino acid and derivative metabolic process	48	391	0.00038	0.024
	GO:0080090	P	regulation of primary metabolic process	152	1626	0.00045	0.027
	GO:0060255	P	regulation of macromolecule metabolic process	153	1640	0.00046	0.027
	GO:0050794	P	regulation of cellular process	178	1955	0.00048	0.027
	GO:0033692	P	cellular polysaccharide biosynthetic process	15	73	0.00058	0.032
	GO:0009308	P	amine metabolic process	46	380	0.00065	0.035
	GO:0000271	P	polysaccharide biosynthetic process	15	76	0.00083	0.043
	GO:0016051	P	carbohydrate biosynthetic process	20	121	0.00092	0.046
	GO:0044106	P	cellular amine metabolic process	41	333	0.00093	0.046
	GO:0050789	P	regulation of biological process	181	2027	0.00099	0.047
	GO:0016301	F	kinase activity	208	1750	1.6e-12	1.8e-09
	GO:0016773	F	phosphotransferase activity, alcohol group as acceptor	204	1726	4.2e-12	2.4e-09
	GO:0004674	F	protein serine/threonine kinase activity	180	1478	9.9e-12	3.8e-09
	GO:0017076	F	purine nucleotide binding	347	3456	2.6e-11	7.4e-09
	GO:0000166	F	nucleotide binding	380	3874	3.5e-11	8.1e-09
	GO:0004672	F	protein kinase activity	186	1575	4.5e-11	8.6e-09
	GO:0032555	F	purine ribonucleotide binding	328	3292	2.4e-10	3.3e-08
	GO:0032553	F	ribonucleotide binding	328	3292	2.4e-10	3.3e-08
	GO:0001882	F	nucleoside binding	325	3257	2.6e-10	3.3e-08
	GO:0001883	F	purine nucleoside binding	323	3247	4.1e-10	4.3e-08
	GO:0030554	F	adenyl nucleotide binding	323	3247	4.1e-10	4.3e-08
	GO:0032559	F	adenyl ribonucleotide binding	304	3087	4.1e-09	3.7e-07
	GO:0005524	F	ATP binding	304	3085	3.9e-09	3.7e-07
	GO:0016757	F	transferase activity, transferring glycosyl groups	85	595	8.3e-09	6.9e-07
	GO:0016491	F	oxidoreductase activity	181	1672	3.3e-08	2.6e-06
	GO:0004553	F	hydrolase activity, hydrolyzing O-glycosyl compounds	65	424	4.9e-08	3.5e-06
	GO:0048037	F	cofactor binding	74	543	4e-07	2.7e-05
	GO:0016798	F	hydrolase activity, acting on glycosyl bonds	66	480	1.3e-06	8.1e-05
	GO:0050662	F	coenzyme binding	53	382	1.1e-05	0.00066
	GO:0005506	F	iron ion binding	82	713	3.4e-05	0.002
	GO:0030528	F	transcription regulator activity	103	987	0.00012	0.0068
	GO:0016758	F	transferase activity, transferring hexosyl groups	58	489	0.00023	0.012
	GO:0004601	F	peroxidase activity	28	181	0.00026	0.012
	GO:0016684	F	oxidoreductase activity, acting on peroxide as acceptor	28	181	0.00026	0.012
	GO:0003824	F	catalytic activity	969	12724	0.00025	0.012
	GO:0016209	F	antioxidant activity	30	203	0.00033	0.015
	GO:0005507	F	copper ion binding	22	130	0.0004	0.017
	GO:0016020	C	membrane	199	2115	4e-05	0.012
Tissue	GO term	Ontology	Description	Number in input list	Number in BG/Ref	p-value	FDR
L2	GO:0055114	P	oxidation reduction	111	1351	9.2e-09	1.4e-05
	GO:0005975	P	carbohydrate metabolic process	74	833	2.1e-07	0.00016
	GO:0043687	P	post-translational protein modification	129	1815	1.2e-06	0.00037
	GO:0006796	P	phosphate metabolic process	128	1795	1.1e-06	0.00037
	GO:0006793	P	phosphorus metabolic process	128	1795	1.1e-06	0.00037
	GO:0051234	P	establishment of localization	118	1638	2e-06	0.00037
	GO:0006810	P	transport	118	1638	2e-06	0.00037
	GO:0051179	P	localization	119	1651	1.7e-06	0.00037
	GO:0016310	P	phosphorylation	120	1695	3.5e-06	0.0006
	GO:0006464	P	protein modification process	131	1929	8.6e-06	0.0013
	GO:0055085	P	transmembrane transport	59	701	1.6e-05	0.0022
	GO:0043412	P	macromolecule modification	132	1979	1.8e-05	0.0023
	GO:0006468	P	protein amino acid phosphorylation	109	1570	2.2e-05	0.0026
	GO:0044262	P	cellular carbohydrate metabolic process	38	385	2.5e-05	0.0027
	GO:0050896	P	response to stimulus	77	1026	3.7e-05	0.0036
	GO:0006950	P	response to stress	68	873	3.7e-05	0.0036
	GO:0006457	P	protein folding	24	202	5.9e-05	0.0053
	GO:0044281	P	small molecule metabolic process	76	1034	7.8e-05	0.0066
	GO:0016051	P	carbohydrate biosynthetic process	17	121	0.00011	0.0092
	GO:0044267	P	cellular protein metabolic process	173	2877	0.00018	0.014
	GO:0016052	P	carbohydrate catabolic process	17	131	0.00027	0.02
	GO:0044282	P	small molecule catabolic process	18	146	0.00032	0.021
	GO:0019318	P	hexose metabolic process	17	133	0.00032	0.021
	GO:0044283	P	small molecule biosynthetic process	30	320	0.00038	0.024
	GO:0005996	P	monosaccharide metabolic process	18	150	0.00043	0.026
	GO:0016053	P	organic acid biosynthetic process	23	222	0.00051	0.029
	GO:0046394	P	carboxylic acid biosynthetic process	23	222	0.00051	0.029
	GO:0034637	P	cellular carbohydrate biosynthetic process	15	114	0.00053	0.029
	GO:0005992	P	trehalose biosynthetic process	7	28	0.00069	0.036
	GO:0006091	P	generation of precursor metabolites and energy	24	243	0.00073	0.037
	GO:0044275	P	cellular carbohydrate catabolic process	13	94	0.00081	0.038
	GO:0005991	P	trehalose metabolic process	7	29	0.00083	0.038
	GO:0046164	P	alcohol catabolic process	13	94	0.00081	0.038
	GO:0009056	P	catabolic process	36	433	0.00085	0.038
	GO:0006006	P	glucose metabolic process	14	109	0.00099	0.043
	GO:0016138	P	glycoside biosynthetic process	7	31	0.0012	0.048
	GO:0046351	P	disaccharide biosynthetic process	7	31	0.0012	0.048
	GO:0017076	F	purine nucleotide binding	231	3456	4.6e-09	3.9e-06
	GO:0000166	F	nucleotide binding	251	3874	1.2e-08	5e-06
	GO:0032555	F	purine ribonucleotide binding	214	3292	1.6e-07	2e-05
	GO:0032553	F	ribonucleotide binding	214	3292	1.6e-07	2e-05
	GO:0001883	F	purine nucleoside binding	212	3247	1.3e-07	2e-05
	GO:0001882	F	nucleoside binding	212	3257	1.7e-07	2e-05
	GO:0030554	F	adenyl nucleotide binding	212	3247	1.3e-07	2e-05
	GO:0016491	F	oxidoreductase activity	124	1672	2.6e-07	2.7e-05
	GO:0016301	F	kinase activity	126	1750	8.8e-07	8.3e-05
	GO:0032559	F	adenyl ribonucleotide binding	195	3087	3.9e-06	0.0003
	GO:0005524	F	ATP binding	195	3085	3.8e-06	0.0003
	GO:0050662	F	coenzyme binding	40	382	4.3e-06	0.0003
	GO:0016773	F	phosphotransferase activity, alcohol group as acceptor	121	1726	5e-06	0.00032
	GO:0005215	F	transporter activity	75	941	7.1e-06	0.00044
	GO:0005506	F	iron ion binding	59	713	2.5e-05	0.0014
	GO:0004672	F	protein kinase activity	109	1575	2.5e-05	0.0014
	GO:0048037	F	cofactor binding	48	543	3.2e-05	0.0016
	GO:0004674	F	protein serine/threonine kinase activity	102	1478	5.1e-05	0.0024
	GO:0005509	F	calcium ion binding	32	316	6.8e-05	0.003
	GO:0004601	F	peroxidase activity	20	181	0.00055	0.022
	GO:0016684	F	oxidoreductase activity, acting on peroxide as acceptor	20	181	0.00055	0.022
	GO:0022857	F	transmembrane transporter activity	49	643	0.00069	0.026
	GO:0051082	F	unfolded protein binding	15	117	0.00068	0.026
	GO:0016798	F	hydrolase activity, acting on glycosyl bonds	39	480	0.00079	0.028
	GO:0016209	F	antioxidant activity	21	203	0.00089	0.03
	GO:0004553	F	hydrolase activity, hydrolyzing O-glycosyl compounds	35	424	0.0011	0.036
	GO:0046906	F	tetrapyrrole binding	46	608	0.0011	0.036
	GO:0020037	F	heme binding	45	600	0.0015	0.046
	GO:0050660	F	FAD binding	17	156	0.0016	0.047
	GO:0016020	C	membrane	150	2115	1.6e-07	3.8e-05
	GO:0044425	C	membrane part	73	1007	0.00016	0.019
	GO:0009507	C	chloroplast	7	23	0.00025	0.02
Tissue	GO term	Ontology	Description	Number in input list	Number in BG/Ref	p-value	FDR
L3	GO:0045449	P	regulation of transcription	95	1513	3.1e-09	1.3e-06
	GO:0019219	P	regulation of nucleobase, nucleoside, nucleotide and nucleic acid metabolic process	95	1520	3.9e-09	1.3e-06
	GO:0051171	P	regulation of nitrogen compound metabolic process	95	1520	3.9e-09	1.3e-06
	GO:0065007	P	biological regulation	119	2125	1.5e-08	1.8e-06
	GO:0009889	P	regulation of biosynthetic process	95	1564	1.5e-08	1.8e-06
	GO:0050794	P	regulation of cellular process	112	1955	1.3e-08	1.8e-06
	GO:0010556	P	regulation of macromolecule biosynthetic process	95	1564	1.5e-08	1.8e-06
	GO:0031326	P	regulation of cellular biosynthetic process	95	1564	1.5e-08	1.8e-06
	GO:0031323	P	regulation of cellular metabolic process	96	1593	1.7e-08	1.9e-06
	GO:0010468	P	regulation of gene expression	95	1577	2.1e-08	2.1e-06
	GO:0006350	P	transcription	97	1629	2.5e-08	2.3e-06
	GO:0080090	P	regulation of primary metabolic process	95	1626	8.3e-08	6.3e-06
	GO:0050789	P	regulation of biological process	112	2027	8.2e-08	6.3e-06
	GO:0019222	P	regulation of metabolic process	96	1664	1.2e-07	8.1e-06
	GO:0060255	P	regulation of macromolecule metabolic process	95	1640	1.2e-07	8.1e-06
	GO:0043687	P	post-translational protein modification	101	1815	2.8e-07	1.7e-05
	GO:0006796	P	phosphate metabolic process	100	1795	3.1e-07	1.7e-05
	GO:0006793	P	phosphorus metabolic process	100	1795	3.1e-07	1.7e-05
	GO:0006468	P	protein amino acid phosphorylation	90	1570	4.1e-07	2.1e-05
	GO:0006464	P	protein modification process	105	1929	4.4e-07	2.1e-05
	GO:0043412	P	macromolecule modification	106	1979	7.9e-07	3.7e-05
	GO:0016310	P	phosphorylation	94	1695	8.9e-07	4e-05
	GO:0051179	P	localization	88	1651	9e-06	0.00039
	GO:0006810	P	transport	87	1638	1.2e-05	0.00045
	GO:0051234	P	establishment of localization	87	1638	1.2e-05	0.00045
	GO:0055114	P	oxidation reduction	74	1351	2.1e-05	0.00079
	GO:0006355	P	regulation of transcription, DNA-dependent	45	737	9.6e-05	0.0035
	GO:0051252	P	regulation of RNA metabolic process	45	740	0.0001	0.0037
	GO:0010033	P	response to organic substance	7	30	0.00014	0.0045
	GO:0009719	P	response to endogenous stimulus	7	30	0.00014	0.0045
	GO:0009725	P	response to hormone stimulus	7	30	0.00014	0.0045
	GO:0023052	P	signaling	31	447	0.00015	0.0046
	GO:0016998	P	cell wall macromolecule catabolic process	8	42	0.00016	0.0048
	GO:0006351	P	transcription, DNA-dependent	46	786	0.0002	0.0058
	GO:0032774	P	RNA biosynthetic process	46	788	0.00021	0.0058
	GO:0005975	P	carbohydrate metabolic process	48	833	0.00021	0.0058
	GO:0055085	P	transmembrane transport	42	701	0.00024	0.0063
	GO:0044036	P	cell wall macromolecule metabolic process	8	45	0.00025	0.0064
	GO:0005976	P	polysaccharide metabolic process	14	143	0.00049	0.012
	GO:0009064	P	glutamine family amino acid metabolic process	7	41	0.00074	0.018
	GO:0006811	P	ion transport	27	408	0.00077	0.018
	GO:0044267	P	cellular protein metabolic process	125	2877	0.00082	0.019
	GO:0051704	P	multi-organism process	12	120	0.001	0.023
	GO:0050896	P	response to stimulus	53	1026	0.0011	0.025
	GO:0010467	P	gene expression	107	2424	0.0012	0.027
	GO:0019438	P	aromatic compound biosynthetic process	7	50	0.0021	0.039
	GO:0009875	P	pollen-pistil interaction	11	114	0.0021	0.039
	GO:0006812	P	cation transport	23	348	0.0018	0.039
	GO:0008037	P	cell recognition	11	114	0.0021	0.039
	GO:0009084	P	glutamine family amino acid biosynthetic process	5	24	0.002	0.039
	GO:0048544	P	recognition of pollen	11	114	0.0021	0.039
	GO:0022414	P	reproductive process	11	114	0.0021	0.039
	GO:0009856	P	pollination	11	114	0.0021	0.039
	GO:0004674	F	protein serine/threonine kinase activity	88	1478	1.2e-07	7.9e-05
	GO:0004672	F	protein kinase activity	90	1575	4.7e-07	0.00015
	GO:0016301	F	kinase activity	95	1750	1.8e-06	0.0004
	GO:0005215	F	transporter activity	58	941	7.4e-06	0.00074
	GO:0030554	F	adenyl nucleotide binding	151	3247	8e-06	0.00074
	GO:0016773	F	phosphotransferase activity, alcohol group as acceptor	92	1726	5.5e-06	0.00074
	GO:0001883	F	purine nucleoside binding	151	3247	8e-06	0.00074
	GO:0001882	F	nucleoside binding	151	3257	9.4e-06	0.00076
	GO:0016491	F	oxidoreductase activity	88	1672	1.4e-05	0.00095
	GO:0030528	F	transcription regulator activity	59	987	1.5e-05	0.00095
	GO:0017076	F	purine nucleotide binding	157	3456	1.7e-05	0.001
	GO:0005524	F	ATP binding	142	3085	2.6e-05	0.0013
	GO:0032559	F	adenyl ribonucleotide binding	142	3087	2.7e-05	0.0013
	GO:0032555	F	purine ribonucleotide binding	148	3292	5.3e-05	0.0023
	GO:0032553	F	ribonucleotide binding	148	3292	5.3e-05	0.0023
	GO:0060089	F	molecular transducer activity	16	152	9.3e-05	0.0036
	GO:0004871	F	signal transducer activity	16	152	9.3e-05	0.0036
	GO:0003700	F	transcription factor activity	41	651	0.0001	0.0038
	GO:0000166	F	nucleotide binding	166	3874	0.00018	0.0063
	GO:0022891	F	substrate-specific transmembrane transporter activity	33	517	0.00039	0.013
	GO:0016020	C	membrane	128	2115	3.5e-11	4.2e-09
	GO:0016021	C	integral to membrane	54	752	2.2e-07	1.3e-05
	GO:0031224	C	intrinsic to membrane	54	775	5.3e-07	2.1e-05
	GO:0044425	C	membrane part	64	1007	9.4e-07	2.8e-05
	GO:0044464	C	cell part	238	5945	0.00032	0.0064
	GO:0005623	C	cell	238	5945	0.00032	0.0064
Tissue	GO term	Ontology	Description	Number in input list	Number in BG/Ref	p-value	FDR
P1	GO:0005975	P	carbohydrate metabolic process	76	833	3e-06	0.0045
	GO:0009889	P	regulation of biosynthetic process	117	1564	5.2e-05	0.019
	GO:0031326	P	regulation of cellular biosynthetic process	117	1564	5.2e-05	0.019
	GO:0010556	P	regulation of macromolecule biosynthetic process	117	1564	5.2e-05	0.019
	GO:0010468	P	regulation of gene expression	117	1577	7.2e-05	0.021
	GO:0080090	P	regulation of primary metabolic process	119	1626	0.00011	0.023
	GO:0031323	P	regulation of cellular metabolic process	117	1593	0.00011	0.023
	GO:0060255	P	regulation of macromolecule metabolic process	119	1640	0.00015	0.027
	GO:0055085	P	transmembrane transport	60	701	0.00017	0.028
	GO:0019222	P	regulation of metabolic process	119	1664	0.00025	0.031
	GO:0055114	P	oxidation reduction	100	1351	0.00026	0.031
	GO:0045449	P	regulation of transcription	110	1513	0.00024	0.031
	GO:0019219	P	regulation of nucleobase, nucleoside, nucleotide and nucleic acid metabolic process	110	1520	0.00029	0.031
	GO:0051171	P	regulation of nitrogen compound metabolic process	110	1520	0.00029	0.031
	GO:0050896	P	response to stimulus	79	1026	0.0004	0.039
	GO:0042221	P	response to chemical stimulus	31	301	0.00042	0.039
	GO:0044281	P	small molecule metabolic process	79	1034	0.00049	0.042
	GO:0006350	P	transcription	115	1629	0.0005	0.042
	GO:0050794	P	regulation of cellular process	134	1955	0.00053	0.042
	GO:0016798	F	hydrolase activity, acting on glycosyl bonds	52	480	1.5e-06	0.0015
	GO:0016491	F	oxidoreductase activity	128	1672	8.3e-06	0.0042
	GO:0004553	F	hydrolase activity, hydrolyzing O-glycosyl compounds	44	424	2.5e-05	0.0083
	GO:0017076	F	purine nucleotide binding	227	3456	6.6e-05	0.0084
	GO:0048037	F	cofactor binding	51	543	6.5e-05	0.0084
	GO:0001883	F	purine nucleoside binding	216	3247	5.1e-05	0.0084
	GO:0001882	F	nucleoside binding	216	3257	6e-05	0.0084
	GO:0030554	F	adenyl nucleotide binding	216	3247	5.1e-05	0.0084
	GO:0000166	F	nucleotide binding	248	3874	0.00014	0.015
	GO:0016746	F	transferase activity, transferring acyl groups	37	367	0.00018	0.018
	GO:0016829	F	lyase activity	32	309	0.00031	0.029
	GO:0050662	F	coenzyme binding	37	382	0.00037	0.031
	GO:0032559	F	adenyl ribonucleotide binding	199	3087	0.00052	0.035
	GO:0032555	F	purine ribonucleotide binding	210	3292	0.00059	0.035
	GO:0032553	F	ribonucleotide binding	210	3292	0.00059	0.035
	GO:0005215	F	transporter activity	73	941	0.00053	0.035
	GO:0005524	F	ATP binding	199	3085	0.0005	0.035
Tissue	GO term	Ontology	Description	Number in input list	Number in BG/Ref	p-value	FDR
P2	GO:0005975	P	carbohydrate metabolic process	52	833	5e-05	0.049
	GO:0016798	F	hydrolase activity, acting on glycosyl bonds	38	480	4.7e-06	0.0033
	GO:0004553	F	hydrolase activity, hydrolyzing O-glycosyl compounds	34	424	1.1e-05	0.0041
	GO:0005507	F	copper ion binding	15	130	9.7e-05	0.023
Tissue	GO term	Ontology	Description	Number in input list	Number in BG/Ref	p-value	FDR
P3	GO:0005975	P	carbohydrate metabolic process	62	833	2e-08	2e-05
	GO:0055114	P	oxidation reduction	80	1351	1.6e-06	0.00078
	GO:0080090	P	regulation of primary metabolic process	88	1626	1.4e-05	0.0014
	GO:0060255	P	regulation of macromolecule metabolic process	89	1640	1.1e-05	0.0014
	GO:0009889	P	regulation of biosynthetic process	85	1564	1.7e-05	0.0014
	GO:0010556	P	regulation of macromolecule biosynthetic process	85	1564	1.7e-05	0.0014
	GO:0006350	P	transcription	90	1629	5.1e-06	0.0014
	GO:0031326	P	regulation of cellular biosynthetic process	85	1564	1.7e-05	0.0014
	GO:0045449	P	regulation of transcription	84	1513	9.1e-06	0.0014
	GO:0010468	P	regulation of gene expression	86	1577	1.3e-05	0.0014
	GO:0019219	P	regulation of nucleobase, nucleoside, nucleotide and nucleic acid metabolic process	84	1520	1.1e-05	0.0014
	GO:0051171	P	regulation of nitrogen compound metabolic process	84	1520	1.1e-05	0.0014
	GO:0019222	P	regulation of metabolic process	89	1664	1.9e-05	0.0014
	GO:0031323	P	regulation of cellular metabolic process	85	1593	3.2e-05	0.0022
	GO:0044262	P	cellular carbohydrate metabolic process	30	385	4.3e-05	0.0029
	GO:0065003	P	macromolecular complex assembly	17	169	0.00013	0.0079
	GO:0022607	P	cellular component assembly	17	172	0.00016	0.0086
	GO:0010467	P	gene expression	115	2424	0.00015	0.0086
	GO:0065007	P	biological regulation	102	2125	0.00025	0.013
	GO:0043933	P	macromolecular complex subunit organization	17	190	0.00046	0.023
	GO:0050789	P	regulation of biological process	96	2027	0.0006	0.028
	GO:0006351	P	transcription, DNA-dependent	45	786	0.00063	0.028
	GO:0032774	P	RNA biosynthetic process	45	788	0.00066	0.028
	GO:0034728	P	nucleosome organization	9	70	0.001	0.033
	GO:0065004	P	protein-DNA complex assembly	9	70	0.001	0.033
	GO:0050794	P	regulation of cellular process	92	1955	0.00094	0.033
	GO:0031497	P	chromatin assembly	9	70	0.001	0.033
	GO:0006334	P	nucleosome assembly	9	70	0.001	0.033
	GO:0006355	P	regulation of transcription, DNA-dependent	42	737	0.001	0.033
	GO:0006066	P	alcohol metabolic process	17	202	0.00086	0.033
	GO:0044085	P	cellular component biogenesis	19	239	0.00084	0.033
	GO:0051252	P	regulation of RNA metabolic process	42	740	0.0011	0.034
	GO:0006323	P	DNA packaging	9	71	0.0011	0.034
	GO:0016798	F	hydrolase activity, acting on glycosyl bonds	38	480	3.1e-06	0.0011
	GO:0004553	F	hydrolase activity, hydrolyzing O-glycosyl compounds	35	424	3.2e-06	0.0011
	GO:0030528	F	transcription regulator activity	60	987	1.6e-05	0.0038
	GO:0016491	F	oxidoreductase activity	89	1672	2.2e-05	0.0038
	GO:0016705	F	oxidoreductase activity, acting on paired donors, with incorporation or reduction of molecular oxygen	11	86	0.00031	0.043
	GO:0000786	C	nucleosome	9	63	0.00053	0.041
	GO:0032993	C	protein-DNA complex	9	63	0.00053	0.041
Tissue	GO term	Ontology	Description	Number in input list	Number in BG/Ref	p-value	FDR
E2	GO:0044282	P	small molecule catabolic process	13	146	1.9e-05	0.0036
	GO:0019320	P	hexose catabolic process	10	88	2.7e-05	0.0036
	GO:0019318	P	hexose metabolic process	12	133	3.6e-05	0.0036
	GO:0044275	P	cellular carbohydrate catabolic process	10	94	4.5e-05	0.0036
	GO:0006006	P	glucose metabolic process	12	109	5.7e-06	0.0036
	GO:0006007	P	glucose catabolic process	10	88	2.7e-05	0.0036
	GO:0046365	P	monosaccharide catabolic process	10	88	2.7e-05	0.0036
	GO:0046164	P	alcohol catabolic process	10	94	4.5e-05	0.0036
	GO:0005975	P	carbohydrate metabolic process	36	833	3.3e-05	0.0036
	GO:0055114	P	oxidation reduction	50	1351	5.2e-05	0.0038
	GO:0005996	P	monosaccharide metabolic process	12	150	0.0001	0.0069
	GO:0016052	P	carbohydrate catabolic process	11	131	0.00014	0.0082
	GO:0044248	P	cellular catabolic process	18	337	0.00031	0.017
	GO:0006096	P	glycolysis	7	69	0.0008	0.042
	GO:0016491	F	oxidoreductase activity	60	1672	2.1e-05	0.011
	GO:0030976	F	thiamin pyrophosphate binding	5	16	4.8e-05	0.012
Tissue	GO term	Ontology	Description	Number in input list	Number in BG/Ref	p-value	FDR
Z2	GO:0005975	P	carbohydrate metabolic process	95	833	9.1e-16	1.4e-12
	GO:0055114	P	oxidation reduction	118	1351	8.1e-12	6.2e-09
	GO:0044281	P	small molecule metabolic process	89	1034	6.9e-09	1.2e-06
	GO:0015979	P	photosynthesis	24	115	3.8e-09	1.2e-06
	GO:0043436	P	oxoacid metabolic process	53	473	4.4e-09	1.2e-06
	GO:0009308	P	amine metabolic process	46	380	5.5e-09	1.2e-06
	GO:0042180	P	cellular ketone metabolic process	53	480	6.9e-09	1.2e-06
	GO:0006082	P	organic acid metabolic process	53	474	4.7e-09	1.2e-06
	GO:0019752	P	carboxylic acid metabolic process	53	473	4.4e-09	1.2e-06
	GO:0006457	P	protein folding	30	202	4.9e-08	7.6e-06
	GO:0016053	P	organic acid biosynthetic process	31	222	1e-07	1.2e-05
	GO:0034641	P	cellular nitrogen compound metabolic process	47	435	8.9e-08	1.2e-05
	GO:0046394	P	carboxylic acid biosynthetic process	31	222	1e-07	1.2e-05
	GO:0009765	P	photosynthesis, light harvesting	9	16	4.4e-07	4.9e-05
	GO:0044262	P	cellular carbohydrate metabolic process	41	385	8.2e-07	8.4e-05
	GO:0006520	P	cellular amino acid metabolic process	34	303	2.5e-06	0.00024
	GO:0044106	P	cellular amine metabolic process	36	333	2.8e-06	0.00025
	GO:0044271	P	cellular nitrogen compound biosynthetic process	28	231	5.1e-06	0.00044
	GO:0006519	P	cellular amino acid and derivative metabolic process	39	391	6.3e-06	0.00051
	GO:0044283	P	small molecule biosynthetic process	34	320	7.3e-06	0.00056
	GO:0005976	P	polysaccharide metabolic process	20	143	1.8e-05	0.0013
	GO:0019684	P	photosynthesis, light reaction	11	47	2.6e-05	0.0018
	GO:0071554	P	cell wall organization or biogenesis	20	148	2.8e-05	0.0019
	GO:0032787	P	monocarboxylic acid metabolic process	18	130	5.2e-05	0.0033
	GO:0008652	P	cellular amino acid biosynthetic process	18	133	6.8e-05	0.0042
	GO:0006631	P	fatty acid metabolic process	15	97	7.1e-05	0.0042
	GO:0006066	P	alcohol metabolic process	23	202	8.3e-05	0.0047
	GO:0005996	P	monosaccharide metabolic process	19	150	9.6e-05	0.0053
	GO:0033014	P	tetrapyrrole biosynthetic process	8	28	0.0001	0.0054
	GO:0006779	P	porphyrin biosynthetic process	7	21	0.00012	0.006
	GO:0009309	P	amine biosynthetic process	19	153	0.00012	0.006
	GO:0006022	P	aminoglycan metabolic process	8	29	0.00012	0.006
	GO:0016052	P	carbohydrate catabolic process	17	131	0.00017	0.0079
	GO:0033013	P	tetrapyrrole metabolic process	8	31	0.00018	0.0083
	GO:0019318	P	hexose metabolic process	17	133	0.0002	0.0087
	GO:0009607	P	response to biotic stimulus	6	16	0.00023	0.0097
	GO:0006778	P	porphyrin metabolic process	7	24	0.00025	0.01
	GO:0006026	P	aminoglycan catabolic process	7	26	0.00037	0.014
	GO:0006030	P	chitin metabolic process	7	26	0.00037	0.014
	GO:0006032	P	chitin catabolic process	7	26	0.00037	0.014
	GO:0006399	P	tRNA metabolic process	15	114	0.00035	0.014
	GO:0034621	P	cellular macromolecular complex subunit organization	17	142	0.0004	0.015
	GO:0006633	P	fatty acid biosynthetic process	12	81	0.00052	0.018
	GO:0000272	P	polysaccharide catabolic process	8	37	0.00051	0.018
	GO:0071103	P	DNA conformation change	12	82	0.00057	0.02
	GO:0042221	P	response to chemical stimulus	27	301	0.00074	0.025
	GO:0008610	P	lipid biosynthetic process	19	180	0.00077	0.025
	GO:0034660	P	ncRNA metabolic process	16	139	0.00085	0.027
	GO:0006091	P	generation of precursor metabolites and energy	23	243	0.00092	0.029
	GO:0044255	P	cellular lipid metabolic process	22	229	0.00099	0.03
	GO:0006629	P	lipid metabolic process	40	528	0.0011	0.033
	GO:0006418	P	tRNA aminoacylation for protein translation	10	66	0.0013	0.036
	GO:0043038	P	amino acid activation	10	66	0.0013	0.036
	GO:0043039	P	tRNA aminoacylation	10	66	0.0013	0.036
	GO:0006979	P	response to oxidative stress	18	174	0.0013	0.036
	GO:0018130	P	heterocycle biosynthetic process	11	79	0.0014	0.037
	GO:0005984	P	disaccharide metabolic process	8	44	0.0014	0.037
	GO:0016137	P	glycoside metabolic process	8	44	0.0014	0.037
	GO:0044036	P	cell wall macromolecule metabolic process	8	45	0.0016	0.041
	GO:0016051	P	carbohydrate biosynthetic process	14	121	0.0017	0.042
	GO:0034622	P	cellular macromolecular complex assembly	14	121	0.0017	0.042
	GO:0034728	P	nucleosome organization	10	70	0.0019	0.044
	GO:0065004	P	protein-DNA complex assembly	10	70	0.0019	0.044
	GO:0031497	P	chromatin assembly	10	70	0.0019	0.044
	GO:0006334	P	nucleosome assembly	10	70	0.0019	0.044
	GO:0006006	P	glucose metabolic process	13	109	0.0019	0.044
	GO:0071555	P	cell wall organization	11	83	0.002	0.045
	GO:0009311	P	oligosaccharide metabolic process	8	47	0.002	0.045
	GO:0044092	P	negative regulation of molecular function	9	59	0.0021	0.046
	GO:0043086	P	negative regulation of catalytic activity	9	59	0.0021	0.046
	GO:0006323	P	DNA packaging	10	71	0.0021	0.046
	GO:0004553	F	hydrolase activity, hydrolyzing O-glycosyl compounds	59	424	2.2e-13	1.9e-10
	GO:0016491	F	oxidoreductase activity	139	1672	2.6e-12	1.1e-09
	GO:0016798	F	hydrolase activity, acting on glycosyl bonds	60	480	7.9e-12	2.3e-09
	GO:0005506	F	iron ion binding	59	713	7.9e-06	0.0017
	GO:0000166	F	nucleotide binding	220	3874	4.6e-05	0.008
	GO:0048037	F	cofactor binding	45	543	8.9e-05	0.013
	GO:0016209	F	antioxidant activity	22	203	0.00022	0.027
	GO:0016684	F	oxidoreductase activity, acting on peroxide as acceptor	20	181	0.00033	0.032
	GO:0004568	F	chitinase activity	7	26	0.00037	0.032
	GO:0004601	F	peroxidase activity	20	181	0.00033	0.032
	GO:0042802	F	identical protein binding	11	67	0.00041	0.032
	GO:0043565	F	sequence-specific DNA binding	37	453	0.00047	0.034
	GO:0020037	F	heme binding	45	600	0.00068	0.041
	GO:0003700	F	transcription factor activity	48	651	0.00064	0.041
	GO:0050662	F	coenzyme binding	32	382	0.00075	0.043
	GO:0046906	F	tetrapyrrole binding	45	608	0.00087	0.047
	GO:0005576	C	extracellular region	34	251	4.9e-08	1.1e-05
	GO:0016020	C	membrane	140	2115	1.7e-06	0.00019
	GO:0005737	C	cytoplasm	88	1263	3.1e-05	0.0022
	GO:0044464	C	cell part	313	5945	0.00021	0.0094
	GO:0005623	C	cell	313	5945	0.00021	0.0094
	GO:0009521	C	photosystem	11	72	0.0007	0.019
	GO:0005618	C	cell wall	12	82	0.00057	0.019
	GO:0048046	C	apoplast	13	95	0.00061	0.019
	GO:0000786	C	nucleosome	10	63	0.00093	0.019
	GO:0019898	C	extrinsic to membrane	6	22	0.00093	0.019
	GO:0032993	C	protein-DNA complex	10	63	0.00093	0.019
	GO:0030312	C	external encapsulating structure	13	107	0.0016	0.03
	GO:0009523	C	photosystem II	8	46	0.0018	0.03
	GO:0009654	C	oxygen evolving complex	6	26	0.0019	0.03
	GO:0009536	C	plastid	7	37	0.0022	0.033
	GO:0034357	C	photosynthetic membrane	11	89	0.0032	0.044
Tissue	GO term	Ontology	Description	Number in input list	Number in BG/Ref	p-value	FDR
Z3	GO:0006412	P	translation	103	595	2.1e-17	3.8e-14
	GO:0010467	P	gene expression	245	2424	4.8e-12	2.9e-09
	GO:0005975	P	carbohydrate metabolic process	112	833	3.9e-12	2.9e-09
	GO:0044267	P	cellular protein metabolic process	279	2877	8.2e-12	3.7e-09
	GO:0044281	P	small molecule metabolic process	121	1034	1.5e-09	5.3e-07
	GO:0044262	P	cellular carbohydrate metabolic process	56	385	1e-07	3.2e-05
	GO:0055114	P	oxidation reduction	136	1351	5.5e-07	0.00014
	GO:0009308	P	amine metabolic process	53	380	7.3e-07	0.00017
	GO:0006082	P	organic acid metabolic process	59	474	4.7e-06	0.00095
	GO:0043436	P	oxoacid metabolic process	58	473	8.4e-06	0.0014
	GO:0019752	P	carboxylic acid metabolic process	58	473	8.4e-06	0.0014
	GO:0042180	P	cellular ketone metabolic process	58	480	1.2e-05	0.0018
	GO:0006066	P	alcohol metabolic process	32	202	1.2e-05	0.0018
	GO:0044106	P	cellular amine metabolic process	44	333	2.1e-05	0.0027
	GO:0034641	P	cellular nitrogen compound metabolic process	53	435	2.4e-05	0.0028
	GO:0005984	P	disaccharide metabolic process	13	44	2.6e-05	0.0028
	GO:0016137	P	glycoside metabolic process	13	44	2.6e-05	0.0028
	GO:0009311	P	oligosaccharide metabolic process	13	47	4.6e-05	0.0047
	GO:0009116	P	nucleoside metabolic process	13	49	6.6e-05	0.0064
	GO:0044283	P	small molecule biosynthetic process	40	320	0.00014	0.012
	GO:0016053	P	organic acid biosynthetic process	31	222	0.00013	0.012
	GO:0046394	P	carboxylic acid biosynthetic process	31	222	0.00013	0.012
	GO:0009119	P	ribonucleoside metabolic process	9	26	0.00017	0.013
	GO:0006519	P	cellular amino acid and derivative metabolic process	46	391	0.00017	0.013
	GO:0005991	P	trehalose metabolic process	9	29	0.00033	0.024
	GO:0009309	P	amine biosynthetic process	23	153	0.00038	0.025
	GO:0006520	P	cellular amino acid metabolic process	37	303	0.00037	0.025
	GO:0044271	P	cellular nitrogen compound biosynthetic process	30	231	0.00052	0.034
	GO:0050794	P	regulation of cellular process	163	1955	0.00058	0.034
	GO:0009069	P	serine family amino acid metabolic process	10	39	0.00057	0.034
	GO:0006414	P	translational elongation	10	39	0.00057	0.034
	GO:0065007	P	biological regulation	175	2125	0.00062	0.035
	GO:0033865	P	nucleoside bisphosphate metabolic process	6	14	0.00087	0.048
	GO:0003735	F	structural constituent of ribosome	89	396	2.2e-21	2.2e-18
	GO:0005198	F	structural molecule activity	95	462	1.9e-20	1e-17
	GO:0016491	F	oxidoreductase activity	162	1672	3.9e-07	0.00013
	GO:0004553	F	hydrolase activity, hydrolyzing O-glycosyl compounds	56	424	1.6e-06	0.00043
	GO:0016798	F	hydrolase activity, acting on glycosyl bonds	60	480	3.5e-06	0.00072
	GO:0000166	F	nucleotide binding	308	3874	5e-05	0.0086
	GO:0016829	F	lyase activity	40	309	7.1e-05	0.011
	GO:0019843	F	rRNA binding	10	32	0.00015	0.019
	GO:0030529	C	ribonucleoprotein complex	94	438	2.5e-21	3.3e-19
	GO:0005840	C	ribosome	89	397	2.5e-21	3.3e-19
	GO:0005737	C	cytoplasm	175	1263	1.2e-19	1e-17
	GO:0044444	C	cytoplasmic part	145	966	4.6e-19	3e-17
	GO:0032991	C	macromolecular complex	154	1207	1.4e-14	7.3e-13
	GO:0005623	C	cell	505	5945	2.9e-12	1.1e-10
	GO:0044464	C	cell part	505	5945	2.9e-12	1.1e-10
	GO:0005739	C	mitochondrion	30	162	1.5e-06	4.9e-05
	GO:0005622	C	intracellular	335	4116	3.1e-06	9.1e-05
	GO:0016020	C	membrane	182	2115	6e-05	0.0016
	GO:0033279	C	ribosomal subunit	17	82	8e-05	0.0019
	GO:0044429	C	mitochondrial part	23	139	0.00011	0.0024
	GO:0044424	C	intracellular part	278	3529	0.00022	0.0045
	GO:0005740	C	mitochondrial envelope	20	127	0.00052	0.0092
	GO:0015934	C	large ribosomal subunit	9	31	0.0005	0.0092
	GO:0016021	C	integral to membrane	72	752	0.00095	0.016
	GO:0031224	C	intrinsic to membrane	73	775	0.0013	0.02
	GO:0031970	C	organelle envelope lumen	5	10	0.0014	0.02
	GO:0005758	C	mitochondrial intermembrane space	5	10	0.0014	0.02
	GO:0031967	C	organelle envelope	20	142	0.0018	0.023
	GO:0044425	C	membrane part	89	1007	0.0024	0.03
	GO:0043229	C	intracellular organelle	219	2859	0.004	0.046
	GO:0043226	C	organelle	219	2859	0.004	0.046
Note：L1 and P1 represent flag leaves and anthers at meiosis stage, respectively. L2, P2, E2 and Z2 represent flag leaves, anther, embryo sac and leaf sheath at pre-flowering stage, respectively. L3, P3 and Z3 represent flag leaves, grain and leaf sheath at three days after flowering, respectively.
