# Supplementary material for: Carbohydrate metabolism and fertility related genes high expression levels promote heterosis in autotetraploid rice harboring double neutral genes
Source: Rice (N Y). 2019 May 10;12:34. doi: 10.1186/s12284-019-0294-x (PMC6510787; doi:10.1186/s12284-019-0294-x)
Supplement: Supplementary file 13 — Table S7. Gene ontology (GO) enrichment analysis for NAGs in nine tissues. (XLSX 49 kb) [file 12284_2019_294_MOESM13_ESM.xlsx]

## Sheet: Sheet1
Table S7. Gene ontology (GO) enrichment analysis for NAGs in nine tissues
L1	GO term	Ontology	Description	Number in input list	Number in BG/Ref	p-value	FDR	L1
	GO:0006468	P	protein amino acid phosphorylation	228	1570	1.2e-15	2.3e-12	L1
	GO:0043687	P	post-translational protein modification	250	1815	1e-14	4.9e-12	L1
	GO:0006796	P	phosphate metabolic process	248	1795	9.5e-15	4.9e-12	L1
	GO:0006793	P	phosphorus metabolic process	248	1795	9.5e-15	4.9e-12	L1
	GO:0043412	P	macromolecule modification	264	1979	4.5e-14	1.5e-11	L1
	GO:0016310	P	phosphorylation	235	1695	3.8e-14	1.5e-11	L1
	GO:0006464	P	protein modification process	258	1929	7.1e-14	2e-11	L1
	GO:0005975	P	carbohydrate metabolic process	137	833	4.3e-13	1e-10	L1
	GO:0055114	P	oxidation reduction	194	1351	5.1e-13	1.1e-10	L1
	GO:0005976	P	polysaccharide metabolic process	35	143	1.3e-07	2.5e-05	L1
	GO:0044267	P	cellular protein metabolic process	308	2877	1.1e-06	0.0002	L1
	GO:0030243	P	cellulose metabolic process	15	36	3.1e-06	0.00047	L1
	GO:0030244	P	cellulose biosynthetic process	15	36	3.1e-06	0.00047	L1
	GO:0042221	P	response to chemical stimulus	51	301	4.9e-06	0.00068	L1
	GO:0009308	P	amine metabolic process	60	380	5.4e-06	0.0007	L1
	GO:0045449	P	regulation of transcription	174	1513	1e-05	0.0012	L1
	GO:0051171	P	regulation of nitrogen compound metabolic process	174	1520	1.3e-05	0.0014	L1
	GO:0019219	P	regulation of nucleobase, nucleoside, nucleotide and nucleic acid metabolic process	174	1520	1.3e-05	0.0014	L1
	GO:0006725	P	cellular aromatic compound metabolic process	30	145	1.8e-05	0.0017	L1
	GO:0031323	P	regulation of cellular metabolic process	180	1593	1.8e-05	0.0017	L1
	GO:0006519	P	cellular amino acid and derivative metabolic process	59	391	2.1e-05	0.0018	L1
	GO:0044042	P	glucan metabolic process	23	95	2e-05	0.0018	L1
	GO:0006073	P	cellular glucan metabolic process	23	95	2e-05	0.0018	L1
	GO:0044264	P	cellular polysaccharide metabolic process	24	103	2.3e-05	0.0019	L1
	GO:0009889	P	regulation of biosynthetic process	176	1564	2.7e-05	0.0019	L1
	GO:0010556	P	regulation of macromolecule biosynthetic process	176	1564	2.7e-05	0.0019	L1
	GO:0031326	P	regulation of cellular biosynthetic process	176	1564	2.7e-05	0.0019	L1
	GO:0007018	P	microtubule-based movement	18	63	2.6e-05	0.0019	L1
	GO:0006350	P	transcription	182	1629	2.8e-05	0.0019	L1
	GO:0010468	P	regulation of gene expression	177	1577	2.9e-05	0.0019	L1
	GO:0007017	P	microtubule-based process	20	79	4.1e-05	0.0026	L1
	GO:0050896	P	response to stimulus	123	1026	4.2e-05	0.0026	L1
	GO:0019222	P	regulation of metabolic process	182	1664	8.1e-05	0.0048	L1
	GO:0065007	P	biological regulation	224	2125	9.5e-05	0.0055	L1
	GO:0050794	P	regulation of cellular process	208	1955	0.00011	0.006	L1
	GO:0080090	P	regulation of primary metabolic process	177	1626	0.00013	0.0069	L1
	GO:0060255	P	regulation of macromolecule metabolic process	178	1640	0.00014	0.0073	L1
	GO:0044106	P	cellular amine metabolic process	49	333	0.00017	0.0089	L1
	GO:0019439	P	aromatic compound catabolic process	11	31	0.0002	0.01	L1
	GO:0044281	P	small molecule metabolic process	119	1034	0.00025	0.012	L1
	GO:0034641	P	cellular nitrogen compound metabolic process	59	435	0.00029	0.014	L1
	GO:0009250	P	glucan biosynthetic process	16	65	0.0003	0.014	L1
	GO:0006979	P	response to oxidative stress	30	174	0.00031	0.014	L1
	GO:0033692	P	cellular polysaccharide biosynthetic process	17	73	0.00035	0.015	L1
	GO:0050789	P	regulation of biological process	210	2027	0.00038	0.016	L1
	GO:0044262	P	cellular carbohydrate metabolic process	53	385	0.00042	0.018	L1
	GO:0016051	P	carbohydrate biosynthetic process	23	121	0.00047	0.019	L1
	GO:0006520	P	cellular amino acid metabolic process	44	303	0.00047	0.019	L1
	GO:0006536	P	glutamate metabolic process	6	9	0.0005	0.02	L1
	GO:0000271	P	polysaccharide biosynthetic process	17	76	0.00052	0.02	L1
	GO:0034637	P	cellular carbohydrate biosynthetic process	22	114	0.00051	0.02	L1
	GO:0000272	P	polysaccharide catabolic process	11	37	0.00071	0.027	L1
	GO:0009074	P	aromatic amino acid family catabolic process	6	10	0.00074	0.027	L1
	GO:0006559	P	L-phenylalanine catabolic process	6	10	0.00074	0.027	L1
	GO:0006950	P	response to stress	100	873	0.00087	0.031	L1
	GO:0004674	F	protein serine/threonine kinase activity	223	1478	6.1e-17	7.9e-14	L1
	GO:0004672	F	protein kinase activity	228	1575	1.6e-15	9.3e-13	L1
	GO:0016301	F	kinase activity	246	1750	2.2e-15	9.3e-13	L1
	GO:0016491	F	oxidoreductase activity	237	1672	3.4e-15	1.1e-12	L1
	GO:0016773	F	phosphotransferase activity, alcohol group as acceptor	242	1726	4.9e-15	1.3e-12	L1
	GO:0017076	F	purine nucleotide binding	409	3456	4.2e-14	9e-12	L1
	GO:0000166	F	nucleotide binding	448	3874	4.9e-14	9.1e-12	L1
	GO:0001883	F	purine nucleoside binding	385	3247	2.4e-13	3.1e-11	L1
	GO:0001882	F	nucleoside binding	386	3257	2.3e-13	3.1e-11	L1
	GO:0030554	F	adenyl nucleotide binding	385	3247	2.4e-13	3.1e-11	L1
	GO:0004553	F	hydrolase activity, hydrolyzing O-glycosyl compounds	86	424	1.1e-12	1.3e-10	L1
	GO:0032555	F	purine ribonucleotide binding	382	3292	4.6e-12	4.6e-10	L1
	GO:0032553	F	ribonucleotide binding	382	3292	4.6e-12	4.6e-10	L1
	GO:0016798	F	hydrolase activity, acting on glycosyl bonds	90	480	1.4e-11	1.3e-09	L1
	GO:0005524	F	ATP binding	358	3085	2.6e-11	2.3e-09	L1
	GO:0032559	F	adenyl ribonucleotide binding	358	3087	2.9e-11	2.3e-09	L1
	GO:0005506	F	iron ion binding	107	713	1.4e-08	1.1e-06	L1
	GO:0048037	F	cofactor binding	87	543	2.5e-08	1.8e-06	L1
	GO:0003824	F	catalytic activity	1156	12724	5.9e-08	4e-06	L1
	GO:0016757	F	transferase activity, transferring glycosyl groups	91	595	8.2e-08	5.3e-06	L1
	GO:0050662	F	coenzyme binding	63	382	8.9e-07	5.5e-05	L1
	GO:0020037	F	heme binding	86	600	2e-06	0.00012	L1
	GO:0046906	F	tetrapyrrole binding	86	608	3.2e-06	0.00018	L1
	GO:0016760	F	cellulose synthase (UDP-forming) activity	14	33	5.6e-06	0.00029	L1
	GO:0016759	F	cellulose synthase activity	14	33	5.6e-06	0.00029	L1
	GO:0004497	F	monooxygenase activity	68	458	8.4e-06	0.00042	L1
	GO:0008194	F	UDP-glycosyltransferase activity	27	118	9.9e-06	0.00047	L1
	GO:0016209	F	antioxidant activity	37	203	2.4e-05	0.0011	L1
	GO:0005509	F	calcium ion binding	50	316	3e-05	0.0013	L1
	GO:0004601	F	peroxidase activity	34	181	3e-05	0.0013	L1
	GO:0016684	F	oxidoreductase activity, acting on peroxide as acceptor	34	181	3e-05	0.0013	L1
	GO:0016758	F	transferase activity, transferring hexosyl groups	69	489	3.1e-05	0.0013	L1
	GO:0035251	F	UDP-glucosyltransferase activity	17	63	7.7e-05	0.003	L1
	GO:0030528	F	transcription regulator activity	117	987	9.8e-05	0.0037	L1
	GO:0009055	F	electron carrier activity	78	599	0.00011	0.0041	L1
	GO:0016829	F	lyase activity	47	309	0.00012	0.0043	L1
	GO:0003700	F	transcription factor activity	83	651	0.00013	0.0044	L1
	GO:0050661	F	NADP or NADPH binding	15	55	0.00018	0.0062	L1
	GO:0046527	F	glucosyltransferase activity	17	73	0.00035	0.012	L1
	GO:0005507	F	copper ion binding	24	130	0.00051	0.017	L1
	GO:0004499	F	flavin-containing monooxygenase activity	10	33	0.0011	0.033	L1
	GO:0016841	F	ammonia-lyase activity	6	11	0.0011	0.033	L1
	GO:0050660	F	FAD binding	26	156	0.0012	0.035	L1
	GO:0005215	F	transporter activity	105	941	0.0014	0.042	L1
	GO:0003924	F	GTPase activity	21	117	0.0015	0.043	L1
	GO:0003777	F	microtubule motor activity	13	55	0.0015	0.043	L1
	GO:0016020	C	membrane	241	2115	3.2e-07	9.9e-05	L1
L2	GO term	Ontology	Description	Number in input list	Number in BG/Ref	p-value	FDR	L2
	GO:0055114	P	oxidation reduction	179	1351	4.5e-16	8.6e-13	L2
	GO:0005975	P	carbohydrate metabolic process	121	833	1.6e-13	1.5e-10	L2
	GO:0016051	P	carbohydrate biosynthetic process	34	121	1.4e-10	9e-08	L2
	GO:0034637	P	cellular carbohydrate biosynthetic process	32	114	4.9e-10	2.4e-07	L2
	GO:0009250	P	glucan biosynthetic process	24	65	8.6e-10	3.3e-07	L2
	GO:0005976	P	polysaccharide metabolic process	35	143	1.7e-09	5.5e-07	L2
	GO:0000271	P	polysaccharide biosynthetic process	25	76	2.7e-09	7.4e-07	L2
	GO:0033692	P	cellular polysaccharide biosynthetic process	24	73	5.6e-09	1.2e-06	L2
	GO:0044262	P	cellular carbohydrate metabolic process	62	385	5.1e-09	1.2e-06	L2
	GO:0006073	P	cellular glucan metabolic process	27	95	8.8e-09	1.5e-06	L2
	GO:0044042	P	glucan metabolic process	27	95	8.8e-09	1.5e-06	L2
	GO:0043687	P	post-translational protein modification	188	1815	2.1e-08	3.4e-06	L2
	GO:0044264	P	cellular polysaccharide metabolic process	27	103	3.7e-08	5.4e-06	L2
	GO:0006796	P	phosphate metabolic process	184	1795	6e-08	7.6e-06	L2
	GO:0006793	P	phosphorus metabolic process	184	1795	6e-08	7.6e-06	L2
	GO:0051179	P	localization	171	1651	9.9e-08	1.2e-05	L2
	GO:0051234	P	establishment of localization	169	1638	1.5e-07	1.5e-05	L2
	GO:0006810	P	transport	169	1638	1.5e-07	1.5e-05	L2
	GO:0006464	P	protein modification process	193	1929	1.3e-07	1.5e-05	L2
	GO:0009308	P	amine metabolic process	57	380	1.8e-07	1.7e-05	L2
	GO:0043412	P	macromolecule modification	196	1979	2.1e-07	1.9e-05	L2
	GO:0006468	P	protein amino acid phosphorylation	162	1570	2.7e-07	2.4e-05	L2
	GO:0030243	P	cellulose metabolic process	15	36	3.6e-07	2.9e-05	L2
	GO:0030244	P	cellulose biosynthetic process	15	36	3.6e-07	2.9e-05	L2
	GO:0006519	P	cellular amino acid and derivative metabolic process	57	391	4.1e-07	3.2e-05	L2
	GO:0044281	P	small molecule metabolic process	114	1034	1.1e-06	8.1e-05	L2
	GO:0043436	P	oxoacid metabolic process	63	473	1.7e-06	0.00011	L2
	GO:0016310	P	phosphorylation	168	1695	1.6e-06	0.00011	L2
	GO:0019752	P	carboxylic acid metabolic process	63	473	1.7e-06	0.00011	L2
	GO:0006082	P	organic acid metabolic process	63	474	1.8e-06	0.00011	L2
	GO:0006520	P	cellular amino acid metabolic process	46	303	2e-06	0.00012	L2
	GO:0042180	P	cellular ketone metabolic process	63	480	2.6e-06	0.00015	L2
	GO:0034641	P	cellular nitrogen compound metabolic process	57	435	7.9e-06	0.00046	L2
	GO:0044106	P	cellular amine metabolic process	47	333	8.9e-06	0.0005	L2
	GO:0006725	P	cellular aromatic compound metabolic process	27	145	1.1e-05	0.00062	L2
	GO:0055085	P	transmembrane transport	79	701	2.5e-05	0.0013	L2
	GO:0044267	P	cellular protein metabolic process	250	2877	4.4e-05	0.0023	L2
	GO:0044282	P	small molecule catabolic process	25	146	7.9e-05	0.004	L2
	GO:0015979	P	photosynthesis	21	115	0.00013	0.0064	L2
	GO:0051258	P	protein polymerization	9	24	0.00015	0.0074	L2
	GO:0006536	P	glutamate metabolic process	6	9	0.00019	0.0091	L2
	GO:0042221	P	response to chemical stimulus	39	301	0.00025	0.011	L2
	GO:0008652	P	cellular amino acid biosynthetic process	22	133	0.00031	0.014	L2
	GO:0019318	P	hexose metabolic process	22	133	0.00031	0.014	L2
	GO:0016053	P	organic acid biosynthetic process	31	222	0.00033	0.014	L2
	GO:0009064	P	glutamine family amino acid metabolic process	11	41	0.00034	0.014	L2
	GO:0046394	P	carboxylic acid biosynthetic process	31	222	0.00033	0.014	L2
	GO:0009072	P	aromatic amino acid family metabolic process	13	56	0.00034	0.014	L2
	GO:0044283	P	small molecule biosynthetic process	40	320	0.0004	0.015	L2
	GO:0009765	P	photosynthesis, light harvesting	7	16	0.0004	0.015	L2
	GO:0005996	P	monosaccharide metabolic process	23	150	0.0006	0.023	L2
	GO:0016054	P	organic acid catabolic process	9	31	0.00073	0.026	L2
	GO:0046395	P	carboxylic acid catabolic process	9	31	0.00073	0.026	L2
	GO:0043623	P	cellular protein complex assembly	11	46	0.00078	0.028	L2
	GO:0065007	P	biological regulation	182	2125	0.001	0.035	L2
	GO:0006006	P	glucose metabolic process	18	109	0.0011	0.037	L2
	GO:0050896	P	response to stimulus	97	1026	0.0011	0.038	L2
	GO:0044271	P	cellular nitrogen compound biosynthetic process	30	231	0.0012	0.039	L2
	GO:0009056	P	catabolic process	48	433	0.0013	0.041	L2
	GO:0016052	P	carbohydrate catabolic process	20	131	0.0014	0.044	L2
	GO:0006457	P	protein folding	27	202	0.0014	0.044	L2
	GO:0009063	P	cellular amino acid catabolic process	8	28	0.0016	0.047	L2
	GO:0009310	P	amine catabolic process	8	28	0.0016	0.047	L2
	GO:0009309	P	amine biosynthetic process	22	153	0.0016	0.049	L2
	GO:0016491	F	oxidoreductase activity	211	1672	9e-17	1.1e-13	L2
	GO:0017076	F	purine nucleotide binding	329	3456	3.4e-10	2.1e-07	L2
	GO:0000166	F	nucleotide binding	355	3874	3.5e-09	1.4e-06	L2
	GO:0032553	F	ribonucleotide binding	306	3292	1.7e-08	3.6e-06	L2
	GO:0048037	F	cofactor binding	76	543	2.3e-08	3.6e-06	L2
	GO:0032555	F	purine ribonucleotide binding	306	3292	1.7e-08	3.6e-06	L2
	GO:0046527	F	glucosyltransferase activity	23	73	2.2e-08	3.6e-06	L2
	GO:0003824	F	catalytic activity	974	12724	2.1e-08	3.6e-06	L2
	GO:0004674	F	protein serine/threonine kinase activity	157	1478	8.3e-08	1.1e-05	L2
	GO:0016301	F	kinase activity	179	1750	1.1e-07	1.3e-05	L2
	GO:0016829	F	lyase activity	50	309	1.3e-07	1.5e-05	L2
	GO:0001883	F	purine nucleoside binding	295	3247	2.3e-07	2e-05	L2
	GO:0030554	F	adenyl nucleotide binding	295	3247	2.3e-07	2e-05	L2
	GO:0050662	F	coenzyme binding	57	382	2.1e-07	2e-05	L2
	GO:0001882	F	nucleoside binding	295	3257	3e-07	2.4e-05	L2
	GO:0004672	F	protein kinase activity	162	1575	3.3e-07	2.5e-05	L2
	GO:0016773	F	phosphotransferase activity, alcohol group as acceptor	171	1726	1.3e-06	9.5e-05	L2
	GO:0005215	F	transporter activity	105	941	1.8e-06	0.00012	L2
	GO:0035251	F	UDP-glucosyltransferase activity	18	63	2.4e-06	0.00016	L2
	GO:0005506	F	iron ion binding	84	713	3.1e-06	0.00019	L2
	GO:0032559	F	adenyl ribonucleotide binding	272	3087	7.3e-06	0.00041	L2
	GO:0005524	F	ATP binding	272	3085	6.9e-06	0.00041	L2
	GO:0032561	F	guanyl ribonucleotide binding	34	207	9.8e-06	0.0005	L2
	GO:0005525	F	GTP binding	34	207	9.8e-06	0.0005	L2
	GO:0016757	F	transferase activity, transferring glycosyl groups	71	595	1.2e-05	0.00059	L2
	GO:0019001	F	guanyl nucleotide binding	34	211	1.4e-05	0.00066	L2
	GO:0016760	F	cellulose synthase (UDP-forming) activity	12	33	1.6e-05	0.00071	L2
	GO:0016759	F	cellulose synthase activity	12	33	1.6e-05	0.00071	L2
	GO:0004553	F	hydrolase activity, hydrolyzing O-glycosyl compounds	54	424	2.7e-05	0.0012	L2
	GO:0016798	F	hydrolase activity, acting on glycosyl bonds	58	480	5.4e-05	0.0022	L2
	GO:0016758	F	transferase activity, transferring hexosyl groups	57	489	0.00015	0.0059	L2
	GO:0016830	F	carbon-carbon lyase activity	19	99	0.00015	0.0059	L2
	GO:0003924	F	GTPase activity	21	117	0.00016	0.006	L2
	GO:0022857	F	transmembrane transporter activity	69	643	0.00029	0.011	L2
	GO:0005509	F	calcium ion binding	40	316	0.00032	0.011	L2
	GO:0016744	F	transferase activity, transferring aldehyde or ketonic groups	6	11	0.00043	0.015	L2
	GO:0008194	F	UDP-glycosyltransferase activity	20	118	0.00044	0.015	L2
	GO:0016831	F	carboxy-lyase activity	14	68	0.00059	0.019	L2
	GO:0016853	F	isomerase activity	24	161	0.00066	0.021	L2
	GO:0050660	F	FAD binding	23	156	0.00097	0.03	L2
	GO:0016020	C	membrane	246	2115	1.2e-15	2.9e-13	L2
	GO:0044425	C	membrane part	113	1007	5.6e-07	7e-05	L2
	GO:0016021	C	integral to membrane	88	752	2.3e-06	0.00019	L2
	GO:0031224	C	intrinsic to membrane	88	775	6.7e-06	0.00042	L2
	GO:0005874	C	microtubule	7	17	0.00053	0.026	L2
L3	GO term	Ontology	Description	Number in input list	Number in BG/Ref	p-value	FDR	L3
	GO:0006796	P	phosphate metabolic process	113	1795	1.8e-11	1e-08	L3
	GO:0006793	P	phosphorus metabolic process	113	1795	1.8e-11	1e-08	L3
	GO:0016310	P	phosphorylation	106	1695	1.2e-10	4.5e-08	L3
	GO:0043687	P	post-translational protein modification	107	1815	2.2e-09	6.2e-07	L3
	GO:0065007	P	biological regulation	119	2125	4.3e-09	9.6e-07	L3
	GO:0006464	P	protein modification process	110	1929	7.3e-09	1.4e-06	L3
	GO:0055114	P	oxidation reduction	84	1351	1.6e-08	2.6e-06	L3
	GO:0043412	P	macromolecule modification	110	1979	2.7e-08	3.7e-06	L3
	GO:0045449	P	regulation of transcription	90	1513	3.4e-08	4.2e-06	L3
	GO:0019219	P	regulation of nucleobase, nucleoside, nucleotide and nucleic acid metabolic process	90	1520	4.1e-08	4.2e-06	L3
	GO:0051171	P	regulation of nitrogen compound metabolic process	90	1520	4.1e-08	4.2e-06	L3
	GO:0006468	P	protein amino acid phosphorylation	92	1570	4.5e-08	4.2e-06	L3
	GO:0050794	P	regulation of cellular process	108	1955	4.9e-08	4.2e-06	L3
	GO:0009889	P	regulation of biosynthetic process	90	1564	1.4e-07	9.6e-06	L3
	GO:0010556	P	regulation of macromolecule biosynthetic process	90	1564	1.4e-07	9.6e-06	L3
	GO:0031326	P	regulation of cellular biosynthetic process	90	1564	1.4e-07	9.6e-06	L3
	GO:0010468	P	regulation of gene expression	90	1577	2e-07	1.3e-05	L3
	GO:0050789	P	regulation of biological process	108	2027	2.7e-07	1.7e-05	L3
	GO:0031323	P	regulation of cellular metabolic process	90	1593	3e-07	1.7e-05	L3
	GO:0006350	P	transcription	91	1629	4e-07	2.2e-05	L3
	GO:0080090	P	regulation of primary metabolic process	90	1626	6.8e-07	3.6e-05	L3
	GO:0060255	P	regulation of macromolecule metabolic process	90	1640	9.6e-07	4.9e-05	L3
	GO:0019222	P	regulation of metabolic process	90	1664	1.7e-06	7.6e-05	L3
	GO:0051234	P	establishment of localization	89	1638	1.6e-06	7.6e-05	L3
	GO:0006810	P	transport	89	1638	1.6e-06	7.6e-05	L3
	GO:0022900	P	electron transport chain	12	60	2e-06	8.7e-05	L3
	GO:0051179	P	localization	89	1651	2.2e-06	9.2e-05	L3
	GO:0006119	P	oxidative phosphorylation	14	88	3.2e-06	0.00013	L3
	GO:0006091	P	generation of precursor metabolites and energy	24	243	3.5e-06	0.00013	L3
	GO:0055085	P	transmembrane transport	46	701	9.2e-06	0.00034	L3
	GO:0015672	P	monovalent inorganic cation transport	17	155	2.7e-05	0.00098	L3
	GO:0006812	P	cation transport	27	348	5.1e-05	0.0017	L3
	GO:0006811	P	ion transport	30	408	5e-05	0.0017	L3
	GO:0006818	P	hydrogen transport	11	80	0.00012	0.0037	L3
	GO:0015992	P	proton transport	11	80	0.00012	0.0037	L3
	GO:0006355	P	regulation of transcription, DNA-dependent	44	737	0.00011	0.0037	L3
	GO:0051252	P	regulation of RNA metabolic process	44	740	0.00012	0.0038	L3
	GO:0034220	P	ion transmembrane transport	10	69	0.00016	0.0045	L3
	GO:0015985	P	energy coupled proton transport, down electrochemical gradient	10	69	0.00016	0.0045	L3
	GO:0015986	P	ATP synthesis coupled proton transport	10	69	0.00016	0.0045	L3
	GO:0015979	P	photosynthesis	13	115	0.00018	0.0048	L3
	GO:0006351	P	transcription, DNA-dependent	45	786	0.00023	0.0062	L3
	GO:0032774	P	RNA biosynthetic process	45	788	0.00025	0.0064	L3
	GO:0044281	P	small molecule metabolic process	55	1034	0.00029	0.0073	L3
	GO:0009767	P	photosynthetic electron transport chain	6	26	0.0004	0.0099	L3
	GO:0046034	P	ATP metabolic process	13	129	0.00049	0.011	L3
	GO:0023046	P	signaling process	21	279	0.00049	0.011	L3
	GO:0023060	P	signal transmission	21	279	0.00049	0.011	L3
	GO:0009199	P	ribonucleoside triphosphate metabolic process	13	134	0.00069	0.015	L3
	GO:0009205	P	purine ribonucleoside triphosphate metabolic process	13	134	0.00069	0.015	L3
	GO:0009144	P	purine nucleoside triphosphate metabolic process	13	134	0.00069	0.015	L3
	GO:0009141	P	nucleoside triphosphate metabolic process	13	135	0.00073	0.016	L3
	GO:0046483	P	heterocycle metabolic process	22	312	0.00082	0.017	L3
	GO:0044092	P	negative regulation of molecular function	8	59	0.0011	0.022	L3
	GO:0043086	P	negative regulation of catalytic activity	8	59	0.0011	0.022	L3
	GO:0006754	P	ATP biosynthetic process	12	127	0.0013	0.027	L3
	GO:0044267	P	cellular protein metabolic process	121	2877	0.0014	0.028	L3
	GO:0009150	P	purine ribonucleotide metabolic process	13	147	0.0015	0.029	L3
	GO:0009206	P	purine ribonucleoside triphosphate biosynthetic process	12	132	0.0018	0.033	L3
	GO:0009142	P	nucleoside triphosphate biosynthetic process	12	132	0.0018	0.033	L3
	GO:0009145	P	purine nucleoside triphosphate biosynthetic process	12	132	0.0018	0.033	L3
	GO:0009201	P	ribonucleoside triphosphate biosynthetic process	12	132	0.0018	0.033	L3
	GO:0009259	P	ribonucleotide metabolic process	13	151	0.0019	0.033	L3
	GO:0023052	P	signaling	27	447	0.002	0.034	L3
	GO:0006163	P	purine nucleotide metabolic process	13	154	0.0022	0.038	L3
	GO:0004674	F	protein serine/threonine kinase activity	91	1478	6e-09	4.4e-06	L3
	GO:0016491	F	oxidoreductase activity	97	1672	2.9e-08	1.1e-05	L3
	GO:0004672	F	protein kinase activity	92	1575	5.2e-08	1.3e-05	L3
	GO:0016301	F	kinase activity	95	1750	7.3e-07	0.00011	L3
	GO:0016773	F	phosphotransferase activity, alcohol group as acceptor	94	1726	7.4e-07	0.00011	L3
	GO:0030528	F	transcription regulator activity	59	987	7.8e-06	0.00081	L3
	GO:0005215	F	transporter activity	57	941	7.7e-06	0.00081	L3
	GO:0015077	F	monovalent inorganic cation transmembrane transporter activity	16	126	9.1e-06	0.00082	L3
	GO:0022890	F	inorganic cation transmembrane transporter activity	19	180	1.5e-05	0.0012	L3
	GO:0030554	F	adenyl nucleotide binding	146	3247	2e-05	0.0013	L3
	GO:0001883	F	purine nucleoside binding	146	3247	2e-05	0.0013	L3
	GO:0001882	F	nucleoside binding	146	3257	2.4e-05	0.0014	L3
	GO:0017076	F	purine nucleotide binding	152	3456	3.9e-05	0.0022	L3
	GO:0005524	F	ATP binding	138	3085	4.6e-05	0.0023	L3
	GO:0032559	F	adenyl ribonucleotide binding	138	3087	4.7e-05	0.0023	L3
	GO:0016829	F	lyase activity	25	309	5.1e-05	0.0023	L3
	GO:0032555	F	purine ribonucleotide binding	144	3292	8.5e-05	0.0034	L3
	GO:0032553	F	ribonucleotide binding	144	3292	8.5e-05	0.0034	L3
	GO:0015078	F	hydrogen ion transmembrane transporter activity	12	95	0.00012	0.0047	L3
	GO:0000166	F	nucleotide binding	163	3874	0.00017	0.0063	L3
	GO:0009055	F	electron carrier activity	37	599	0.00021	0.0071	L3
	GO:0005506	F	iron ion binding	42	713	0.00021	0.0071	L3
	GO:0008324	F	cation transmembrane transporter activity	21	280	0.00051	0.015	L3
	GO:0003700	F	transcription factor activity	38	651	0.0005	0.015	L3
	GO:0060089	F	molecular transducer activity	14	152	0.0007	0.02	L3
	GO:0004871	F	signal transducer activity	14	152	0.0007	0.02	L3
	GO:0046933	F	hydrogen ion transporting ATP synthase activity, rotational mechanism	6	32	0.001	0.027	L3
	GO:0022891	F	substrate-specific transmembrane transporter activity	31	517	0.0011	0.027	L3
	GO:0015075	F	ion transmembrane transporter activity	25	389	0.0013	0.032	L3
	GO:0016651	F	oxidoreductase activity, acting on NADH or NADPH	8	64	0.0017	0.042	L3
	GO:0016020	C	membrane	126	2115	3.3e-11	4.9e-09	L3
	GO:0044425	C	membrane part	72	1007	9e-10	6.8e-08	L3
	GO:0016021	C	integral to membrane	54	752	1.1e-07	5.5e-06	L3
	GO:0031224	C	intrinsic to membrane	54	775	2.7e-07	1e-05	L3
	GO:0045259	C	proton-transporting ATP synthase complex	10	44	5.4e-06	0.00016	L3
	GO:0043234	C	protein complex	45	706	2.2e-05	0.00056	L3
	GO:0016469	C	proton-transporting two-sector ATPase complex	11	73	5.7e-05	0.0012	L3
	GO:0005576	C	extracellular region	20	251	0.00034	0.0063	L3
	GO:0045263	C	proton-transporting ATP synthase complex, coupling factor F(o)	5	20	0.0009	0.015	L3
	GO:0044464	C	cell part	228	5945	0.0014	0.019	L3
	GO:0005623	C	cell	228	5945	0.0014	0.019	L3
	GO:0045261	C	proton-transporting ATP synthase complex, catalytic core F(1)	5	24	0.0018	0.023	L3
	GO:0000151	C	ubiquitin ligase complex	9	92	0.0042	0.045	L3
	GO:0009579	C	thylakoid	9	93	0.0045	0.045	L3
	GO:0033177	C	proton-transporting two-sector ATPase complex, proton-transporting domain	5	30	0.0043	0.045	L3
P1	GO term	Ontology	Description	Number in input list	Number in BG/Ref	p-value	FDR	P1
	GO:0080090	P	regulation of primary metabolic process	103	1626	2.7e-05	0.0045	P1
	GO:0055114	P	oxidation reduction	89	1351	2.6e-05	0.0045	P1
	GO:0060255	P	regulation of macromolecule metabolic process	103	1640	3.7e-05	0.0045	P1
	GO:0006810	P	transport	103	1638	3.5e-05	0.0045	P1
	GO:0009889	P	regulation of biosynthetic process	101	1564	1.5e-05	0.0045	P1
	GO:0051234	P	establishment of localization	103	1638	3.5e-05	0.0045	P1
	GO:0031326	P	regulation of cellular biosynthetic process	101	1564	1.5e-05	0.0045	P1
	GO:0031323	P	regulation of cellular metabolic process	101	1593	3.1e-05	0.0045	P1
	GO:0010556	P	regulation of macromolecule biosynthetic process	101	1564	1.5e-05	0.0045	P1
	GO:0010468	P	regulation of gene expression	101	1577	2.1e-05	0.0045	P1
	GO:0055085	P	transmembrane transport	53	701	5e-05	0.0051	P1
	GO:0051179	P	localization	103	1651	4.7e-05	0.0051	P1
	GO:0019222	P	regulation of metabolic process	103	1664	6.3e-05	0.0055	P1
	GO:0042180	P	cellular ketone metabolic process	40	480	6.2e-05	0.0055	P1
	GO:0044281	P	small molecule metabolic process	70	1034	8.9e-05	0.0057	P1
	GO:0043436	P	oxoacid metabolic process	39	473	9.4e-05	0.0057	P1
	GO:0006082	P	organic acid metabolic process	39	474	9.8e-05	0.0057	P1
	GO:0019752	P	carboxylic acid metabolic process	39	473	9.4e-05	0.0057	P1
	GO:0045449	P	regulation of transcription	95	1513	7.5e-05	0.0057	P1
	GO:0019219	P	regulation of nucleobase, nucleoside, nucleotide and nucleic acid metabolic process	95	1520	8.8e-05	0.0057	P1
	GO:0051171	P	regulation of nitrogen compound metabolic process	95	1520	8.8e-05	0.0057	P1
	GO:0005975	P	carbohydrate metabolic process	59	833	0.0001	0.0058	P1
	GO:0006631	P	fatty acid metabolic process	14	97	0.00013	0.0072	P1
	GO:0042221	P	response to chemical stimulus	28	301	0.00015	0.0075	P1
	GO:0044283	P	small molecule biosynthetic process	29	320	0.00017	0.0083	P1
	GO:0006350	P	transcription	98	1629	0.00025	0.012	P1
	GO:0009072	P	aromatic amino acid family metabolic process	10	56	0.00027	0.012	P1
	GO:0016053	P	organic acid biosynthetic process	22	222	0.00033	0.014	P1
	GO:0046394	P	carboxylic acid biosynthetic process	22	222	0.00033	0.014	P1
	GO:0065007	P	biological regulation	120	2125	0.00054	0.022	P1
	GO:0032787	P	monocarboxylic acid metabolic process	15	130	0.0007	0.028	P1
	GO:0050794	P	regulation of cellular process	111	1955	0.00074	0.028	P1
	GO:0050789	P	regulation of biological process	113	2027	0.0012	0.045	P1
	GO:0016491	F	oxidoreductase activity	112	1672	1e-06	0.0009	P1
	GO:0005215	F	transporter activity	68	941	1.7e-05	0.0076	P1
	GO:0005506	F	iron ion binding	52	713	0.00014	0.024	P1
	GO:0048037	F	cofactor binding	43	543	9.8e-05	0.024	P1
	GO:0016798	F	hydrolase activity, acting on glycosyl bonds	39	480	0.00012	0.024	P1
	GO:0020037	F	heme binding	45	600	0.00021	0.027	P1
	GO:0016627	F	oxidoreductase activity, acting on the CH-CH group of donors	9	43	0.00019	0.027	P1
	GO:0046906	F	tetrapyrrole binding	45	608	0.00028	0.031	P1
P2	GO term	Ontology	Description	Number in input list	Number in BG/Ref	p-value	FDR	P2
	GO:0042545	P	cell wall modification	11	46	4.6e-06	0.0049	P2
	GO:0071554	P	cell wall organization or biogenesis	19	148	8.7e-06	0.0049	P2
	GO:0043412	P	macromolecule modification	108	1979	5.6e-05	0.0078	P2
	GO:0043687	P	post-translational protein modification	101	1815	4.9e-05	0.0078	P2
	GO:0071555	P	cell wall organization	13	83	3.7e-05	0.0078	P2
	GO:0006464	P	protein modification process	106	1929	5.1e-05	0.0078	P2
	GO:0006796	P	phosphate metabolic process	100	1795	5.2e-05	0.0078	P2
	GO:0006793	P	phosphorus metabolic process	100	1795	5.2e-05	0.0078	P2
	GO:0006468	P	protein amino acid phosphorylation	89	1570	7.8e-05	0.0096	P2
	GO:0016310	P	phosphorylation	94	1695	0.0001	0.01	P2
	GO:0005975	P	carbohydrate metabolic process	54	833	0.0001	0.01	P2
	GO:0030599	F	pectinesterase activity	19	100	4.4e-08	3.6e-05	P2
	GO:0004091	F	carboxylesterase activity	21	172	6.1e-06	0.0025	P2
	GO:0016798	F	hydrolase activity, acting on glycosyl bonds	39	480	1.1e-05	0.0031	P2
	GO:0004674	F	protein serine/threonine kinase activity	87	1478	2.7e-05	0.0043	P2
	GO:0004553	F	hydrolase activity, hydrolyzing O-glycosyl compounds	35	424	2.4e-05	0.0043	P2
	GO:0004672	F	protein kinase activity	90	1575	5.4e-05	0.0059	P2
	GO:0004857	F	enzyme inhibitor activity	18	157	5.8e-05	0.0059	P2
	GO:0030246	F	carbohydrate binding	22	219	5.8e-05	0.0059	P2
	GO:0016773	F	phosphotransferase activity, alcohol group as acceptor	95	1726	0.00012	0.0099	P2
	GO:0005529	F	sugar binding	18	166	0.00011	0.0099	P2
	GO:0005524	F	ATP binding	152	3085	0.00021	0.011	P2
	GO:0016301	F	kinase activity	95	1750	0.00019	0.011	P2
	GO:0005507	F	copper ion binding	15	130	0.00022	0.011	P2
	GO:0030554	F	adenyl nucleotide binding	159	3247	0.00019	0.011	P2
	GO:0001883	F	purine nucleoside binding	159	3247	0.00019	0.011	P2
	GO:0001882	F	nucleoside binding	159	3257	0.00022	0.011	P2
	GO:0032559	F	adenyl ribonucleotide binding	153	3087	0.00015	0.011	P2
	GO:0032555	F	purine ribonucleotide binding	160	3292	0.00026	0.011	P2
	GO:0032553	F	ribonucleotide binding	160	3292	0.00026	0.011	P2
	GO:0017076	F	purine nucleotide binding	166	3456	0.00033	0.014	P2
	GO:0030234	F	enzyme regulator activity	22	255	0.00042	0.016	P2
	GO:0005618	C	cell wall	14	82	7.8e-06	0.0012	P2
	GO:0030312	C	external encapsulating structure	15	107	3e-05	0.0023	P2
P3	GO term	Ontology	Description	Number in input list	Number in BG/Ref	p-value	FDR	P3
	GO:0055114	P	oxidation reduction	82	1351	3.6e-10	3.5e-07	P3
	GO:0005975	P	carbohydrate metabolic process	58	833	1.8e-09	8.6e-07	P3
	GO:0019222	P	regulation of metabolic process	82	1664	1.9e-06	0.00018	P3
	GO:0060255	P	regulation of macromolecule metabolic process	82	1640	1.1e-06	0.00018	P3
	GO:0009889	P	regulation of biosynthetic process	78	1564	2.2e-06	0.00018	P3
	GO:0006350	P	transcription	81	1629	1.6e-06	0.00018	P3
	GO:0031326	P	regulation of cellular biosynthetic process	78	1564	2.2e-06	0.00018	P3
	GO:0045449	P	regulation of transcription	77	1513	1.3e-06	0.00018	P3
	GO:0010556	P	regulation of macromolecule biosynthetic process	78	1564	2.2e-06	0.00018	P3
	GO:0010468	P	regulation of gene expression	80	1577	8.7e-07	0.00018	P3
	GO:0019219	P	regulation of nucleobase, nucleoside, nucleotide and nucleic acid metabolic process	77	1520	1.5e-06	0.00018	P3
	GO:0051171	P	regulation of nitrogen compound metabolic process	77	1520	1.5e-06	0.00018	P3
	GO:0080090	P	regulation of primary metabolic process	80	1626	2.7e-06	0.0002	P3
	GO:0031323	P	regulation of cellular metabolic process	78	1593	4.3e-06	0.0003	P3
	GO:0044262	P	cellular carbohydrate metabolic process	29	385	5.5e-06	0.00036	P3
	GO:0065007	P	biological regulation	96	2125	7.9e-06	0.00049	P3
	GO:0006066	P	alcohol metabolic process	18	202	4.5e-05	0.0026	P3
	GO:0050789	P	regulation of biological process	88	2027	7.9e-05	0.0043	P3
	GO:0006006	P	glucose metabolic process	12	109	0.00014	0.0071	P3
	GO:0050794	P	regulation of cellular process	84	1955	0.00016	0.0079	P3
	GO:0005996	P	monosaccharide metabolic process	14	150	0.0002	0.0093	P3
	GO:0019318	P	hexose metabolic process	13	133	0.00022	0.0098	P3
	GO:0006351	P	transcription, DNA-dependent	41	786	0.00026	0.011	P3
	GO:0032774	P	RNA biosynthetic process	41	788	0.00027	0.011	P3
	GO:0006355	P	regulation of transcription, DNA-dependent	39	737	0.00028	0.011	P3
	GO:0051252	P	regulation of RNA metabolic process	39	740	0.0003	0.011	P3
	GO:0010467	P	gene expression	98	2424	0.00036	0.013	P3
	GO:0006091	P	generation of precursor metabolites and energy	18	243	0.00039	0.014	P3
	GO:0044275	P	cellular carbohydrate catabolic process	10	94	0.00063	0.02	P3
	GO:0046164	P	alcohol catabolic process	10	94	0.00063	0.02	P3
	GO:0019320	P	hexose catabolic process	9	88	0.0015	0.044	P3
	GO:0046365	P	monosaccharide catabolic process	9	88	0.0015	0.044	P3
	GO:0006007	P	glucose catabolic process	9	88	0.0015	0.044	P3
	GO:0016491	F	oxidoreductase activity	86	1672	1.9e-07	0.00011	P3
	GO:0030528	F	transcription regulator activity	55	987	4.1e-06	0.0012	P3
	GO:0016798	F	hydrolase activity, acting on glycosyl bonds	33	480	7.7e-06	0.0015	P3
	GO:0004553	F	hydrolase activity, hydrolyzing O-glycosyl compounds	30	424	1.2e-05	0.0018	P3
	GO:0005506	F	iron ion binding	42	713	1.7e-05	0.002	P3
	GO:0016831	F	carboxy-lyase activity	10	68	5.8e-05	0.0058	P3
	GO:0003700	F	transcription factor activity	37	651	0.00011	0.0092	P3
	GO:0046906	F	tetrapyrrole binding	35	608	0.00013	0.0097	P3
	GO:0031418	F	L-ascorbic acid binding	5	16	0.00023	0.014	P3
	GO:0003872	F	6-phosphofructokinase activity	5	16	0.00023	0.014	P3
	GO:0008443	F	phosphofructokinase activity	5	18	0.00036	0.018	P3
	GO:0016705	F	oxidoreductase activity, acting on paired donors, with incorporation or reduction of molecular oxygen	10	86	0.00033	0.018	P3
	GO:0020037	F	heme binding	33	600	0.00043	0.02	P3
	GO:0019200	F	carbohydrate kinase activity	6	31	0.00049	0.021	P3
	GO:0016830	F	carbon-carbon lyase activity	10	99	0.00091	0.036	P3
	GO:0043565	F	sequence-specific DNA binding	26	453	0.00095	0.036	P3
	GO:0004497	F	monooxygenase activity	26	458	0.0011	0.037	P3
	GO:0019842	F	vitamin binding	14	180	0.0011	0.037	P3
	GO:0005945	C	6-phosphofructokinase complex	5	16	0.00023	0.039	P3
E2	GO term	Ontology	Description	Number in input list	Number in BG/Ref	p-value	FDR	E2
	GO:0055114	P	oxidation reduction	50	1351	0.00023	0.013	E2
	GO:0016052	P	carbohydrate catabolic process	11	131	0.00023	0.013	E2
	GO:0019320	P	hexose catabolic process	9	88	0.00022	0.013	E2
	GO:0016265	P	death	26	544	0.00023	0.013	E2
	GO:0006952	P	defense response	25	452	3.5e-05	0.013	E2
	GO:0012501	P	programmed cell death	26	532	0.00017	0.013	E2
	GO:0050896	P	response to stimulus	41	1026	0.00019	0.013	E2
	GO:0006950	P	response to stress	37	873	0.00013	0.013	E2
	GO:0005996	P	monosaccharide metabolic process	12	150	0.00018	0.013	E2
	GO:0006006	P	glucose metabolic process	11	109	5e-05	0.013	E2
	GO:0006007	P	glucose catabolic process	9	88	0.00022	0.013	E2
	GO:0046365	P	monosaccharide catabolic process	9	88	0.00022	0.013	E2
	GO:0008219	P	cell death	26	544	0.00023	0.013	E2
	GO:0019318	P	hexose metabolic process	12	133	6.3e-05	0.013	E2
	GO:0006915	P	apoptosis	26	532	0.00017	0.013	E2
	GO:0005975	P	carbohydrate metabolic process	38	833	2.4e-05	0.013	E2
	GO:0044275	P	cellular carbohydrate catabolic process	9	94	0.00035	0.016	E2
	GO:0046164	P	alcohol catabolic process	9	94	0.00035	0.016	E2
	GO:0006464	P	protein modification process	65	1929	0.00034	0.016	E2
	GO:0044281	P	small molecule metabolic process	40	1034	0.00043	0.019	E2
	GO:0044282	P	small molecule catabolic process	11	146	0.00054	0.022	E2
	GO:0043687	P	post-translational protein modification	61	1815	0.00056	0.022	E2
	GO:0043412	P	macromolecule modification	65	1979	0.00065	0.025	E2
	GO:0006066	P	alcohol metabolic process	13	202	0.00072	0.026	E2
	GO:0030554	F	adenyl nucleotide binding	115	3247	8.8e-08	1.9e-05	E2
	GO:0001883	F	purine nucleoside binding	115	3247	8.8e-08	1.9e-05	E2
	GO:0001882	F	nucleoside binding	115	3257	1e-07	1.9e-05	E2
	GO:0017076	F	purine nucleotide binding	119	3456	2.1e-07	2.7e-05	E2
	GO:0032559	F	adenyl ribonucleotide binding	109	3087	2.5e-07	2.7e-05	E2
	GO:0005524	F	ATP binding	108	3085	4.3e-07	3.8e-05	E2
	GO:0032555	F	purine ribonucleotide binding	113	3292	5.6e-07	3.8e-05	E2
	GO:0032553	F	ribonucleotide binding	113	3292	5.6e-07	3.8e-05	E2
	GO:0000166	F	nucleotide binding	127	3874	9.9e-07	6.1e-05	E2
	GO:0016301	F	kinase activity	60	1750	0.00038	0.019	E2
	GO:0016491	F	oxidoreductase activity	58	1672	0.00036	0.019	E2
	GO:0016773	F	phosphotransferase activity, alcohol group as acceptor	59	1726	0.00046	0.021	E2
	GO:0050662	F	coenzyme binding	19	382	0.001	0.043	E2
	GO:0016798	F	hydrolase activity, acting on glycosyl bonds	22	480	0.0012	0.046	E2
Z2	GO term	Ontology	Description	Number in input list	Number in BG/Ref	p-value	FDR	Z2
	GO:0005975	P	carbohydrate metabolic process	99	833	3.7e-19	5.3e-16	Z2
	GO:0055114	P	oxidation reduction	117	1351	3.8e-13	2.8e-10	Z2
	GO:0044262	P	cellular carbohydrate metabolic process	45	385	3.8e-09	1.8e-06	Z2
	GO:0015979	P	photosynthesis	23	115	5.5e-09	2e-06	Z2
	GO:0005976	P	polysaccharide metabolic process	25	143	1.3e-08	3.8e-06	Z2
	GO:0071554	P	cell wall organization or biogenesis	25	148	2.4e-08	5.8e-06	Z2
	GO:0006457	P	protein folding	29	202	4.7e-08	9.7e-06	Z2
	GO:0009765	P	photosynthesis, light harvesting	9	16	2.7e-07	4.9e-05	Z2
	GO:0006022	P	aminoglycan metabolic process	10	29	2.1e-06	0.00033	Z2
	GO:0016051	P	carbohydrate biosynthetic process	19	121	3e-06	0.00039	Z2
	GO:0019684	P	photosynthesis, light reaction	12	47	2.9e-06	0.00039	Z2
	GO:0034637	P	cellular carbohydrate biosynthetic process	18	114	5e-06	0.0006	Z2
	GO:0006026	P	aminoglycan catabolic process	9	26	6.6e-06	0.00064	Z2
	GO:0006030	P	chitin metabolic process	9	26	6.6e-06	0.00064	Z2
	GO:0006032	P	chitin catabolic process	9	26	6.6e-06	0.00064	Z2
	GO:0000272	P	polysaccharide catabolic process	10	37	1.3e-05	0.0011	Z2
	GO:0006066	P	alcohol metabolic process	24	202	1.3e-05	0.0011	Z2
	GO:0005996	P	monosaccharide metabolic process	20	150	1.5e-05	0.0012	Z2
	GO:0009607	P	response to biotic stimulus	7	16	2.1e-05	0.0016	Z2
	GO:0071555	P	cell wall organization	14	83	2.9e-05	0.0021	Z2
	GO:0044036	P	cell wall macromolecule metabolic process	10	45	5.4e-05	0.0037	Z2
	GO:0009308	P	amine metabolic process	34	380	5.8e-05	0.0038	Z2
	GO:0044281	P	small molecule metabolic process	70	1034	8.2e-05	0.0051	Z2
	GO:0016052	P	carbohydrate catabolic process	17	131	8.5e-05	0.0051	Z2
	GO:0006073	P	cellular glucan metabolic process	14	95	0.00011	0.0057	Z2
	GO:0019318	P	hexose metabolic process	17	133	0.0001	0.0057	Z2
	GO:0044042	P	glucan metabolic process	14	95	0.00011	0.0057	Z2
	GO:0016998	P	cell wall macromolecule catabolic process	9	42	0.00016	0.0083	Z2
	GO:0006091	P	generation of precursor metabolites and energy	24	243	0.00018	0.009	Z2
	GO:0010876	P	lipid localization	14	103	0.00023	0.0097	Z2
	GO:0044264	P	cellular polysaccharide metabolic process	14	103	0.00023	0.0097	Z2
	GO:0006869	P	lipid transport	14	103	0.00023	0.0097	Z2
	GO:0005984	P	disaccharide metabolic process	9	44	0.00022	0.0097	Z2
	GO:0016137	P	glycoside metabolic process	9	44	0.00022	0.0097	Z2
	GO:0043436	P	oxoacid metabolic process	37	473	0.00034	0.013	Z2
	GO:0009311	P	oligosaccharide metabolic process	9	47	0.00034	0.013	Z2
	GO:0019752	P	carboxylic acid metabolic process	37	473	0.00034	0.013	Z2
	GO:0006082	P	organic acid metabolic process	37	474	0.00036	0.014	Z2
	GO:0033014	P	tetrapyrrole biosynthetic process	7	28	0.00039	0.014	Z2
	GO:0042180	P	cellular ketone metabolic process	37	480	0.00045	0.016	Z2
	GO:0005991	P	trehalose metabolic process	7	29	0.00046	0.016	Z2
	GO:0044267	P	cellular protein metabolic process	155	2877	0.00054	0.019	Z2
	GO:0006779	P	porphyrin biosynthetic process	6	21	0.00056	0.019	Z2
	GO:0033013	P	tetrapyrrole metabolic process	7	31	0.00066	0.022	Z2
	GO:0006979	P	response to oxidative stress	18	174	0.00068	0.022	Z2
	GO:0006778	P	porphyrin metabolic process	6	24	0.001	0.032	Z2
	GO:0042545	P	cell wall modification	8	46	0.0012	0.038	Z2
	GO:0044092	P	negative regulation of molecular function	9	59	0.0014	0.041	Z2
	GO:0043086	P	negative regulation of catalytic activity	9	59	0.0014	0.041	Z2
	GO:0042221	P	response to chemical stimulus	25	301	0.0014	0.041	Z2
	GO:0004553	F	hydrolase activity, hydrolyzing O-glycosyl compounds	61	424	1.7e-15	1.5e-12	Z2
	GO:0016798	F	hydrolase activity, acting on glycosyl bonds	63	480	2.6e-14	1.2e-11	Z2
	GO:0016491	F	oxidoreductase activity	135	1672	6e-13	1.8e-10	Z2
	GO:0005506	F	iron ion binding	62	713	1.5e-07	3.4e-05	Z2
	GO:0016829	F	lyase activity	33	309	2.7e-06	0.00049	Z2
	GO:0004568	F	chitinase activity	9	26	6.6e-06	0.00099	Z2
	GO:0046906	F	tetrapyrrole binding	48	608	3.9e-05	0.005	Z2
	GO:0020037	F	heme binding	47	600	5.6e-05	0.0053	Z2
	GO:0004601	F	peroxidase activity	21	181	5.9e-05	0.0053	Z2
	GO:0016684	F	oxidoreductase activity, acting on peroxide as acceptor	21	181	5.9e-05	0.0053	Z2
	GO:0005507	F	copper ion binding	17	130	7.8e-05	0.0064	Z2
	GO:0016209	F	antioxidant activity	22	203	9.9e-05	0.0074	Z2
	GO:0030599	F	pectinesterase activity	14	100	0.00017	0.012	Z2
	GO:0016831	F	carboxy-lyase activity	11	68	0.00028	0.018	Z2
	GO:0000287	F	magnesium ion binding	16	134	0.00032	0.019	Z2
	GO:0004197	F	cysteine-type endopeptidase activity	10	60	0.00043	0.024	Z2
	GO:0042802	F	identical protein binding	10	67	0.00092	0.049	Z2
	GO:0003700	F	transcription factor activity	45	651	0.001	0.05	Z2
	GO:0005576	C	extracellular region	44	251	4e-14	6.8e-12	Z2
	GO:0005618	C	cell wall	15	82	6.4e-06	0.00055	Z2
	GO:0030312	C	external encapsulating structure	16	107	3e-05	0.0017	Z2
	GO:0016020	C	membrane	125	2115	6.1e-05	0.0026	Z2
	GO:0048046	C	apoplast	13	95	0.00036	0.012	Z2
Z3	GO term	Ontology	Description	Number in input list	Number in BG/Ref	p-value	FDR	Z3
	GO:0006412	P	translation	90	595	4.5e-16	7.7e-13	Z3
	GO:0055114	P	oxidation reduction	152	1351	1.2e-15	9.9e-13	Z3
	GO:0005975	P	carbohydrate metabolic process	104	833	1.9e-13	1.1e-10	Z3
	GO:0044262	P	cellular carbohydrate metabolic process	52	385	2.4e-08	1e-05	Z3
	GO:0044281	P	small molecule metabolic process	102	1034	4.6e-08	1.6e-05	Z3
	GO:0010467	P	gene expression	193	2424	2.7e-07	7.6e-05	Z3
	GO:0009308	P	amine metabolic process	48	380	4.9e-07	0.00012	Z3
	GO:0034641	P	cellular nitrogen compound metabolic process	52	435	7.5e-07	0.00016	Z3
	GO:0006082	P	organic acid metabolic process	53	474	3.6e-06	0.00068	Z3
	GO:0044267	P	cellular protein metabolic process	214	2877	5.2e-06	0.00088	Z3
	GO:0043436	P	oxoacid metabolic process	52	473	6.8e-06	0.00096	Z3
	GO:0019752	P	carboxylic acid metabolic process	52	473	6.8e-06	0.00096	Z3
	GO:0042180	P	cellular ketone metabolic process	52	480	9.9e-06	0.0013	Z3
	GO:0044106	P	cellular amine metabolic process	40	333	1.2e-05	0.0015	Z3
	GO:0044283	P	small molecule biosynthetic process	38	320	2.6e-05	0.0029	Z3
	GO:0005976	P	polysaccharide metabolic process	22	143	4.7e-05	0.005	Z3
	GO:0006066	P	alcohol metabolic process	27	202	6.3e-05	0.0063	Z3
	GO:0009069	P	serine family amino acid metabolic process	10	39	0.00018	0.016	Z3
	GO:0006520	P	cellular amino acid metabolic process	34	303	0.00018	0.016	Z3
	GO:0044271	P	cellular nitrogen compound biosynthetic process	28	231	0.00021	0.018	Z3
	GO:0016053	P	organic acid biosynthetic process	27	222	0.00025	0.02	Z3
	GO:0046394	P	carboxylic acid biosynthetic process	27	222	0.00025	0.02	Z3
	GO:0006519	P	cellular amino acid and derivative metabolic process	40	391	0.0003	0.022	Z3
	GO:0005984	P	disaccharide metabolic process	10	44	0.00041	0.028	Z3
	GO:0016137	P	glycoside metabolic process	10	44	0.00041	0.028	Z3
	GO:0005996	P	monosaccharide metabolic process	20	150	0.00055	0.036	Z3
	GO:0009311	P	oligosaccharide metabolic process	10	47	0.00064	0.04	Z3
	GO:0009309	P	amine biosynthetic process	20	153	0.00069	0.042	Z3
	GO:0016052	P	carbohydrate catabolic process	18	131	0.00074	0.042	Z3
	GO:0006006	P	glucose metabolic process	16	109	0.00077	0.042	Z3
	GO:0006414	P	translational elongation	9	39	0.00072	0.042	Z3
	GO:0019318	P	hexose metabolic process	18	133	0.00087	0.046	Z3
	GO:0003735	F	structural constituent of ribosome	70	396	1.1e-15	9.8e-13	Z3
	GO:0005198	F	structural molecule activity	76	462	1.9e-15	9.8e-13	Z3
	GO:0016491	F	oxidoreductase activity	173	1672	1.2e-14	4e-12	Z3
	GO:0016829	F	lyase activity	46	309	1.1e-08	2.9e-06	Z3
	GO:0004553	F	hydrolase activity, hydrolyzing O-glycosyl compounds	53	424	1.7e-07	3.4e-05	Z3
	GO:0048037	F	cofactor binding	62	543	2.8e-07	4.8e-05	Z3
	GO:0016798	F	hydrolase activity, acting on glycosyl bonds	56	480	5.8e-07	8.4e-05	Z3
	GO:0005506	F	iron ion binding	72	713	2.2e-06	0.00027	Z3
	GO:0050662	F	coenzyme binding	44	382	1.2e-05	0.0014	Z3
	GO:0000287	F	magnesium ion binding	21	134	5.5e-05	0.0056	Z3
	GO:0005840	C	ribosome	70	397	1.2e-15	2.9e-13	Z3
	GO:0005737	C	cytoplasm	143	1263	5.7e-15	6.9e-13	Z3
	GO:0030529	C	ribonucleoprotein complex	72	438	1.1e-14	9e-13	Z3
	GO:0044444	C	cytoplasmic part	113	966	7.8e-13	4.7e-11	Z3
	GO:0032991	C	macromolecular complex	122	1207	5.3e-10	2.6e-08	Z3
	GO:0005623	C	cell	414	5945	5.5e-08	1.9e-06	Z3
	GO:0044464	C	cell part	414	5945	5.5e-08	1.9e-06	Z3
	GO:0016020	C	membrane	162	2115	2.1e-05	0.00063	Z3
	GO:0044429	C	mitochondrial part	18	139	0.0014	0.033	Z3
	GO:0005739	C	mitochondrion	20	162	0.0013	0.033	Z3
Note：L1 and P1 represent flag leaves and anthers at meiosis stage, respectively. L2, P2, E2 and Z2 represent flag leaves, anther, embryo sac and leaf sheath at pre-flowering stage, respectively. L3, P3 and Z3 represent flag leaves, grain and leaf sheath at three days after flowering, respectively.
