# Supplementary material for: Carbohydrate metabolism and fertility related genes high expression levels promote heterosis in autotetraploid rice harboring double neutral genes
Source: Rice (N Y). 2019 May 10;12:34. doi: 10.1186/s12284-019-0294-x (PMC6510787; doi:10.1186/s12284-019-0294-x)
Supplement: Supplementary file 16 — Table S8. Gene IDs of common up-regulated genes between F1 vs T449 and H1 vs T449 in anther at meiosis stage. (XLSX 14 kb) [file 12284_2019_294_MOESM16_ESM.xlsx]

## Sheet: Sheet1
Table S8. Gene IDs of common up-regulated genes between F1 vs T449 and H1 vs T449 in anther at meiosis stage
Gene ID	Gene ID	Gene ID
LOC_Os03g56890	LOC_Os04g48970	LOC_Os11g36930
LOC_Os03g07140	LOC_Os11g14120	LOC_Os01g37000
LOC_Os04g08280	LOC_Os01g40170	LOC_Os10g07574
LOC_Os10g38050	LOC_Os04g43070	LOC_Os10g23100
LOC_Os05g05920	LOC_Os03g52940	LOC_Os02g34190
LOC_Os09g32020	LOC_Os08g33720	LOC_Os02g12010
LOC_Os08g40440	LOC_Os01g41565	LOC_Os11g11780
LOC_Os03g43790	LOC_Os07g46130	LOC_Os02g50470
LOC_Os03g47460	LOC_Os01g44100	LOC_Os04g52210
LOC_Os12g13930	LOC_Os04g46440	LOC_Os01g12190
LOC_Os01g50750	LOC_Os06g24920	LOC_Os07g45010
LOC_Os08g03682	LOC_Os10g41200	LOC_Os11g47400
LOC_Os11g10910	LOC_Os02g29610	LOC_Os11g39568
LOC_Os03g15710	LOC_Os05g03500	LOC_Os11g02720
LOC_Os06g40550	LOC_Os01g71100	LOC_Os05g32480
LOC_Os03g26920	LOC_Os11g46070	LOC_Os02g12030
LOC_Os04g39470	LOC_Os06g50520	LOC_Os09g25470
LOC_Os05g50920	LOC_Os11g37040	LOC_Os10g29650
LOC_Os09g03680	LOC_Os05g46920	LOC_Os07g29060
LOC_Os01g63540	LOC_Os11g45809	LOC_Os04g45770
LOC_Os08g43180	LOC_Os12g04880	LOC_Os12g39970
LOC_Os01g68870	LOC_Os03g28175	LOC_Os12g06250
LOC_Os06g12330	LOC_Os06g09180	LOC_Os08g21410
LOC_Os06g07887	LOC_Os02g13060	LOC_Os07g02590
LOC_Os01g55600	LOC_Os03g44890	LOC_Os05g46630
LOC_Os11g14900	LOC_Os01g35110	LOC_Os05g15360
LOC_Os11g09979	LOC_Os06g19170	LOC_Os06g06940
LOC_Os11g02180	LOC_Os11g11950	LOC_Os09g08120
LOC_Os01g12560	LOC_Os07g48244	LOC_Os10g42160
LOC_Os04g39100	LOC_Os06g02480	LOC_Os01g27650
LOC_Os05g38350	LOC_Os01g70770	LOC_Os09g23957
LOC_Os10g34480	LOC_Os11g11920	LOC_Os12g08720
LOC_Os08g31130	LOC_Os06g22460	LOC_Os05g02980
LOC_Os12g24420	LOC_Os01g54980	LOC_Os06g19160
LOC_Os06g08032	LOC_Os11g10550	LOC_Os11g11650
LOC_Os10g10149	LOC_Os03g58610	LOC_Os02g13020
LOC_Os02g38260	LOC_Os06g38940	LOC_Os01g45030
LOC_Os11g47120	LOC_Os12g37110	LOC_Os11g07130
LOC_Os06g07932	LOC_Os10g22570	LOC_Os01g55050
LOC_Os05g11810	LOC_Os08g18000	LOC_Os01g02960
LOC_Os05g03320	LOC_Os09g27920	LOC_Os09g35810
LOC_Os08g45150	LOC_Os01g72360	LOC_Os09g04550
LOC_Os11g47330	LOC_Os02g09080	LOC_Os10g17580
LOC_Os02g16620	LOC_Os05g05910	LOC_Os07g15080
LOC_Os10g04130	LOC_Os05g23260	LOC_Os07g42900
LOC_Os06g40770	LOC_Os10g09200	LOC_Os10g01380
LOC_Os07g28210	LOC_Os11g27570	LOC_Os10g30680
LOC_Os03g04120	LOC_Os10g04674	LOC_Os08g19910
LOC_Os03g29864	LOC_Os06g50590	LOC_Os05g09160
LOC_Os01g42810	LOC_Os02g29620	LOC_Os06g47120
LOC_Os01g48120	LOC_Os03g06850	LOC_Os08g08970
LOC_Os11g39630	LOC_Os04g26330	LOC_Os11g44340
LOC_Os05g15040	LOC_Os01g48650	LOC_Os03g49360
LOC_Os01g03670	LOC_Os07g14514	LOC_Os01g41800
LOC_Os01g74510	LOC_Os11g09710	LOC_Os04g24040
LOC_Os06g43150	LOC_Os12g24310	LOC_Os11g34710
LOC_Os09g22410	LOC_Os01g70450	LOC_Os10g30670
LOC_Os02g57520	LOC_Os02g34450	LOC_Os07g46210
LOC_Os01g71106	LOC_Os11g31630	LOC_Os05g04215
LOC_Os11g13750	LOC_Os08g24000	LOC_Os10g35730
LOC_Os09g22090	LOC_Os02g12480	LOC_Os03g06860
LOC_Os05g46240	LOC_Os03g62810	LOC_Os02g12210
LOC_Os12g15340	LOC_Os05g30190	LOC_Os03g48370
LOC_Os07g38440	LOC_Os09g25090	LOC_Os07g09760
LOC_Os01g47050	LOC_Os01g45040	LOC_Os03g60620
LOC_Os07g40860	LOC_Os10g42970	LOC_Os01g65660
LOC_Os11g47370	LOC_Os05g48770	LOC_Os01g59300
LOC_Os10g06770	LOC_Os12g04610	LOC_Os11g36560
LOC_Os12g07840	LOC_Os03g16390	LOC_Os11g47550
LOC_Os05g30250	LOC_Os06g51524	LOC_Os11g04910
LOC_Os02g14500	LOC_Os03g15260	LOC_Os06g08510
LOC_Os11g02070	LOC_Os12g42590	LOC_Os05g26040
LOC_Os10g24954	LOC_Os01g03390	LOC_Os01g28600
LOC_Os05g46954	LOC_Os11g45790	LOC_Os10g17690
LOC_Os11g10090	LOC_Os08g28200	LOC_Os02g36070
LOC_Os03g07739	LOC_Os02g04915	LOC_Os10g04700
LOC_Os12g04595	LOC_Os11g22310	LOC_Os06g13390
LOC_Os08g31350	LOC_Os02g14520	LOC_Os09g09750
LOC_Os10g35180	LOC_Os10g18700	LOC_Os07g34980
LOC_Os04g22270	LOC_Os05g18274	LOC_Os06g51530
LOC_Os01g19450	LOC_Os05g31056	LOC_Os02g12939
LOC_Os04g24530	LOC_Os01g12330	LOC_Os02g14800
LOC_Os05g48790	LOC_Os11g10530	LOC_Os11g10540
LOC_Os06g40240	LOC_Os04g24710	LOC_Os08g42320
LOC_Os05g27110	LOC_Os06g47430	LOC_Os05g46950
LOC_Os07g34520	LOC_Os03g60639	LOC_Os08g07720
LOC_Os07g34550	LOC_Os06g37340	LOC_Os06g01660
LOC_Os03g32190	LOC_Os08g07900	LOC_Os08g29930
LOC_Os07g40850	LOC_Os10g04050	LOC_Os06g04270
LOC_Os07g29410	LOC_Os12g38610	LOC_Os01g43980
LOC_Os11g47453	LOC_Os02g12490	LOC_Os12g32140
LOC_Os12g38910	LOC_Os05g18650	LOC_Os08g20230
LOC_Os10g34360	LOC_Os07g35985	LOC_Os11g28730
LOC_Os07g26100	LOC_Os06g35630	LOC_Os12g04650
LOC_Os07g40620	LOC_Os04g13260	LOC_Os01g02610
LOC_Os04g02490	LOC_Os02g28030	LOC_Os11g47300
LOC_Os04g51430	LOC_Os02g13770	LOC_Os08g42670
LOC_Os12g30320	LOC_Os04g34240	LOC_Os04g02920
LOC_Os01g03100	LOC_Os09g09790	LOC_Os11g47530
LOC_Os04g48730	LOC_Os01g72630	LOC_Os03g07750
LOC_Os01g56710	LOC_Os07g30280	LOC_Os04g34110
LOC_Os11g25330	LOC_Os05g39790	LOC_Os05g32630
LOC_Os01g02190	LOC_Os02g37960	LOC_Os04g57570
LOC_Os03g60030	LOC_Os08g22320	LOC_Os02g08330
LOC_Os08g33460	LOC_Os01g02730	LOC_Os02g01790
LOC_Os05g46890	LOC_Os10g24920	LOC_Os02g33780
LOC_Os07g18300	LOC_Os04g52725	LOC_Os01g41220
LOC_Os11g32940	LOC_Os10g29700	LOC_Os02g39360
LOC_Os02g10170	LOC_Os11g38500	LOC_Os03g32560
LOC_Os03g07720	LOC_Os04g30610	LOC_Os11g06990
LOC_Os05g05890	LOC_Os08g43290	LOC_Os06g29260
LOC_Os08g05290	LOC_Os07g40470	LOC_Os12g04590
LOC_Os07g35880	LOC_Os01g22520	LOC_Os12g03880
LOC_Os03g06835	LOC_Os10g04690	LOC_Os12g39880
LOC_Os01g05530	LOC_Os03g39890	LOC_Os08g42700
LOC_Os08g01810	LOC_Os01g61630	LOC_Os07g45194
LOC_Os11g25260	LOC_Os04g14810	LOC_Os10g17510
LOC_Os11g02670	LOC_Os03g63540	LOC_Os08g41990
LOC_Os03g31944	LOC_Os01g57520	LOC_Os10g17590
LOC_Os12g42140	LOC_Os04g53070	LOC_Os12g43490
LOC_Os05g23340	LOC_Os04g14210	LOC_Os08g01590
LOC_Os11g09850	LOC_Os06g17130	LOC_Os09g27750
LOC_Os11g45820	LOC_Os02g30060	LOC_Os06g48500
LOC_Os10g28970	LOC_Os11g09200	LOC_Os06g07923
LOC_Os05g05530	LOC_Os11g12420	LOC_Os11g42010
LOC_Os05g23250	LOC_Os11g09864	LOC_Os01g49110
LOC_Os12g35395	LOC_Os02g04820	LOC_Os01g71114
