# Supplementary material for: Carbohydrate metabolism and fertility related genes high expression levels promote heterosis in autotetraploid rice harboring double neutral genes
Source: Rice (N Y). 2019 May 10;12:34. doi: 10.1186/s12284-019-0294-x (PMC6510787; doi:10.1186/s12284-019-0294-x)
Supplement: Supplementary file 18 — Table S10. Meiosis related and stage-specific genes detected in anther during meiosis. (XLSX 11 kb) [file 12284_2019_294_MOESM18_ESM.xlsx]

## Sheet: Sheet1
Table S10. Meiosis related and stage-specific genes detected in anther during meiosis
Gene ID	Function
LOC_Os09g32020	OsDFR	meiosis-related gene
LOC_Os01g68870	MSP1	meiosis-related gene
LOC_Os12g24420	CDKG1	meiosis-related gene
LOC_Os10g06770	CDKG1	meiosis-related gene
LOC_Os03g56890	expressed protein	msiosis-specific stage gene
LOC_Os03g07140	male sterility protein, putative, expressed	msiosis-specific stage gene
LOC_Os04g08280	retrotransposon protein, putative, Ty3-gypsy subclass, expressed	msiosis-specific stage gene
LOC_Os10g38050	HOTHEAD precursor, putative, expressed	msiosis-specific stage gene
LOC_Os05g05920	desiccation-related protein PCC13-62 precursor, putative, expressed	msiosis-specific stage gene
LOC_Os08g40440	dihydroflavonol-4-reductase, putative, expressed	msiosis-specific stage gene
LOC_Os03g47460	ribosome inactivating protein, putative, expressed	msiosis-specific stage gene
LOC_Os01g50750	zinc finger, C3HC4 type domain containing protein, expressed	msiosis-specific stage gene
LOC_Os08g03682	cytochrome P450, putative, expressed	msiosis-specific stage gene
LOC_Os03g15710	strictosidine synthase, putative, expressed	msiosis-specific stage gene
LOC_Os06g40550	ABC-2 type transporter domain containing protein, expressed	msiosis-specific stage gene
LOC_Os03g26920	OsSCP12 - Putative Serine Carboxypeptidase homologue, expressed	msiosis-specific stage gene
LOC_Os04g39470	MYB family transcription factor, putative, expressed	msiosis-specific stage gene
LOC_Os05g50920	transmembrane amino acid transporter protein, putative, expressed	msiosis-specific stage gene
LOC_Os06g12330	amino acid transporter, putative, expressed	msiosis-specific stage gene
LOC_Os06g07887	exostosin family protein, putative, expressed	msiosis-specific stage gene
LOC_Os01g55600	peptide transporter PTR2, putative, expressed	msiosis-specific stage gene
LOC_Os02g38260	glycosyl hydrolase family 5 protein, putative, expressed	msiosis-specific stage gene
LOC_Os01g42810	leaf senescence related protein, putative, expressed	msiosis-specific stage gene
LOC_Os01g03670	dihydroflavonol-4-reductase, putative, expressed	msiosis-specific stage gene
LOC_Os02g57520	DNA binding protein, putative, expressed	msiosis-specific stage gene
LOC_Os04g24530	AMP-binding domain containing protein, expressed	msiosis-specific stage gene
LOC_Os07g40620	saccharopine dehydrogenase, putative, expressed	msiosis-specific stage gene
LOC_Os01g40170	translation initiation factor, putative, expressed	msiosis-specific stage gene
LOC_Os02g30060	3-oxoacyl-reductase, chloroplast precursor, putative, expressed	msiosis-specific stage gene
LOC_Os11g47530	glycosyl hydrolase, putative, expressed	msiosis-specific stage gene
