# Supplementary material for: Carbohydrate metabolism and fertility related genes high expression levels promote heterosis in autotetraploid rice harboring double neutral genes
Source: Rice (N Y). 2019 May 10;12:34. doi: 10.1186/s12284-019-0294-x (PMC6510787; doi:10.1186/s12284-019-0294-x)
Supplement: Supplementary file 19 — Table S11. Up-regulated DEGs-sp in F1 compared to T449 were found to be overlapped with the down-regulated genes in T449 compared to E249 (diploid). (XLSX 11 kb) [file 12284_2019_294_MOESM19_ESM.xlsx]

## Sheet: Sheet1
Table S11. Up-regulated DEGs-sp in F1 compared to T449 were found to be overlapped with the down-regulated genes in T449 compared to E249 (diploid)
ID	Annotation
LOC_Os09g32020	OsDFR	meiosis-related gene
LOC_Os12g24420	CDKG1	meiosis-related gene
LOC_Os03g56890	expressed protein	msiosis-specific stage gene
LOC_Os03g07140	male sterility protein, putative, expressed	msiosis-specific stage gene
LOC_Os04g08280	retrotransposon protein, putative, Ty3-gypsy subclass, expressed	msiosis-specific stage gene
LOC_Os10g38050	HOTHEAD precursor, putative, expressed	msiosis-specific stage gene
LOC_Os01g50750	zinc finger, C3HC4 type domain containing protein, expressed	msiosis-specific stage gene
LOC_Os08g03682	cytochrome P450, putative, expressed	msiosis-specific stage gene
LOC_Os03g15710	strictosidine synthase, putative, expressed	msiosis-specific stage gene
LOC_Os06g40550	ABC-2 type transporter domain containing protein, expressed	msiosis-specific stage gene
LOC_Os03g26920	OsSCP12 - Putative Serine Carboxypeptidase homologue, expressed	msiosis-specific stage gene
LOC_Os04g39470	MYB family transcription factor, putative, expressed	msiosis-specific stage gene
LOC_Os05g50920	transmembrane amino acid transporter protein, putative, expressed	msiosis-specific stage gene
LOC_Os06g12330	amino acid transporter, putative, expressed	msiosis-specific stage gene
LOC_Os01g55600	peptide transporter PTR2, putative, expressed	msiosis-specific stage gene
LOC_Os02g38260	glycosyl hydrolase family 5 protein, putative, expressed	msiosis-specific stage gene
LOC_Os01g42810	leaf senescence related protein, putative, expressed	msiosis-specific stage gene
LOC_Os01g03670	dihydroflavonol-4-reductase, putative, expressed	msiosis-specific stage gene
LOC_Os02g57520	DNA binding protein, putative, expressed	msiosis-specific stage gene
LOC_Os04g24530	AMP-binding domain containing protein, expressed	msiosis-specific stage gene
LOC_Os07g40620	saccharopine dehydrogenase, putative, expressed	msiosis-specific stage gene
LOC_Os03g29864	retrotransposon protein, putative, unclassified, expressed
LOC_Os10g35180	white-brown complex homolog protein 11, putative, expressed
LOC_Os11g13750	expressed protein
LOC_Os08g45150	GDSL-like lipase/acylhydrolase, putative, expressed
LOC_Os02g16620	reticulon domain containing protein, putative, expressed
LOC_Os10g29650	retrotransposon protein, putative, unclassified, expressed
LOC_Os01g03100	protein binding protein, putative, expressed
LOC_Os10g34360	stilbene synthase, putative, expressed
LOC_Os06g40770	expressed protein
LOC_Os01g19450	ATP-citrate synthase subunit 1, putative, expressed
LOC_Os07g40860	retrotransposon protein, putative, unclassified, expressed
LOC_Os12g38910	expressed protein
LOC_Os04g39100	peroxidase precursor, putative, expressed
LOC_Os03g04120	AMP-binding enzyme, putative, expressed
LOC_Os03g58610	expressed protein
LOC_Os11g02070	BTB8 - Bric-a-Brac, Tramtrack, Broad Complex BTB domain, expressed
LOC_Os10g34480	cytochrome P450, putative, expressed
LOC_Os02g36070	cytochrome P450, putative, expressed
LOC_Os01g12560	3-methyl-2-oxobutanoate hydroxymethyltransferase, putative, expressed
LOC_Os04g51430	retrotransposon protein, putative, unclassified, expressed
LOC_Os12g07840	dehydration response related protein, putative, expressed
LOC_Os07g40850	retrotransposon protein, putative, unclassified, expressed
LOC_Os11g47330	ATP-grasp domain containing protein, expressed
LOC_Os05g30250	Os5bglu19 - beta-glucosidase homologue, similar to G. max isohydroxyurate hydrolase, expressed
LOC_Os01g63540	cytochrome P450, putative, expressed
LOC_Os05g38350	glycerol-3-phosphate acyltransferase 8, putative, expressed
