# Supplementary material for: Carbohydrate metabolism and fertility related genes high expression levels promote heterosis in autotetraploid rice harboring double neutral genes
Source: Rice (N Y). 2019 May 10;12:34. doi: 10.1186/s12284-019-0294-x (PMC6510787; doi:10.1186/s12284-019-0294-x)
Supplement: Supplementary file 20 — Table S12. List of WGCNA module genes. (XLSX 465 kb) [file 12284_2019_294_MOESM20_ESM.xlsx]

## Sheet: Sheet1
Table S12. List of module WGCNA genes
ID	Module
LOC_Os11g44860	MEblack
LOC_Os10g02490	MEblack
LOC_Os10g42040	MEblack
LOC_Os12g10730	MEblack
LOC_Os08g26230	MEblack
LOC_Os02g02120	MEblack
LOC_Os11g40450	MEblack
LOC_Os04g24220	MEblack
LOC_Os08g42910	MEblack
LOC_Os09g02270	MEblack
LOC_Os03g62200	MEblack
LOC_Os02g13460	MEblack
LOC_Os01g60930	MEblack
LOC_Os10g42020	MEblack
LOC_Os11g07225	MEblack
LOC_Os10g39680	MEblack
LOC_Os01g07280	MEblack
LOC_Os02g17090	MEblack
LOC_Os03g61060	MEblack
LOC_Os11g24510	MEblack
LOC_Os01g29330	MEblack
LOC_Os04g49757	MEblack
LOC_Os10g34910	MEblack
LOC_Os04g27720	MEblack
LOC_Os07g35680	MEblack
LOC_Os07g03860	MEblack
LOC_Os12g37970	MEblack
LOC_Os11g10280	MEblack
LOC_Os10g41999	MEblack
LOC_Os06g45890	MEblack
LOC_Os07g18240	MEblack
LOC_Os10g40490	MEblack
LOC_Os01g70540	MEblack
LOC_Os04g22080	MEblack
LOC_Os02g04230	MEblack
LOC_Os01g02600	MEblack
LOC_Os06g03580	MEblack
LOC_Os08g10150	MEblack
LOC_Os12g24650	MEblack
LOC_Os08g26720	MEblack
LOC_Os02g53100	MEblack
LOC_Os02g36414	MEblack
LOC_Os04g02754	MEblack
LOC_Os12g33130	MEblack
LOC_Os11g06570	MEblack
LOC_Os06g18960	MEblack
LOC_Os08g09840	MEblack
LOC_Os04g24510	MEblack
LOC_Os04g29770	MEblack
LOC_Os09g29200	MEblack
LOC_Os04g09900	MEblack
LOC_Os06g35060	MEblack
LOC_Os11g29210	MEblack
LOC_Os07g12890	MEblack
LOC_Os02g04760	MEblack
LOC_Os10g34940	MEblack
LOC_Os03g13390	MEblack
LOC_Os12g16080	MEblack
LOC_Os12g36940	MEblack
LOC_Os01g24420	MEblack
LOC_Os06g04900	MEblack
LOC_Os03g38590	MEblack
LOC_Os01g19260	MEblack
LOC_Os02g37190	MEblack
LOC_Os09g19310	MEblack
LOC_Os01g71700	MEblack
LOC_Os11g05050	MEblack
LOC_Os06g20790	MEblack
LOC_Os01g66680	MEblack
LOC_Os07g33780	MEblack
LOC_Os07g39350	MEblack
LOC_Os06g03830	MEblack
LOC_Os07g48730	MEblack
LOC_Os06g22440	MEblack
LOC_Os11g28540	MEblack
LOC_Os08g14810	MEblack
LOC_Os06g39110	MEblack
LOC_Os09g13400	MEblack
LOC_Os01g09080	MEblack
LOC_Os11g28104	MEblack
LOC_Os07g48020	MEblack
LOC_Os11g33970	MEblack
LOC_Os04g30270	MEblack
LOC_Os10g02380	MEblack
LOC_Os02g36280	MEblack
LOC_Os06g18850	MEblack
LOC_Os01g38190	MEblack
LOC_Os11g47444	MEblack
LOC_Os04g37980	MEblack
LOC_Os06g07200	MEblack
LOC_Os09g10274	MEblack
LOC_Os07g03849	MEblack
LOC_Os04g11780	MEblack
LOC_Os10g39260	MEblack
LOC_Os01g26280	MEblack
LOC_Os07g03730	MEblack
LOC_Os02g57530	MEblack
LOC_Os04g12580	MEblack
LOC_Os06g05700	MEblack
LOC_Os02g02190	MEblack
LOC_Os04g52190	MEblack
LOC_Os07g11870	MEblack
LOC_Os08g27840	MEblack
LOC_Os07g33480	MEblack
LOC_Os01g11860	MEblack
LOC_Os11g44240	MEblack
LOC_Os08g10260	MEblack
LOC_Os02g57560	MEblack
LOC_Os08g02820	MEblack
LOC_Os10g04490	MEblack
LOC_Os11g39370	MEblack
LOC_Os11g07170	MEblack
LOC_Os06g20820	MEblack
LOC_Os12g44190	MEblack
LOC_Os08g44830	MEblack
LOC_Os08g10130	MEblack
LOC_Os11g47441	MEblack
LOC_Os02g20360	MEblack
LOC_Os11g47310	MEblack
LOC_Os11g44750	MEblack
LOC_Os12g02330	MEblack
LOC_Os08g02230	MEblack
LOC_Os11g05040	MEblack
LOC_Os05g43170	MEblack
LOC_Os03g47810	MEblack
LOC_Os09g24924	MEblack
LOC_Os12g05840	MEblack
LOC_Os01g43851	MEblack
LOC_Os01g74110	MEblack
LOC_Os02g02210	MEblack
LOC_Os06g45960	MEblack
LOC_Os07g03790	MEblack
LOC_Os04g50930	MEblack
LOC_Os02g12020	MEblack
LOC_Os12g33120	MEblack
LOC_Os06g43930	MEblack
LOC_Os04g10010	MEblack
LOC_Os10g29620	MEblack
LOC_Os02g13780	MEblack
LOC_Os01g58280	MEblack
LOC_Os11g37860	MEblack
LOC_Os07g35690	MEblack
LOC_Os10g07542	MEblack
LOC_Os01g66250	MEblack
LOC_Os12g13800	MEblack
LOC_Os02g52910	MEblack
LOC_Os12g36830	MEblack
LOC_Os01g02590	MEblack
LOC_Os05g04570	MEblack
LOC_Os01g48360	MEblack
LOC_Os01g09700	MEblack
LOC_Os03g63370	MEblack
LOC_Os09g20510	MEblack
LOC_Os07g11790	MEblack
LOC_Os03g62000	MEblack
LOC_Os09g29210	MEblack
LOC_Os12g01490	MEblack
LOC_Os06g09220	MEblack
LOC_Os01g46750	MEblack
LOC_Os03g48760	MEblack
LOC_Os07g03780	MEblack
LOC_Os12g16200	MEblack
LOC_Os04g26920	MEblack
LOC_Os03g63230	MEblack
LOC_Os04g56110	MEblack
LOC_Os12g32850	MEblack
LOC_Os07g03025	MEblack
LOC_Os11g47460	MEblack
LOC_Os04g44060	MEblack
LOC_Os10g38360	MEblack
LOC_Os11g09180	MEblack
LOC_Os03g15250	MEblack
LOC_Os01g60120	MEblack
LOC_Os11g08300	MEblack
LOC_Os09g09830	MEblack
LOC_Os04g10160	MEblack
LOC_Os11g06280	MEblack
LOC_Os07g30020	MEblack
LOC_Os09g19280	MEblack
LOC_Os04g10434	MEblack
LOC_Os10g39300	MEblack
LOC_Os01g37050	MEblack
LOC_Os01g18584	MEblack
LOC_Os02g36940	MEblack
LOC_Os11g11970	MEblack
LOC_Os05g48660	MEblack
LOC_Os03g08999	MEblack
LOC_Os07g48050	MEblack
LOC_Os12g44070	MEblack
LOC_Os08g02700	MEblack
LOC_Os02g50450	MEblack
LOC_Os01g53350	MEblack
LOC_Os12g43880	MEblack
LOC_Os04g41310	MEblack
LOC_Os01g71760	MEblack
LOC_Os06g10850	MEblack
LOC_Os04g19960	MEblack
LOC_Os04g40410	MEblack
LOC_Os11g42200	MEblack
LOC_Os01g49120	MEblack
LOC_Os07g37130	MEblack
LOC_Os11g37700	MEblack
LOC_Os08g39850	MEblack
LOC_Os04g51160	MEblack
LOC_Os08g04620	MEblack
LOC_Os01g26270	MEblack
LOC_Os08g09060	MEblack
LOC_Os07g38800	MEblack
LOC_Os05g06660	MEblack
LOC_Os03g27590	MEblack
LOC_Os01g26210	MEblack
LOC_Os02g13510	MEblack
LOC_Os08g08990	MEblack
LOC_Os11g07930	MEblack
LOC_Os01g07250	MEblack
LOC_Os01g72740	MEblack
LOC_Os08g24750	MEblack
LOC_Os01g26390	MEblack
LOC_Os06g05120	MEblack
LOC_Os01g71474	MEblack
LOC_Os04g58920	MEblack
LOC_Os03g21230	MEblack
LOC_Os11g36070	MEblack
LOC_Os09g33490	MEblack
LOC_Os04g29580	MEblack
LOC_Os05g46720	MEblack
LOC_Os07g07300	MEblack
LOC_Os09g31360	MEblack
LOC_Os08g25839	MEblack
LOC_Os11g36000	MEblack
LOC_Os03g11900	MEblack
LOC_Os01g53240	MEblack
LOC_Os12g16220	MEblack
LOC_Os12g07280	MEblack
LOC_Os09g13440	MEblack
LOC_Os02g34580	MEblack
LOC_Os06g45380	MEblack
LOC_Os04g12010	MEblack
LOC_Os03g59390	MEblack
LOC_Os11g28530	MEblack
LOC_Os11g33394	MEblack
LOC_Os12g36850	MEblack
LOC_Os04g15690	MEblack
LOC_Os09g26144	MEblack
LOC_Os02g33110	MEblack
LOC_Os08g01940	MEblack
LOC_Os09g37880	MEblack
LOC_Os01g27140	MEblack
LOC_Os02g36619	MEblack
LOC_Os06g50420	MEblack
LOC_Os04g10800	MEblack
LOC_Os01g72420	MEblack
LOC_Os03g29850	MEblack
LOC_Os02g53490	MEblack
LOC_Os08g26350	MEblack
LOC_Os07g48980	MEblack
LOC_Os12g10740	MEblack
LOC_Os03g07180	MEblack
LOC_Os07g35640	MEblack
LOC_Os05g03220	MEblack
LOC_Os07g03020	MEblack
LOC_Os01g41820	MEblack
LOC_Os01g42610	MEblack
LOC_Os01g41240	MEblack
LOC_Os04g03830	MEblack
LOC_Os05g30280	MEblack
LOC_Os01g09640	MEblack
LOC_Os01g02130	MEblack
LOC_Os02g54640	MEblack
LOC_Os04g03164	MEblack
LOC_Os05g27050	MEblack
LOC_Os04g30490	MEblack
LOC_Os03g06930	MEblack
LOC_Os01g26240	MEblack
LOC_Os12g43380	MEblack
LOC_Os11g02610	MEblack
LOC_Os09g23420	MEblack
LOC_Os09g32570	MEblack
LOC_Os09g08160	MEblack
LOC_Os03g15050	MEblack
LOC_Os06g19530	MEblack
LOC_Os04g13140	MEblack
LOC_Os04g21820	MEblack
LOC_Os09g39970	MEblack
LOC_Os12g12934	MEblack
LOC_Os10g40934	MEblack
LOC_Os01g73250	MEblack
LOC_Os06g07000	MEblack
LOC_Os06g21210	MEblack
LOC_Os07g04560	MEblack
LOC_Os04g27340	MEblack
LOC_Os02g02400	MEblack
LOC_Os01g52790	MEblack
LOC_Os02g10500	MEblack
LOC_Os03g17150	MEblack
LOC_Os03g29760	MEblack
LOC_Os04g54020	MEblack
LOC_Os01g46169	MEblack
LOC_Os10g02840	MEblack
LOC_Os06g05450	MEblack
LOC_Os04g44300	MEblack
LOC_Os06g28050	MEblack
LOC_Os01g05780	MEblack
LOC_Os06g08190	MEblack
LOC_Os01g36350	MEblack
LOC_Os05g32230	MEblack
LOC_Os06g51170	MEblack
LOC_Os08g08190	MEblack
LOC_Os10g04720	MEblack
LOC_Os12g08850	MEblack
LOC_Os01g02470	MEblack
LOC_Os06g17870	MEblack
LOC_Os06g38210	MEblack
LOC_Os09g16950	MEblack
LOC_Os06g21820	MEblack
LOC_Os08g38170	MEblack
LOC_Os10g07556	MEblack
LOC_Os01g39000	MEblack
LOC_Os11g13390	MEblack
LOC_Os06g18000	MEblack
LOC_Os09g27500	MEblack
LOC_Os08g01950	MEblack
LOC_Os01g62510	MEblack
LOC_Os07g29960	MEblack
LOC_Os11g18044	MEblack
LOC_Os10g20610	MEblack
LOC_Os05g04640	MEblack
LOC_Os04g33240	MEblack
LOC_Os03g54160	MEblack
LOC_Os06g35940	MEblack
LOC_Os09g09510	MEblack
LOC_Os08g13420	MEblack
LOC_Os11g19840	MEblack
LOC_Os01g26300	MEblack
LOC_Os11g44870	MEblack
LOC_Os03g59180	MEblack
LOC_Os03g61270	MEblack
LOC_Os05g51590	MEblack
LOC_Os07g05365	MEblack
LOC_Os09g04320	MEblack
LOC_Os01g51050	MEblack
LOC_Os01g66990	MEblack
LOC_Os01g11910	MEblack
LOC_Os01g02580	MEblack
LOC_Os06g33710	MEblack
LOC_Os06g46330	MEblack
LOC_Os08g32120	MEblack
LOC_Os03g57110	MEblack
LOC_Os06g44450	MEblack
LOC_Os02g06210	MEblack
LOC_Os08g30510	MEblack
LOC_Os03g09020	MEblack
LOC_Os06g24180	MEblack
LOC_Os10g04730	MEblack
LOC_Os01g74160	MEblack
LOC_Os06g23140	MEblack
LOC_Os11g29970	MEblack
LOC_Os04g38480	MEblack
LOC_Os06g10109	MEblack
LOC_Os12g13810	MEblack
LOC_Os09g17560	MEblack
LOC_Os04g53998	MEblack
LOC_Os07g30590	MEblack
LOC_Os04g26910	MEblack
LOC_Os12g18110	MEblack
LOC_Os10g10130	MEblack
LOC_Os04g27330	MEblack
LOC_Os06g24730	MEblack
LOC_Os11g44380	MEblack
LOC_Os07g23340	MEblack
LOC_Os06g38320	MEblack
LOC_Os07g02060	MEblack
LOC_Os05g16920	MEblack
LOC_Os08g13360	MEblack
LOC_Os05g35010	MEblack
LOC_Os06g01440	MEblack
LOC_Os11g14380	MEblack
LOC_Os12g24320	MEblack
LOC_Os06g21690	MEblack
LOC_Os05g02420	MEblack
LOC_Os02g50390	MEblack
LOC_Os05g16930	MEblack
LOC_Os09g37540	MEblack
LOC_Os09g08720	MEblack
LOC_Os06g07830	MEblack
LOC_Os11g11990	MEblack
LOC_Os06g48240	MEblack
LOC_Os02g17750	MEblack
LOC_Os02g30110	MEblack
LOC_Os03g37470	MEblack
LOC_Os07g33440	MEblack
LOC_Os03g59360	MEblack
LOC_Os03g03440	MEblack
LOC_Os02g05710	MEblack
LOC_Os02g03130	MEblack
LOC_Os09g39650	MEblack
LOC_Os01g04560	MEblack
LOC_Os04g52640	MEblack
LOC_Os06g11330	MEblack
LOC_Os09g14450	MEblack
LOC_Os07g04910	MEblack
LOC_Os05g05590	MEblack
LOC_Os05g13520	MEblack
LOC_Os10g34920	MEblack
LOC_Os04g08550	MEblack
LOC_Os01g45750	MEblack
LOC_Os12g14480	MEblack
LOC_Os04g29680	MEblack
LOC_Os10g40360	MEblack
LOC_Os01g41910	MEblack
LOC_Os12g04424	MEblack
LOC_Os11g11780	MEblack
LOC_Os10g40990	MEblack
LOC_Os03g57960	MEblack
LOC_Os01g16714	MEblack
LOC_Os06g44170	MEblack
LOC_Os10g38780	MEblack
LOC_Os06g13560	MEblack
LOC_Os01g08090	MEblack
LOC_Os08g05440	MEblack
LOC_Os09g25150	MEblack
LOC_Os01g70210	MEblack
LOC_Os10g41190	MEblack
LOC_Os06g47530	MEblack
LOC_Os01g66760	MEblack
LOC_Os06g39780	MEblack
LOC_Os06g19540	MEblack
LOC_Os03g04060	MEblack
LOC_Os11g15340	MEblack
LOC_Os08g42150	MEblack
LOC_Os03g42820	MEblack
LOC_Os12g03950	MEblack
LOC_Os04g41875	MEblack
LOC_Os10g30410	MEblack
LOC_Os01g49280	MEblack
LOC_Os04g15580	MEblack
LOC_Os02g42190	MEblack
LOC_Os08g25860	MEblack
LOC_Os11g10320	MEblack
LOC_Os09g29600	MEblack
LOC_Os07g03710	MEblack
LOC_Os05g29750	MEblack
LOC_Os01g66740	MEblack
LOC_Os10g39030	MEblack
LOC_Os11g17490	MEblack
LOC_Os06g05284	MEblack
LOC_Os07g42730	MEblack
LOC_Os11g05340	MEblack
LOC_Os10g33220	MEblack
LOC_Os12g41540	MEblack
LOC_Os03g48480	MEblack
LOC_Os10g40060	MEblack
LOC_Os05g49020	MEblack
LOC_Os12g16240	MEblack
LOC_Os12g34880	MEblack
LOC_Os05g25390	MEblack
LOC_Os05g48390	MEblack
LOC_Os01g04570	MEblack
LOC_Os12g03640	MEblack
LOC_Os02g49080	MEblack
LOC_Os06g37410	MEblack
LOC_Os07g35480	MEblack
LOC_Os11g45930	MEblack
LOC_Os08g15710	MEblack
LOC_Os07g48830	MEblack
LOC_Os01g62880	MEblack
LOC_Os05g45090	MEblack
LOC_Os02g37300	MEblack
LOC_Os12g37910	MEblack
LOC_Os11g40810	MEblack
LOC_Os01g68740	MEblack
LOC_Os07g33580	MEblack
LOC_Os03g55260	MEblack
LOC_Os08g10330	MEblack
LOC_Os06g36840	MEblack
LOC_Os12g37370	MEblack
LOC_Os05g33100	MEblack
LOC_Os04g30930	MEblack
LOC_Os01g41800	MEblack
LOC_Os10g10480	MEblack
LOC_Os09g35910	MEblack
LOC_Os02g18510	MEblack
LOC_Os11g47300	MEblack
LOC_Os03g19700	MEblack
LOC_Os07g12240	MEblack
LOC_Os04g26360	MEblack
LOC_Os10g39120	MEblack
LOC_Os01g51870	MEblack
LOC_Os02g13420	MEblack
LOC_Os01g39800	MEblack
LOC_Os10g02470	MEblack
LOC_Os06g16470	MEblack
LOC_Os07g46060	MEblack
LOC_Os10g02220	MEblack
LOC_Os03g55410	MEblack
LOC_Os04g20680	MEblack
LOC_Os09g38920	MEblack
LOC_Os11g43700	MEblack
LOC_Os06g22820	MEblack
LOC_Os03g63700	MEblack
LOC_Os01g03390	MEblack
LOC_Os10g34440	MEblack
LOC_Os01g32330	MEblack
LOC_Os04g10000	MEblack
LOC_Os07g44900	MEblack
LOC_Os03g61130	MEblack
LOC_Os06g08580	MEblack
LOC_Os03g31180	MEblack
LOC_Os10g42960	MEblack
LOC_Os06g21270	MEblack
LOC_Os12g38020	MEblack
LOC_Os03g03260	MEblack
LOC_Os10g42870	MEblack
LOC_Os02g14480	MEblack
LOC_Os04g03180	MEblack
LOC_Os06g22290	MEblack
LOC_Os03g63310	MEblack
LOC_Os01g19610	MEblack
LOC_Os04g23440	MEblack
LOC_Os01g65690	MEblack
LOC_Os04g06520	MEblack
LOC_Os11g04030	MEblack
LOC_Os10g36270	MEblack
LOC_Os01g11650	MEblack
LOC_Os03g07480	MEblack
LOC_Os01g55950	MEblack
LOC_Os08g39840	MEblack
LOC_Os02g38230	MEblack
LOC_Os07g23380	MEblack
LOC_Os02g53330	MEblack
LOC_Os05g04630	MEblack
LOC_Os01g52010	MEblack
LOC_Os04g41870	MEblack
LOC_Os01g73960	MEblack
LOC_Os06g21110	MEblack
LOC_Os06g13100	MEblack
LOC_Os02g55420	MEblack
LOC_Os01g05870	MEblack
LOC_Os07g34850	MEblack
LOC_Os03g58940	MEblack
LOC_Os02g13020	MEblack
LOC_Os12g36880	MEblack
LOC_Os07g01214	MEblack
LOC_Os07g03050	MEblack
LOC_Os04g49194	MEblack
LOC_Os03g60110	MEblack
LOC_Os07g39360	MEblack
LOC_Os02g43430	MEblack
LOC_Os07g03030	MEblack
LOC_Os12g40419	MEblack
LOC_Os07g46140	MEblack
LOC_Os10g02360	MEblack
LOC_Os08g34810	MEblack
LOC_Os02g51150	MEblack
LOC_Os11g45920	MEblack
LOC_Os03g11970	MEblack
LOC_Os05g32460	MEblack
LOC_Os11g47630	MEblack
LOC_Os11g42970	MEblack
LOC_Os08g09760	MEblack
LOC_Os06g16420	MEblack
LOC_Os11g19460	MEblack
LOC_Os03g48770	MEblack
LOC_Os10g22164	MEblack
LOC_Os02g30150	MEblack
LOC_Os05g35410	MEblack
LOC_Os11g16530	MEblack
LOC_Os10g39710	MEblack
LOC_Os07g05640	MEblack
LOC_Os03g01300	MEblack
LOC_Os03g03490	MEblack
LOC_Os05g39720	MEblack
LOC_Os10g38600	MEblack
LOC_Os10g34930	MEblack
LOC_Os04g09680	MEblack
LOC_Os11g15530	MEblack
LOC_Os11g34570	MEblack
LOC_Os02g37160	MEblack
LOC_Os04g54002	MEblack
LOC_Os07g35660	MEblack
LOC_Os08g08160	MEblack
LOC_Os05g16420	MEblack
LOC_Os01g50170	MEblack
LOC_Os01g50100	MEblack
LOC_Os08g26320	MEblack
LOC_Os04g57410	MEblack
LOC_Os01g05770	MEblack
LOC_Os08g44870	MEblack
LOC_Os02g55480	MEblack
LOC_Os11g35450	MEblack
LOC_Os04g14304	MEblack
LOC_Os01g61560	MEblack
LOC_Os07g30600	MEblack
LOC_Os04g40600	MEblack
LOC_Os02g30190	MEblack
LOC_Os06g23114	MEblack
LOC_Os08g01490	MEblack
LOC_Os07g03200	MEblack
LOC_Os11g34610	MEblack
LOC_Os10g38870	MEblack
LOC_Os11g41210	MEblack
LOC_Os01g59530	MEblack
LOC_Os04g30030	MEblack
LOC_Os08g02140	MEblack
LOC_Os04g10060	MEblack
LOC_Os02g12480	MEblack
LOC_Os08g26840	MEblack
LOC_Os09g03939	MEblack
LOC_Os04g02640	MEblack
LOC_Os06g40440	MEblack
LOC_Os10g41980	MEblack
LOC_Os11g13810	MEblack
LOC_Os02g36450	MEblack
LOC_Os06g47470	MEblack
LOC_Os01g43890	MEblack
LOC_Os02g12260	MEblack
LOC_Os01g56230	MEblack
LOC_Os02g43194	MEblack
LOC_Os07g04040	MEblack
LOC_Os11g01030	MEblack
LOC_Os12g02320	MEblack
LOC_Os11g15520	MEblack
LOC_Os03g38800	MEblack
LOC_Os10g17724	MEblack
LOC_Os01g13600	MEblack
LOC_Os01g04520	MEblack
LOC_Os06g32990	MEblack
LOC_Os11g37960	MEblack
LOC_Os04g25900	MEblack
LOC_Os03g62480	MEblack
LOC_Os03g19420	MEblack
LOC_Os01g02200	MEblack
LOC_Os03g61310	MEblack
LOC_Os07g46870	MEblack
LOC_Os02g09490	MEblack
LOC_Os04g28370	MEblack
LOC_Os12g44380	MEblack
LOC_Os04g44790	MEblack
LOC_Os09g29690	MEblack
LOC_Os02g12420	MEblack
LOC_Os04g56040	MEblack
LOC_Os07g35960	MEblack
LOC_Os09g11780	MEblack
LOC_Os07g41240	MEblack
LOC_Os08g42800	MEblack
LOC_Os06g08570	MEblack
LOC_Os02g36590	MEblack
LOC_Os03g24390	MEblue
LOC_Os11g34680	MEblue
LOC_Os08g23740	MEblue
LOC_Os05g44760	MEblue
LOC_Os11g04140	MEblue
LOC_Os03g56520	MEblue
LOC_Os01g46730	MEblue
LOC_Os03g43350	MEblue
LOC_Os05g24770	MEblue
LOC_Os02g07330	MEblue
LOC_Os12g24290	MEblue
LOC_Os06g11970	MEblue
LOC_Os10g39020	MEblue
LOC_Os03g30810	MEblue
LOC_Os12g06440	MEblue
LOC_Os02g01990	MEblue
LOC_Os08g38690	MEblue
LOC_Os08g34020	MEblue
LOC_Os02g03400	MEblue
LOC_Os08g38480	MEblue
LOC_Os02g03870	MEblue
LOC_Os07g29500	MEblue
LOC_Os09g31019	MEblue
LOC_Os06g02019	MEblue
LOC_Os04g55200	MEblue
LOC_Os05g07720	MEblue
LOC_Os03g59600	MEblue
LOC_Os01g57020	MEblue
LOC_Os11g38860	MEblue
LOC_Os04g55370	MEblue
LOC_Os10g07010	MEblue
LOC_Os01g13310	MEblue
LOC_Os03g14700	MEblue
LOC_Os09g24150	MEblue
LOC_Os12g22920	MEblue
LOC_Os03g51990	MEblue
LOC_Os01g59880	MEblue
LOC_Os04g25740	MEblue
LOC_Os01g11220	MEblue
LOC_Os10g36830	MEblue
LOC_Os04g58000	MEblue
LOC_Os01g69930	MEblue
LOC_Os07g13310	MEblue
LOC_Os08g19770	MEblue
LOC_Os10g24370	MEblue
LOC_Os04g48700	MEblue
LOC_Os01g60050	MEblue
LOC_Os05g32720	MEblue
LOC_Os04g58010	MEblue
LOC_Os02g21840	MEblue
LOC_Os07g06730	MEblue
LOC_Os11g01690	MEblue
LOC_Os01g51620	MEblue
LOC_Os05g49210	MEblue
LOC_Os01g41600	MEblue
LOC_Os11g43630	MEblue
LOC_Os07g02270	MEblue
LOC_Os06g38980	MEblue
LOC_Os08g11340	MEblue
LOC_Os06g48020	MEblue
LOC_Os09g19550	MEblue
LOC_Os01g33520	MEblue
LOC_Os10g13430	MEblue
LOC_Os01g62900	MEblue
LOC_Os01g50616	MEblue
LOC_Os08g32920	MEblue
LOC_Os08g03320	MEblue
LOC_Os02g12670	MEblue
LOC_Os02g45040	MEblue
LOC_Os08g03790	MEblue
LOC_Os03g61850	MEblue
LOC_Os08g28930	MEblue
LOC_Os11g43760	MEblue
LOC_Os01g27500	MEblue
LOC_Os08g11640	MEblue
LOC_Os12g35000	MEblue
LOC_Os03g36900	MEblue
LOC_Os04g32180	MEblue
LOC_Os06g34420	MEblue
LOC_Os05g17990	MEblue
LOC_Os11g30240	MEblue
LOC_Os02g29030	MEblue
LOC_Os05g15300	MEblue
LOC_Os07g34930	MEblue
LOC_Os02g04390	MEblue
LOC_Os09g37850	MEblue
LOC_Os07g48229	MEblue
LOC_Os11g17600	MEblue
LOC_Os08g05420	MEblue
LOC_Os01g22910	MEblue
LOC_Os04g39570	MEblue
LOC_Os01g50470	MEblue
LOC_Os09g23957	MEblue
LOC_Os10g33490	MEblue
LOC_Os05g42290	MEblue
LOC_Os03g47820	MEblue
LOC_Os02g01840	MEblue
LOC_Os10g24400	MEblue
LOC_Os01g12930	MEblue
LOC_Os11g05000	MEblue
LOC_Os07g48120	MEblue
LOC_Os10g05088	MEblue
LOC_Os02g02780	MEblue
LOC_Os11g31390	MEblue
LOC_Os01g15610	MEblue
LOC_Os12g39870	MEblue
LOC_Os06g29350	MEblue
LOC_Os07g07510	MEblue
LOC_Os03g10730	MEblue
LOC_Os02g55070	MEblue
LOC_Os04g13540	MEblue
LOC_Os12g28260	MEblue
LOC_Os11g02950	MEblue
LOC_Os02g49630	MEblue
LOC_Os06g36960	MEblue
LOC_Os10g38070	MEblue
LOC_Os09g12980	MEblue
LOC_Os06g29880	MEblue
LOC_Os10g34130	MEblue
LOC_Os04g25420	MEblue
LOC_Os09g36810	MEblue
LOC_Os10g40220	MEblue
LOC_Os04g42900	MEblue
LOC_Os09g30446	MEblue
LOC_Os09g25865	MEblue
LOC_Os05g16280	MEblue
LOC_Os09g27930	MEblue
LOC_Os11g35430	MEblue
LOC_Os12g37980	MEblue
LOC_Os02g44530	MEblue
LOC_Os05g08460	MEblue
LOC_Os08g04580	MEblue
LOC_Os09g24130	MEblue
LOC_Os03g24050	MEblue
LOC_Os01g46740	MEblue
LOC_Os03g56020	MEblue
LOC_Os02g44260	MEblue
LOC_Os07g16970	MEblue
LOC_Os10g29020	MEblue
LOC_Os07g29594	MEblue
LOC_Os01g40740	MEblue
LOC_Os08g28920	MEblue
LOC_Os05g14470	MEblue
LOC_Os09g23930	MEblue
LOC_Os04g54980	MEblue
LOC_Os09g27980	MEblue
LOC_Os11g04120	MEblue
LOC_Os03g42780	MEblue
LOC_Os11g31820	MEblue
LOC_Os05g39870	MEblue
LOC_Os04g42910	MEblue
LOC_Os06g04880	MEblue
LOC_Os11g26830	MEblue
LOC_Os06g41670	MEblue
LOC_Os01g46250	MEblue
LOC_Os03g43100	MEblue
LOC_Os10g41480	MEblue
LOC_Os02g15790	MEblue
LOC_Os12g06270	MEblue
LOC_Os03g04360	MEblue
LOC_Os08g17980	MEblue
LOC_Os07g34880	MEblue
LOC_Os01g64020	MEblue
LOC_Os10g02670	MEblue
LOC_Os11g08470	MEblue
LOC_Os09g21100	MEblue
LOC_Os01g41970	MEblue
LOC_Os12g24410	MEblue
LOC_Os11g32490	MEblue
LOC_Os04g46760	MEblue
LOC_Os07g02420	MEblue
LOC_Os01g65500	MEblue
LOC_Os04g59360	MEblue
LOC_Os10g32810	MEblue
LOC_Os03g61160	MEblue
LOC_Os07g23860	MEblue
LOC_Os01g55795	MEblue
LOC_Os05g37560	MEblue
LOC_Os09g21370	MEblue
LOC_Os08g29770	MEblue
LOC_Os10g32740	MEblue
LOC_Os02g49180	MEblue
LOC_Os06g49260	MEblue
LOC_Os06g28770	MEblue
LOC_Os11g09630	MEblue
LOC_Os08g20410	MEblue
LOC_Os07g05710	MEblue
LOC_Os08g08130	MEblue
LOC_Os01g63020	MEblue
LOC_Os08g11200	MEblue
LOC_Os02g03120	MEblue
LOC_Os03g03680	MEblue
LOC_Os07g32774	MEblue
LOC_Os03g06000	MEblue
LOC_Os11g26750	MEblue
LOC_Os11g44510	MEblue
LOC_Os11g01610	MEblue
LOC_Os11g42280	MEblue
LOC_Os01g63270	MEblue
LOC_Os05g28690	MEblue
LOC_Os07g08450	MEblue
LOC_Os02g03390	MEblue
LOC_Os01g57550	MEblue
LOC_Os11g20384	MEblue
LOC_Os10g32150	MEblue
LOC_Os03g49280	MEblue
LOC_Os06g12810	MEblue
LOC_Os02g17780	MEblue
LOC_Os02g06080	MEblue
LOC_Os05g50940	MEblue
LOC_Os04g19810	MEblue
LOC_Os02g33830	MEblue
LOC_Os08g19780	MEblue
LOC_Os11g08760	MEblue
LOC_Os03g01720	MEblue
LOC_Os02g46390	MEblue
LOC_Os08g04570	MEblue
LOC_Os08g23790	MEblue
LOC_Os11g05420	MEblue
LOC_Os01g61390	MEblue
LOC_Os08g03770	MEblue
LOC_Os08g38640	MEblue
LOC_Os09g32440	MEblue
LOC_Os11g04230	MEblue
LOC_Os07g44020	MEblue
LOC_Os04g53330	MEblue
LOC_Os05g46740	MEblue
LOC_Os07g48790	MEblue
LOC_Os10g22450	MEblue
LOC_Os02g32970	MEblue
LOC_Os11g06140	MEblue
LOC_Os05g18730	MEblue
LOC_Os04g46384	MEblue
LOC_Os07g08370	MEblue
LOC_Os02g13570	MEblue
LOC_Os04g46910	MEblue
LOC_Os09g37590	MEblue
LOC_Os01g51720	MEblue
LOC_Os03g58170	MEblue
LOC_Os02g02840	MEblue
LOC_Os11g11520	MEblue
LOC_Os08g33610	MEblue
LOC_Os05g11110	MEblue
LOC_Os01g19770	MEblue
LOC_Os01g02050	MEblue
LOC_Os07g30640	MEblue
LOC_Os09g28810	MEblue
LOC_Os08g41730	MEblue
LOC_Os04g47320	MEblue
LOC_Os02g34920	MEblue
LOC_Os04g47400	MEblue
LOC_Os11g05760	MEblue
LOC_Os10g35500	MEblue
LOC_Os01g23580	MEblue
LOC_Os01g73005	MEblue
LOC_Os02g06130	MEblue
LOC_Os02g03240	MEblue
LOC_Os05g37470	MEblue
LOC_Os08g01274	MEblue
LOC_Os11g17070	MEblue
LOC_Os05g30695	MEblue
LOC_Os02g52700	MEblue
LOC_Os04g38026	MEblue
LOC_Os03g10469	MEblue
LOC_Os06g27720	MEblue
LOC_Os07g29510	MEblue
LOC_Os11g27630	MEblue
LOC_Os02g57210	MEblue
LOC_Os07g36830	MEblue
LOC_Os02g35660	MEblue
LOC_Os10g10540	MEblue
LOC_Os12g13420	MEblue
LOC_Os07g01740	MEblue
LOC_Os10g32570	MEblue
LOC_Os06g02760	MEblue
LOC_Os06g49470	MEblue
LOC_Os03g14120	MEblue
LOC_Os12g17700	MEblue
LOC_Os03g23030	MEblue
LOC_Os05g02470	MEblue
LOC_Os07g32110	MEblue
LOC_Os04g24900	MEblue
LOC_Os12g14100	MEblue
LOC_Os08g13250	MEblue
LOC_Os10g33510	MEblue
LOC_Os03g50180	MEblue
LOC_Os08g42690	MEblue
LOC_Os03g56110	MEblue
LOC_Os03g08754	MEblue
LOC_Os03g36620	MEblue
LOC_Os02g45700	MEblue
LOC_Os05g44780	MEblue
LOC_Os04g43210	MEblue
LOC_Os02g03380	MEblue
LOC_Os08g28530	MEblue
LOC_Os06g01340	MEblue
LOC_Os04g39980	MEblue
LOC_Os09g13410	MEblue
LOC_Os02g10630	MEblue
LOC_Os11g35620	MEblue
LOC_Os01g56764	MEblue
LOC_Os07g33200	MEblue
LOC_Os08g04000	MEblue
LOC_Os12g37750	MEblue
LOC_Os12g18510	MEblue
LOC_Os03g16900	MEblue
LOC_Os01g51380	MEblue
LOC_Os06g07040	MEblue
LOC_Os05g23950	MEblue
LOC_Os08g13150	MEblue
LOC_Os06g44900	MEblue
LOC_Os10g28975	MEblue
LOC_Os07g07130	MEblue
LOC_Os02g30100	MEblue
LOC_Os08g11760	MEblue
LOC_Os07g02390	MEblue
LOC_Os03g59660	MEblue
LOC_Os11g08445	MEblue
LOC_Os03g08690	MEblue
LOC_Os03g17890	MEblue
LOC_Os05g40230	MEblue
LOC_Os01g05050	MEblue
LOC_Os01g12490	MEblue
LOC_Os11g43740	MEblue
LOC_Os03g42790	MEblue
LOC_Os06g22110	MEblue
LOC_Os11g42210	MEblue
LOC_Os07g07410	MEblue
LOC_Os05g37170	MEblue
LOC_Os10g17650	MEblue
LOC_Os06g03210	MEblue
LOC_Os05g42220	MEblue
LOC_Os02g01860	MEblue
LOC_Os03g42230	MEblue
LOC_Os06g27910	MEblue
LOC_Os02g50980	MEblue
LOC_Os12g32200	MEblue
LOC_Os01g06130	MEblue
LOC_Os11g04800	MEblue
LOC_Os01g15690	MEblue
LOC_Os01g09500	MEblue
LOC_Os08g34780	MEblue
LOC_Os04g32080	MEblue
LOC_Os02g04060	MEblue
LOC_Os05g13970	MEblue
LOC_Os01g37100	MEblue
LOC_Os04g33720	MEblue
LOC_Os01g25110	MEblue
LOC_Os03g40720	MEblue
LOC_Os09g16100	MEblue
LOC_Os10g32900	MEblue
LOC_Os05g02700	MEblue
LOC_Os06g37550	MEblue
LOC_Os06g21980	MEblue
LOC_Os10g16870	MEblue
LOC_Os06g03630	MEblue
LOC_Os04g32960	MEblue
LOC_Os02g49240	MEblue
LOC_Os09g20250	MEblue
LOC_Os10g21040	MEblue
LOC_Os10g30620	MEblue
LOC_Os03g51040	MEblue
LOC_Os03g56690	MEblue
LOC_Os09g20284	MEblue
LOC_Os09g22160	MEblue
LOC_Os08g40490	MEblue
LOC_Os03g25490	MEblue
LOC_Os06g23910	MEblue
LOC_Os04g36000	MEblue
LOC_Os08g44660	MEblue
LOC_Os05g27890	MEblue
LOC_Os10g04160	MEblue
LOC_Os07g44840	MEblue
LOC_Os03g26070	MEblue
LOC_Os01g15680	MEblue
LOC_Os08g33600	MEblue
LOC_Os08g43690	MEblue
LOC_Os07g08850	MEblue
LOC_Os05g50140	MEblue
LOC_Os10g39980	MEblue
LOC_Os11g01720	MEblue
LOC_Os03g05850	MEblue
LOC_Os10g35310	MEblue
LOC_Os05g31020	MEblue
LOC_Os01g10320	MEblue
LOC_Os01g10170	MEblue
LOC_Os10g40230	MEblue
LOC_Os09g16520	MEblue
LOC_Os03g17030	MEblue
LOC_Os04g38280	MEblue
LOC_Os11g09510	MEblue
LOC_Os07g01440	MEblue
LOC_Os07g41150	MEblue
LOC_Os08g43570	MEblue
LOC_Os01g46900	MEblue
LOC_Os05g40730	MEblue
LOC_Os06g30680	MEblue
LOC_Os04g26230	MEblue
LOC_Os10g27080	MEblue
LOC_Os09g19790	MEblue
LOC_Os08g38360	MEblue
LOC_Os03g61120	MEblue
LOC_Os02g30200	MEblue
LOC_Os06g12830	MEblue
LOC_Os09g14560	MEblue
LOC_Os04g45410	MEblue
LOC_Os01g42170	MEblue
LOC_Os01g36740	MEblue
LOC_Os07g41070	MEblue
LOC_Os09g24100	MEblue
LOC_Os08g12250	MEblue
LOC_Os01g11760	MEblue
LOC_Os06g31270	MEblue
LOC_Os08g44260	MEblue
LOC_Os12g06570	MEblue
LOC_Os11g02840	MEblue
LOC_Os05g02030	MEblue
LOC_Os08g43590	MEblue
LOC_Os06g26210	MEblue
LOC_Os11g10200	MEblue
LOC_Os02g48690	MEblue
LOC_Os12g04400	MEblue
LOC_Os07g01590	MEblue
LOC_Os06g38510	MEblue
LOC_Os05g06080	MEblue
LOC_Os05g51390	MEblue
LOC_Os04g50820	MEblue
LOC_Os02g03960	MEblue
LOC_Os08g39950	MEblue
LOC_Os11g11660	MEblue
LOC_Os08g31920	MEblue
LOC_Os10g25250	MEblue
LOC_Os08g14180	MEblue
LOC_Os09g01002	MEblue
LOC_Os07g01580	MEblue
LOC_Os12g36420	MEblue
LOC_Os01g11850	MEblue
LOC_Os02g06870	MEblue
LOC_Os10g21110	MEblue
LOC_Os07g07870	MEblue
LOC_Os01g30980	MEblue
LOC_Os09g03640	MEblue
LOC_Os03g07170	MEblue
LOC_Os03g11140	MEblue
LOC_Os02g17690	MEblue
LOC_Os07g31830	MEblue
LOC_Os01g38680	MEblue
LOC_Os02g56510	MEblue
LOC_Os03g30200	MEblue
LOC_Os07g20270	MEblue
LOC_Os12g38260	MEblue
LOC_Os05g46800	MEblue
LOC_Os12g41170	MEblue
LOC_Os08g40010	MEblue
LOC_Os03g30800	MEblue
LOC_Os07g08810	MEblue
LOC_Os05g25000	MEblue
LOC_Os05g11190	MEblue
LOC_Os01g66660	MEblue
LOC_Os03g15880	MEblue
LOC_Os04g51510	MEblue
LOC_Os03g02370	MEblue
LOC_Os08g06474	MEblue
LOC_Os06g25770	MEblue
LOC_Os10g33500	MEblue
LOC_Os03g61550	MEblue
LOC_Os12g05310	MEblue
LOC_Os02g13580	MEblue
LOC_Os12g34940	MEblue
LOC_Os03g59225	MEblue
LOC_Os10g28260	MEblue
LOC_Os12g34802	MEblue
LOC_Os02g32200	MEblue
LOC_Os03g30420	MEblue
LOC_Os04g34570	MEblue
LOC_Os09g20490	MEblue
LOC_Os09g28840	MEblue
LOC_Os01g42110	MEblue
LOC_Os02g09410	MEblue
LOC_Os06g01630	MEblue
LOC_Os05g39770	MEblue
LOC_Os01g52660	MEblue
LOC_Os05g03410	MEblue
LOC_Os11g17430	MEblue
LOC_Os11g33240	MEblue
LOC_Os12g37830	MEblue
LOC_Os06g50140	MEblue
LOC_Os02g49130	MEblue
LOC_Os02g48030	MEblue
LOC_Os03g24540	MEblue
LOC_Os05g14390	MEblue
LOC_Os03g42760	MEblue
LOC_Os01g07670	MEblue
LOC_Os09g32992	MEblue
LOC_Os03g53410	MEblue
LOC_Os02g19010	MEblue
LOC_Os01g38670	MEblue
LOC_Os05g31720	MEblue
LOC_Os01g48570	MEblue
LOC_Os10g40550	MEblue
LOC_Os01g41140	MEblue
LOC_Os01g72280	MEblue
LOC_Os10g31030	MEblue
LOC_Os10g11270	MEblue
LOC_Os08g13219	MEblue
LOC_Os12g35940	MEblue
LOC_Os04g38300	MEblue
LOC_Os11g01340	MEblue
LOC_Os04g54400	MEblue
LOC_Os08g25220	MEblue
LOC_Os01g43260	MEblue
LOC_Os04g33320	MEblue
LOC_Os01g65290	MEblue
LOC_Os06g40700	MEblue
LOC_Os02g35950	MEblue
LOC_Os07g40490	MEblue
LOC_Os12g44010	MEblue
LOC_Os01g57230	MEblue
LOC_Os07g02820	MEblue
LOC_Os12g24020	MEblue
LOC_Os06g46160	MEblue
LOC_Os01g03710	MEblue
LOC_Os06g09490	MEblue
LOC_Os06g36010	MEblue
LOC_Os04g56700	MEblue
LOC_Os10g01530	MEblue
LOC_Os08g37970	MEblue
LOC_Os01g58480	MEblue
LOC_Os01g55430	MEblue
LOC_Os03g30220	MEblue
LOC_Os02g48370	MEblue
LOC_Os02g27180	MEblue
LOC_Os11g36800	MEblue
LOC_Os08g09460	MEblue
LOC_Os10g34220	MEblue
LOC_Os02g07870	MEblue
LOC_Os11g23770	MEblue
LOC_Os05g50210	MEblue
LOC_Os12g03816	MEblue
LOC_Os08g11510	MEblue
LOC_Os11g06710	MEblue
LOC_Os10g24000	MEblue
LOC_Os08g41720	MEblue
LOC_Os03g24630	MEblue
LOC_Os08g05010	MEblue
LOC_Os08g02580	MEblue
LOC_Os04g43880	MEblue
LOC_Os03g06580	MEblue
LOC_Os01g65000	MEblue
LOC_Os03g51620	MEblue
LOC_Os04g33560	MEblue
LOC_Os03g44440	MEblue
LOC_Os12g21740	MEblue
LOC_Os07g17040	MEblue
LOC_Os09g20360	MEblue
LOC_Os03g42290	MEblue
LOC_Os05g16395	MEblue
LOC_Os04g52650	MEblue
LOC_Os03g53790	MEblue
LOC_Os03g28969	MEblue
LOC_Os08g15545	MEblue
LOC_Os06g22919	MEblue
LOC_Os11g12510	MEblue
LOC_Os04g32680	MEblue
LOC_Os08g02970	MEblue
LOC_Os10g12500	MEblue
LOC_Os01g29680	MEblue
LOC_Os08g24360	MEblue
LOC_Os07g10120	MEblue
LOC_Os02g02010	MEblue
LOC_Os07g40740	MEblue
LOC_Os11g44000	MEblue
LOC_Os05g08430	MEblue
LOC_Os02g04750	MEblue
LOC_Os06g17510	MEblue
LOC_Os05g25550	MEblue
LOC_Os02g49430	MEblue
LOC_Os08g31080	MEblue
LOC_Os02g04090	MEblue
LOC_Os08g42990	MEblue
LOC_Os06g40580	MEblue
LOC_Os05g15680	MEblue
LOC_Os06g03350	MEblue
LOC_Os01g51450	MEblue
LOC_Os01g26290	MEblue
LOC_Os11g06050	MEblue
LOC_Os02g02560	MEblue
LOC_Os01g11740	MEblue
LOC_Os05g27650	MEblue
LOC_Os11g07620	MEblue
LOC_Os02g04420	MEblue
LOC_Os06g12500	MEblue
LOC_Os05g34660	MEblue
LOC_Os02g18670	MEblue
LOC_Os01g12470	MEblue
LOC_Os11g15290	MEblue
LOC_Os07g09120	MEblue
LOC_Os11g37120	MEblue
LOC_Os01g49024	MEblue
LOC_Os08g15550	MEblue
LOC_Os12g28750	MEblue
LOC_Os03g07510	MEblue
LOC_Os01g70660	MEblue
LOC_Os01g66230	MEblue
LOC_Os11g12500	MEblue
LOC_Os03g36810	MEblue
LOC_Os12g30950	MEblue
LOC_Os09g28820	MEblue
LOC_Os03g24520	MEblue
LOC_Os01g71240	MEblue
LOC_Os07g47000	MEblue
LOC_Os01g40570	MEblue
LOC_Os06g22960	MEblue
LOC_Os07g45510	MEblue
LOC_Os03g26500	MEblue
LOC_Os09g12620	MEblue
LOC_Os04g58040	MEblue
LOC_Os06g43060	MEblue
LOC_Os04g44090	MEblue
LOC_Os06g29890	MEblue
LOC_Os06g41520	MEblue
LOC_Os09g23170	MEblue
LOC_Os07g14630	MEblue
LOC_Os02g32504	MEblue
LOC_Os12g09130	MEblue
LOC_Os03g24950	MEblue
LOC_Os05g06670	MEblue
LOC_Os06g44275	MEblue
LOC_Os10g04370	MEblue
LOC_Os12g07990	MEblue
LOC_Os02g53950	MEblue
LOC_Os12g35690	MEblue
LOC_Os08g14360	MEblue
LOC_Os10g29800	MEblue
LOC_Os06g03330	MEblue
LOC_Os01g71570	MEblue
LOC_Os04g27960	MEblue
LOC_Os06g43540	MEblue
LOC_Os02g04070	MEblue
LOC_Os03g57510	MEblue
LOC_Os11g42570	MEblue
LOC_Os05g50110	MEblue
LOC_Os09g24159	MEblue
LOC_Os05g06680	MEblue
LOC_Os09g21890	MEblue
LOC_Os02g27840	MEblue
LOC_Os06g17730	MEblue
LOC_Os07g36300	MEblue
LOC_Os01g34920	MEblue
LOC_Os09g23060	MEblue
LOC_Os01g35320	MEblue
LOC_Os12g03250	MEblue
LOC_Os03g39270	MEblue
LOC_Os09g12970	MEblue
LOC_Os07g41840	MEblue
LOC_Os05g08540	MEblue
LOC_Os01g70440	MEblue
LOC_Os08g41570	MEblue
LOC_Os04g47390	MEblue
LOC_Os07g46790	MEblue
LOC_Os08g43840	MEblue
LOC_Os12g06120	MEblue
LOC_Os08g41800	MEblue
LOC_Os01g18140	MEblue
LOC_Os09g32230	MEblue
LOC_Os04g55660	MEblue
LOC_Os11g03940	MEblue
LOC_Os01g66310	MEblue
LOC_Os05g01330	MEblue
LOC_Os08g36750	MEblue
LOC_Os08g16720	MEblue
LOC_Os06g32420	MEblue
LOC_Os01g42090	MEblue
LOC_Os09g02050	MEblue
LOC_Os05g45540	MEblue
LOC_Os11g15460	MEblue
LOC_Os05g11330	MEblue
LOC_Os03g37680	MEblue
LOC_Os05g03600	MEblue
LOC_Os06g47000	MEblue
LOC_Os07g20170	MEblue
LOC_Os10g28830	MEblue
LOC_Os09g23980	MEblue
LOC_Os02g03360	MEblue
LOC_Os04g56600	MEblue
LOC_Os01g55549	MEblue
LOC_Os08g15920	MEblue
LOC_Os07g08870	MEblue
LOC_Os08g13130	MEblue
LOC_Os08g38800	MEblue
LOC_Os01g16610	MEblue
LOC_Os04g26190	MEblue
LOC_Os04g54600	MEblue
LOC_Os07g31320	MEblue
LOC_Os03g03270	MEblue
LOC_Os01g06620	MEblue
LOC_Os10g38670	MEblue
LOC_Os11g25240	MEblue
LOC_Os05g03090	MEblue
LOC_Os06g06430	MEblue
LOC_Os12g38570	MEblue
LOC_Os06g08380	MEblue
LOC_Os06g09080	MEblue
LOC_Os03g49360	MEblue
LOC_Os08g16940	MEblue
LOC_Os11g45850	MEblue
LOC_Os09g04450	MEblue
LOC_Os06g46475	MEblue
LOC_Os06g21710	MEblue
LOC_Os01g62660	MEblue
LOC_Os10g35170	MEblue
LOC_Os01g71490	MEblue
LOC_Os02g52840	MEblue
LOC_Os02g48330	MEblue
LOC_Os11g07070	MEblue
LOC_Os06g41380	MEblue
LOC_Os07g43290	MEblue
LOC_Os12g18130	MEblue
LOC_Os10g40000	MEblue
LOC_Os11g04130	MEblue
LOC_Os12g03920	MEblue
LOC_Os03g09980	MEblue
LOC_Os03g32370	MEblue
LOC_Os11g01320	MEblue
LOC_Os08g29440	MEblue
LOC_Os10g11844	MEblue
LOC_Os07g15680	MEblue
LOC_Os08g41020	MEblue
LOC_Os11g08918	MEblue
LOC_Os10g38920	MEblue
LOC_Os05g41166	MEblue
LOC_Os09g23240	MEblue
LOC_Os02g53360	MEblue
LOC_Os08g01090	MEblue
LOC_Os02g42710	MEblue
LOC_Os02g24400	MEblue
LOC_Os11g07880	MEblue
LOC_Os07g16980	MEblue
LOC_Os07g43500	MEblue
LOC_Os08g25010	MEblue
LOC_Os11g12630	MEblue
LOC_Os08g31830	MEblue
LOC_Os03g58260	MEblue
LOC_Os11g43640	MEblue
LOC_Os02g15270	MEblue
LOC_Os11g10980	MEblue
LOC_Os03g38700	MEblue
LOC_Os12g23040	MEblue
LOC_Os01g21630	MEblue
LOC_Os07g18540	MEblue
LOC_Os03g60976	MEblue
LOC_Os02g52930	MEblue
LOC_Os06g45360	MEblue
LOC_Os02g03480	MEblue
LOC_Os01g32610	MEblue
LOC_Os06g14650	MEblue
LOC_Os10g20250	MEblue
LOC_Os11g08380	MEblue
LOC_Os12g01710	MEblue
LOC_Os02g58500	MEblue
LOC_Os06g13040	MEblue
LOC_Os08g28070	MEblue
LOC_Os01g04660	MEblue
LOC_Os08g13880	MEblue
LOC_Os01g54430	MEblue
LOC_Os01g10700	MEblue
LOC_Os01g68540	MEblue
LOC_Os06g42100	MEblue
LOC_Os02g03900	MEblue
LOC_Os11g02850	MEblue
LOC_Os05g23200	MEblue
LOC_Os06g12350	MEblue
LOC_Os05g07710	MEblue
LOC_Os11g07290	MEblue
LOC_Os11g11270	MEblue
LOC_Os03g01670	MEblue
LOC_Os11g13520	MEblue
LOC_Os04g44180	MEblue
LOC_Os03g24610	MEblue
LOC_Os11g16924	MEblue
LOC_Os06g42310	MEblue
LOC_Os04g39030	MEblue
LOC_Os09g36660	MEblue
LOC_Os01g49150	MEblue
LOC_Os08g41410	MEblue
LOC_Os10g41620	MEblue
LOC_Os07g27450	MEblue
LOC_Os07g40404	MEblue
LOC_Os04g58400	MEblue
LOC_Os05g06370	MEblue
LOC_Os01g03510	MEblue
LOC_Os02g19360	MEblue
LOC_Os07g20370	MEblue
LOC_Os07g14370	MEblue
LOC_Os10g02690	MEblue
LOC_Os02g15780	MEblue
LOC_Os04g47110	MEblue
LOC_Os10g34680	MEblue
LOC_Os08g12970	MEblue
LOC_Os12g44080	MEblue
LOC_Os07g02310	MEblue
LOC_Os04g17130	MEblue
LOC_Os05g51230	MEblue
LOC_Os02g48920	MEblue
LOC_Os05g11630	MEblue
LOC_Os04g01170	MEblue
LOC_Os05g40920	MEblue
LOC_Os08g31870	MEblue
LOC_Os09g29584	MEblue
LOC_Os03g05600	MEblue
LOC_Os06g11400	MEblue
LOC_Os04g28670	MEblue
LOC_Os06g28880	MEblue
LOC_Os04g57240	MEblue
LOC_Os09g14570	MEblue
LOC_Os06g25960	MEblue
LOC_Os03g17540	MEblue
LOC_Os05g23800	MEblue
LOC_Os12g21860	MEblue
LOC_Os07g13490	MEblue
LOC_Os05g16350	MEblue
LOC_Os05g15940	MEblue
LOC_Os09g24020	MEblue
LOC_Os07g43400	MEblue
LOC_Os04g29450	MEblue
LOC_Os08g01710	MEblue
LOC_Os03g36640	MEblue
LOC_Os05g48710	MEblue
LOC_Os08g31130	MEblue
LOC_Os05g37880	MEblue
LOC_Os03g42520	MEblue
LOC_Os11g32990	MEblue
LOC_Os02g55600	MEblue
LOC_Os04g04030	MEblue
LOC_Os04g57860	MEblue
LOC_Os06g45200	MEblue
LOC_Os04g45500	MEblue
LOC_Os05g48720	MEblue
LOC_Os10g05860	MEblue
LOC_Os10g39990	MEblue
LOC_Os02g01326	MEblue
LOC_Os10g08022	MEblue
LOC_Os05g12710	MEblue
LOC_Os01g33530	MEblue
LOC_Os04g29260	MEblue
LOC_Os05g15320	MEblue
LOC_Os10g16560	MEblue
LOC_Os01g03300	MEblue
LOC_Os05g51110	MEblue
LOC_Os02g29410	MEblue
LOC_Os05g20320	MEblue
LOC_Os08g08760	MEblue
LOC_Os02g40120	MEblue
LOC_Os01g05590	MEblue
LOC_Os04g19260	MEblue
LOC_Os03g44810	MEblue
LOC_Os09g25220	MEblue
LOC_Os05g49690	MEblue
LOC_Os08g28540	MEblue
LOC_Os01g60850	MEblue
LOC_Os10g20900	MEblue
LOC_Os10g17300	MEblue
LOC_Os06g35540	MEblue
LOC_Os04g38990	MEblue
LOC_Os08g16330	MEblue
LOC_Os12g36630	MEblue
LOC_Os04g52810	MEblue
LOC_Os06g13210	MEblue
LOC_Os08g06830	MEblue
LOC_Os02g49070	MEblue
LOC_Os02g42920	MEblue
LOC_Os05g19500	MEblue
LOC_Os01g61340	MEblue
LOC_Os02g47440	MEblue
LOC_Os09g32350	MEblue
LOC_Os03g58660	MEblue
LOC_Os06g49390	MEblue
LOC_Os02g57890	MEblue
LOC_Os10g13960	MEblue
LOC_Os01g14060	MEblue
LOC_Os01g19529	MEblue
LOC_Os02g19030	MEblue
LOC_Os04g58380	MEblue
LOC_Os04g51809	MEblue
LOC_Os06g42860	MEblue
LOC_Os05g49830	MEblue
LOC_Os03g26120	MEblue
LOC_Os12g38670	MEblue
LOC_Os06g14350	MEblue
LOC_Os03g26430	MEblue
LOC_Os10g03400	MEblue
LOC_Os08g15090	MEblue
LOC_Os04g03880	MEblue
LOC_Os11g27640	MEblue
LOC_Os03g10390	MEblue
LOC_Os02g58430	MEblue
LOC_Os06g49030	MEblue
LOC_Os12g13760	MEblue
LOC_Os03g04100	MEblue
LOC_Os04g52440	MEblue
LOC_Os08g27640	MEblue
LOC_Os09g35770	MEblue
LOC_Os10g02610	MEblue
LOC_Os01g67580	MEblue
LOC_Os08g12890	MEblue
LOC_Os04g11130	MEblue
LOC_Os12g05240	MEblue
LOC_Os04g52450	MEblue
LOC_Os07g16360	MEblue
LOC_Os10g19910	MEblue
LOC_Os07g07600	MEblue
LOC_Os08g41080	MEblue
LOC_Os11g41570	MEblue
LOC_Os12g32520	MEblue
LOC_Os02g31850	MEblue
LOC_Os10g39489	MEblue
LOC_Os01g60080	MEblue
LOC_Os08g09650	MEblue
LOC_Os12g42770	MEblue
LOC_Os02g20060	MEblue
LOC_Os01g62970	MEblue
LOC_Os03g48890	MEblue
LOC_Os03g25030	MEblue
LOC_Os05g43390	MEblue
LOC_Os08g06810	MEblue
LOC_Os06g17220	MEblue
LOC_Os04g19640	MEblue
LOC_Os11g05460	MEblue
LOC_Os07g45560	MEblue
LOC_Os02g53990	MEblue
LOC_Os03g18320	MEblue
LOC_Os01g08680	MEblue
LOC_Os12g23170	MEblue
LOC_Os10g13590	MEblue
LOC_Os03g04150	MEblue
LOC_Os07g18110	MEblue
LOC_Os05g15690	MEblue
LOC_Os01g26000	MEblue
LOC_Os11g47350	MEblue
LOC_Os06g21410	MEblue
LOC_Os08g43170	MEblue
LOC_Os12g16870	MEblue
LOC_Os06g10320	MEblue
LOC_Os11g20060	MEblue
LOC_Os08g02120	MEblue
LOC_Os07g23944	MEblue
LOC_Os09g12860	MEblue
LOC_Os10g18400	MEblue
LOC_Os04g20510	MEblue
LOC_Os07g22570	MEblue
LOC_Os09g34200	MEblue
LOC_Os04g40040	MEblue
LOC_Os03g21960	MEblue
LOC_Os07g36630	MEblue
LOC_Os09g30260	MEblue
LOC_Os07g23730	MEblue
LOC_Os12g01370	MEblue
LOC_Os05g49630	MEblue
LOC_Os07g31300	MEblue
LOC_Os09g30320	MEblue
LOC_Os12g08210	MEblue
LOC_Os11g29510	MEblue
LOC_Os03g02210	MEblue
LOC_Os02g18190	MEblue
LOC_Os06g04980	MEblue
LOC_Os10g40210	MEblue
LOC_Os03g42464	MEblue
LOC_Os11g04060	MEblue
LOC_Os09g25390	MEblue
LOC_Os09g15350	MEblue
LOC_Os04g51330	MEblue
LOC_Os10g22620	MEblue
LOC_Os07g32910	MEblue
LOC_Os07g13050	MEblue
LOC_Os06g46730	MEblue
LOC_Os03g16770	MEblue
LOC_Os02g24940	MEblue
LOC_Os02g04530	MEblue
LOC_Os06g03486	MEblue
LOC_Os05g01900	MEblue
LOC_Os02g46370	MEblue
LOC_Os03g07200	MEblue
LOC_Os05g02110	MEblue
LOC_Os05g02460	MEblue
LOC_Os02g25860	MEblue
LOC_Os01g42720	MEblue
LOC_Os06g34950	MEblue
LOC_Os03g56530	MEblue
LOC_Os07g05910	MEblue
LOC_Os06g35370	MEblue
LOC_Os05g02180	MEblue
LOC_Os12g41890	MEblue
LOC_Os04g51796	MEblue
LOC_Os05g25240	MEblue
LOC_Os06g01710	MEblue
LOC_Os01g04500	MEblue
LOC_Os11g35720	MEblue
LOC_Os12g21540	MEblue
LOC_Os03g59330	MEblue
LOC_Os11g11720	MEblue
LOC_Os05g45570	MEblue
LOC_Os03g06460	MEblue
LOC_Os08g42520	MEblue
LOC_Os05g06540	MEblue
LOC_Os08g30260	MEblue
LOC_Os11g36460	MEblue
LOC_Os11g40430	MEblue
LOC_Os08g23754	MEblue
LOC_Os01g38500	MEblue
LOC_Os10g26940	MEblue
LOC_Os04g46650	MEblue
LOC_Os03g08130	MEblue
LOC_Os01g51130	MEblue
LOC_Os11g27020	MEblue
LOC_Os06g05080	MEblue
LOC_Os09g23820	MEblue
LOC_Os06g13200	MEblue
LOC_Os08g27230	MEblue
LOC_Os02g26290	MEblue
LOC_Os05g49170	MEblue
LOC_Os09g08890	MEblue
LOC_Os05g31290	MEblue
LOC_Os12g39790	MEblue
LOC_Os02g35039	MEblue
LOC_Os03g24170	MEblue
LOC_Os03g06960	MEblue
LOC_Os04g29670	MEblue
LOC_Os04g50870	MEblue
LOC_Os04g29950	MEblue
LOC_Os02g43300	MEblue
LOC_Os11g12590	MEblue
LOC_Os02g10300	MEblue
LOC_Os08g33300	MEblue
LOC_Os07g08680	MEblue
LOC_Os05g49760	MEblue
LOC_Os02g12840	MEblue
LOC_Os05g37200	MEblue
LOC_Os10g25340	MEblue
LOC_Os11g02800	MEblue
LOC_Os07g28920	MEblue
LOC_Os10g32470	MEblue
LOC_Os12g34270	MEblue
LOC_Os01g21670	MEblue
LOC_Os05g02520	MEblue
LOC_Os02g40270	MEblue
LOC_Os03g04700	MEblue
LOC_Os08g13310	MEblue
LOC_Os07g34890	MEblue
LOC_Os08g13050	MEblue
LOC_Os01g53590	MEblue
LOC_Os12g36430	MEblue
LOC_Os03g42960	MEblue
LOC_Os06g08154	MEblue
LOC_Os01g25500	MEblue
LOC_Os04g13450	MEblue
LOC_Os01g16840	MEblue
LOC_Os07g10590	MEblue
LOC_Os05g13960	MEblue
LOC_Os05g01890	MEblue
LOC_Os08g37980	MEblue
LOC_Os03g36000	MEblue
LOC_Os01g03400	MEblue
LOC_Os04g59430	MEblue
LOC_Os07g43440	MEblue
LOC_Os07g05510	MEblue
LOC_Os02g10660	MEblue
LOC_Os01g58910	MEblue
LOC_Os01g34860	MEblue
LOC_Os06g37290	MEblue
LOC_Os02g09540	MEblue
LOC_Os02g42430	MEblue
LOC_Os02g09840	MEblue
LOC_Os02g44030	MEblue
LOC_Os04g18170	MEblue
LOC_Os06g43410	MEblue
LOC_Os05g20350	MEblue
LOC_Os01g49240	MEblue
LOC_Os07g36860	MEblue
LOC_Os04g53300	MEblue
LOC_Os07g02260	MEblue
LOC_Os12g18450	MEblue
LOC_Os09g15290	MEblue
LOC_Os07g15550	MEblue
LOC_Os04g46630	MEblue
LOC_Os12g12910	MEblue
LOC_Os07g27030	MEblue
LOC_Os09g24230	MEblue
LOC_Os12g35950	MEblue
LOC_Os04g10180	MEblue
LOC_Os08g05360	MEblue
LOC_Os03g03770	MEblue
LOC_Os11g45720	MEblue
LOC_Os10g25930	MEblue
LOC_Os01g42010	MEblue
LOC_Os01g73130	MEblue
LOC_Os11g27795	MEblue
LOC_Os10g35800	MEblue
LOC_Os07g17460	MEblue
LOC_Os03g53400	MEblue
LOC_Os04g39440	MEblue
LOC_Os07g17430	MEblue
LOC_Os08g16910	MEblue
LOC_Os02g50950	MEblue
LOC_Os08g20492	MEblue
LOC_Os12g37419	MEblue
LOC_Os08g41070	MEblue
LOC_Os02g11660	MEblue
LOC_Os03g36684	MEblue
LOC_Os11g37280	MEblue
LOC_Os04g15765	MEblue
LOC_Os11g45840	MEblue
LOC_Os08g02330	MEblue
LOC_Os01g07960	MEblue
LOC_Os07g23660	MEblue
LOC_Os05g51350	MEblue
LOC_Os07g33060	MEblue
LOC_Os01g40830	MEblue
LOC_Os08g31560	MEblue
LOC_Os05g31744	MEblue
LOC_Os03g42440	MEblue
LOC_Os03g29630	MEblue
LOC_Os08g41740	MEblue
LOC_Os10g39610	MEblue
LOC_Os01g48710	MEblue
LOC_Os08g10210	MEblue
LOC_Os04g02360	MEblue
LOC_Os12g10330	MEblue
LOC_Os04g35930	MEblue
LOC_Os01g65850	MEblue
LOC_Os06g34930	MEblue
LOC_Os01g35330	MEblue
LOC_Os07g26460	MEblue
LOC_Os08g16050	MEblue
LOC_Os12g07440	MEblue
LOC_Os01g16050	MEblue
LOC_Os03g43510	MEblue
LOC_Os05g23790	MEblue
LOC_Os03g38790	MEblue
LOC_Os01g56260	MEblue
LOC_Os11g32210	MEblue
LOC_Os05g35760	MEblue
LOC_Os08g28700	MEblue
LOC_Os02g47910	MEblue
LOC_Os01g13070	MEblue
LOC_Os02g11120	MEblue
LOC_Os07g47690	MEblue
LOC_Os07g02500	MEblue
LOC_Os04g39590	MEblue
LOC_Os01g21260	MEblue
LOC_Os04g11195	MEblue
LOC_Os12g10340	MEblue
LOC_Os10g05520	MEblue
LOC_Os09g37320	MEblue
LOC_Os11g36890	MEblue
LOC_Os09g06900	MEblue
LOC_Os02g36200	MEblue
LOC_Os01g03260	MEblue
LOC_Os01g52130	MEblue
LOC_Os02g04840	MEblue
LOC_Os07g14340	MEblue
LOC_Os08g35060	MEblue
LOC_Os01g14070	MEblue
LOC_Os05g45130	MEblue
LOC_Os09g28130	MEblue
LOC_Os07g45150	MEblue
LOC_Os04g40460	MEblue
LOC_Os12g27740	MEblue
LOC_Os04g26790	MEblue
LOC_Os06g46754	MEblue
LOC_Os11g12470	MEblue
LOC_Os05g35690	MEblue
LOC_Os01g47550	MEblue
LOC_Os03g11640	MEblue
LOC_Os02g44830	MEblue
LOC_Os03g43730	MEblue
LOC_Os07g10950	MEblue
LOC_Os06g07660	MEblue
LOC_Os11g03730	MEblue
LOC_Os04g47059	MEblue
LOC_Os07g47040	MEblue
LOC_Os04g58734	MEblue
LOC_Os11g29060	MEblue
LOC_Os10g17680	MEblue
LOC_Os01g41170	MEblue
LOC_Os09g20480	MEblue
LOC_Os12g04060	MEblue
LOC_Os04g37460	MEblue
LOC_Os11g12570	MEblue
LOC_Os09g27070	MEblue
LOC_Os01g49020	MEblue
LOC_Os03g25640	MEblue
LOC_Os01g53720	MEblue
LOC_Os12g32910	MEblue
LOC_Os02g13210	MEblue
LOC_Os11g18130	MEblue
LOC_Os06g35524	MEblue
LOC_Os05g09060	MEblue
LOC_Os07g06590	MEblue
LOC_Os01g03480	MEblue
LOC_Os09g29040	MEblue
LOC_Os04g43200	MEblue
LOC_Os04g12990	MEblue
LOC_Os12g40115	MEblue
LOC_Os05g50815	MEblue
LOC_Os03g24620	MEblue
LOC_Os02g57960	MEblue
LOC_Os06g35590	MEblue
LOC_Os07g09814	MEblue
LOC_Os07g28890	MEblue
LOC_Os05g03060	MEblue
LOC_Os03g44230	MEblue
LOC_Os10g01710	MEblue
LOC_Os10g04630	MEblue
LOC_Os10g12190	MEblue
LOC_Os12g44350	MEblue
LOC_Os05g15260	MEblue
LOC_Os07g24549	MEblue
LOC_Os04g32240	MEblue
LOC_Os10g35350	MEblue
LOC_Os04g02690	MEblue
LOC_Os09g24038	MEblue
LOC_Os01g56610	MEblue
LOC_Os06g39460	MEblue
LOC_Os11g19520	MEblue
LOC_Os03g17790	MEblue
LOC_Os01g70000	MEblue
LOC_Os04g54850	MEblue
LOC_Os02g38010	MEblue
LOC_Os08g02450	MEblue
LOC_Os11g36230	MEblue
LOC_Os03g09970	MEblue
LOC_Os03g12180	MEblue
LOC_Os03g05640	MEblue
LOC_Os09g26470	MEblue
LOC_Os09g32610	MEblue
LOC_Os10g01470	MEblue
LOC_Os01g54424	MEblue
LOC_Os04g11350	MEblue
LOC_Os04g11260	MEblue
LOC_Os05g20010	MEblue
LOC_Os06g12876	MEblue
LOC_Os01g59190	MEblue
LOC_Os07g04630	MEblue
LOC_Os09g23999	MEblue
LOC_Os02g43400	MEblue
LOC_Os02g20500	MEblue
LOC_Os07g41320	MEblue
LOC_Os10g22100	MEblue
LOC_Os01g53180	MEblue
LOC_Os02g26814	MEblue
LOC_Os11g22404	MEblue
LOC_Os11g24900	MEblue
LOC_Os06g19160	MEblue
LOC_Os11g07922	MEblue
LOC_Os12g22630	MEblue
LOC_Os09g13470	MEblue
LOC_Os11g40490	MEblue
LOC_Os02g51140	MEblue
LOC_Os04g33290	MEblue
LOC_Os04g16990	MEblue
LOC_Os01g72160	MEblue
LOC_Os05g26760	MEblue
LOC_Os05g06750	MEblue
LOC_Os12g35820	MEblue
LOC_Os08g09820	MEblue
LOC_Os10g28400	MEblue
LOC_Os03g05770	MEblue
LOC_Os10g13390	MEblue
LOC_Os07g49250	MEblue
LOC_Os06g29440	MEblue
LOC_Os06g46720	MEblue
LOC_Os10g26720	MEblue
LOC_Os09g33555	MEblue
LOC_Os01g09230	MEblue
LOC_Os04g16160	MEblue
LOC_Os10g29260	MEblue
LOC_Os11g06070	MEblue
LOC_Os01g29060	MEblue
LOC_Os11g28170	MEblue
LOC_Os02g31910	MEblue
LOC_Os02g39960	MEblue
LOC_Os02g15930	MEblue
LOC_Os12g04570	MEblue
LOC_Os11g05750	MEblue
LOC_Os01g30970	MEblue
LOC_Os04g43740	MEblue
LOC_Os01g74390	MEblue
LOC_Os03g26080	MEblue
LOC_Os09g39580	MEblue
LOC_Os03g11410	MEblue
LOC_Os08g26250	MEblue
LOC_Os03g27610	MEblue
LOC_Os06g38603	MEblue
LOC_Os01g41220	MEblue
LOC_Os01g37600	MEblue
LOC_Os03g44630	MEblue
LOC_Os02g28680	MEblue
LOC_Os04g34410	MEblue
LOC_Os08g06410	MEblue
LOC_Os04g36900	MEblue
LOC_Os01g13404	MEblue
LOC_Os12g31650	MEblue
LOC_Os07g32800	MEblue
LOC_Os07g39400	MEblue
LOC_Os01g15130	MEblue
LOC_Os01g10590	MEblue
LOC_Os03g44040	MEblue
LOC_Os03g44140	MEblue
LOC_Os01g29870	MEblue
LOC_Os06g30700	MEblue
LOC_Os02g37480	MEblue
LOC_Os03g39870	MEblue
LOC_Os11g45080	MEblue
LOC_Os06g22925	MEblue
LOC_Os04g45610	MEblue
LOC_Os09g25850	MEblue
LOC_Os10g08460	MEblue
LOC_Os03g62280	MEblue
LOC_Os08g25200	MEblue
LOC_Os06g04200	MEblue
LOC_Os05g39130	MEblue
LOC_Os04g34590	MEblue
LOC_Os10g29060	MEblue
LOC_Os07g27960	MEblue
LOC_Os11g05820	MEblue
LOC_Os07g11300	MEblue
LOC_Os11g30500	MEblue
LOC_Os02g38029	MEblue
LOC_Os03g07410	MEblue
LOC_Os11g08460	MEblue
LOC_Os11g33200	MEblue
LOC_Os06g16050	MEblue
LOC_Os10g36210	MEblue
LOC_Os06g20960	MEblue
LOC_Os12g21530	MEblue
LOC_Os12g03580	MEblue
LOC_Os07g46950	MEblue
LOC_Os06g51370	MEblue
LOC_Os08g26270	MEblue
LOC_Os11g13540	MEblue
LOC_Os10g25565	MEblue
LOC_Os03g49350	MEblue
LOC_Os11g07430	MEblue
LOC_Os01g38560	MEblue
LOC_Os07g49200	MEblue
LOC_Os01g09280	MEblue
LOC_Os11g45980	MEblue
LOC_Os02g55880	MEblue
LOC_Os07g14930	MEblue
LOC_Os07g43960	MEblue
LOC_Os11g20020	MEblue
[truncated: 26,921 more rows]
