# Supplementary material for: Carbohydrate metabolism and fertility related genes high expression levels promote heterosis in autotetraploid rice harboring double neutral genes
Source: Rice (N Y). 2019 May 10;12:34. doi: 10.1186/s12284-019-0294-x (PMC6510787; doi:10.1186/s12284-019-0294-x)
Supplement: Supplementary file 21 — Table S13. Gene ontology (GO) enrichment analysis of WGCNA module genes. (XLSX 76 kb) [file 12284_2019_294_MOESM21_ESM.xlsx]

## Sheet: Sheet1
Table S13. Gene ontology (GO) enrichment analysis of of WGCNA module genes
module	GO term	Ontology	Description	Number in input list	Number in BG/Ref	p-value	FDR
black	GO:0006468	P	protein amino acid phosphorylation	98	1570	5.2e-24	2.8e-21
	GO:0016310	P	phosphorylation	99	1695	3e-22	7.9e-20
	GO:0043687	P	post-translational protein modification	102	1815	9.1e-22	1.6e-19
	GO:0006796	P	phosphate metabolic process	99	1795	1.5e-20	1.6e-18
	GO:0006793	P	phosphorus metabolic process	99	1795	1.5e-20	1.6e-18
	GO:0006464	P	protein modification process	102	1929	6.1e-20	5.4e-18
	GO:0043412	P	macromolecule modification	102	1979	3.5e-19	2.6e-17
	GO:0055114	P	oxidation reduction	67	1351	6.2e-12	4e-10
	GO:0044267	P	cellular protein metabolic process	104	2877	5.1e-10	3e-08
	GO:0055085	P	transmembrane transport	35	701	8.1e-07	4.3e-05
	GO:0019538	P	protein metabolic process	125	4333	2.6e-06	0.00012
	GO:0006810	P	transport	60	1638	2.9e-06	0.00012
	GO:0051234	P	establishment of localization	60	1638	2.9e-06	0.00012
	GO:0051179	P	localization	60	1651	3.7e-06	0.00014
	GO:0051704	P	multi-organism process	11	120	4.4e-05	0.0015
	GO:0009875	P	pollen-pistil interaction	10	114	0.00014	0.0036
	GO:0008037	P	cell recognition	10	114	0.00014	0.0036
	GO:0048544	P	recognition of pollen	10	114	0.00014	0.0036
	GO:0022414	P	reproductive process	10	114	0.00014	0.0036
	GO:0009856	P	pollination	10	114	0.00014	0.0036
	GO:0032501	P	multicellular organismal process	11	154	0.00034	0.0085
	GO:0000003	P	reproduction	10	133	0.00043	0.01
	GO:0004674	F	protein serine/threonine kinase activity	97	1478	2.9e-25	1.4e-22
	GO:0004672	F	protein kinase activity	98	1575	6.6e-24	1.6e-21
	GO:0016773	F	phosphotransferase activity, alcohol group as acceptor	100	1726	3.1e-22	4.9e-20
	GO:0016301	F	kinase activity	100	1750	8e-22	9.6e-20
	GO:0005524	F	ATP binding	129	3085	3.8e-17	3.2e-15
	GO:0032559	F	adenyl ribonucleotide binding	129	3087	4e-17	3.2e-15
	GO:0030554	F	adenyl nucleotide binding	131	3247	3.2e-16	1.9e-14
	GO:0001883	F	purine nucleoside binding	131	3247	3.2e-16	1.9e-14
	GO:0001882	F	nucleoside binding	131	3257	4e-16	2.2e-14
	GO:0032555	F	purine ribonucleotide binding	130	3292	2.2e-15	9.7e-14
	GO:0032553	F	ribonucleotide binding	130	3292	2.2e-15	9.7e-14
	GO:0017076	F	purine nucleotide binding	132	3456	1.5e-14	6.1e-13
	GO:0000166	F	nucleotide binding	133	3874	2.4e-11	8.9e-10
	GO:0016491	F	oxidoreductase activity	72	1672	4.3e-10	1.5e-08
	GO:0022857	F	transmembrane transporter activity	35	643	1.2e-07	3.8e-06
	GO:0005215	F	transporter activity	44	941	1.7e-07	5.2e-06
	GO:0004497	F	monooxygenase activity	28	458	2.6e-07	7.2e-06
	GO:0022891	F	substrate-specific transmembrane transporter activity	30	517	2.7e-07	7.3e-06
	GO:0005506	F	iron ion binding	36	713	4.4e-07	1.1e-05
	GO:0020037	F	heme binding	32	600	6.4e-07	1.5e-05
	GO:0046906	F	tetrapyrrole binding	32	608	8.4e-07	1.9e-05
	GO:0022892	F	substrate-specific transporter activity	30	593	3.9e-06	8.6e-05
	GO:0003824	F	catalytic activity	295	12724	6.7e-06	0.00014
	GO:0005509	F	calcium ion binding	20	316	8.2e-06	0.00017
	GO:0009055	F	electron carrier activity	29	599	1.3e-05	0.00024
	GO:0016829	F	lyase activity	17	309	0.00019	0.0036
	GO:0030145	F	manganese ion binding	7	58	0.00024	0.0042
	GO:0005529	F	sugar binding	11	166	0.00062	0.011
	GO:0045735	F	nutrient reservoir activity	7	77	0.0011	0.019
	GO:0070279	F	vitamin B6 binding	9	132	0.0016	0.024
	GO:0030170	F	pyridoxal phosphate binding	9	132	0.0016	0.024
	GO:0015238	F	drug transmembrane transporter activity	6	68	0.0029	0.044
	GO term	Ontology	Description	Number in input list	Number in BG/Ref	p-value	FDR
blue	GO:0051234	P	establishment of localization	118	1638	8.4e-13	5e-10
	GO:0006810	P	transport	118	1638	8.4e-13	5e-10
	GO:0051179	P	localization	118	1651	1.4e-12	5.4e-10
	GO:0055085	P	transmembrane transport	62	701	2.8e-10	8.2e-08
	GO:0006811	P	ion transport	42	408	4.4e-09	1e-06
	GO:0005975	P	carbohydrate metabolic process	63	833	5.2e-08	1e-05
	GO:0044281	P	small molecule metabolic process	70	1034	4.9e-07	8.2e-05
	GO:0015672	P	monovalent inorganic cation transport	21	155	6.7e-07	9.9e-05
	GO:0046034	P	ATP metabolic process	18	129	2.8e-06	0.00034
	GO:0006812	P	cation transport	32	348	2.9e-06	0.00034
	GO:0015992	P	proton transport	14	80	3.6e-06	0.00035
	GO:0006818	P	hydrogen transport	14	80	3.6e-06	0.00035
	GO:0009199	P	ribonucleoside triphosphate metabolic process	18	134	4.6e-06	0.00036
	GO:0009205	P	purine ribonucleoside triphosphate metabolic process	18	134	4.6e-06	0.00036
	GO:0009144	P	purine nucleoside triphosphate metabolic process	18	134	4.6e-06	0.00036
	GO:0009141	P	nucleoside triphosphate metabolic process	18	135	5.1e-06	0.00037
	GO:0055086	P	nucleobase, nucleoside and nucleotide metabolic process	25	244	6.3e-06	0.00044
	GO:0006754	P	ATP biosynthetic process	17	127	8.8e-06	0.00056
	GO:0009117	P	nucleotide metabolic process	23	218	9.5e-06	0.00056
	GO:0006753	P	nucleoside phosphate metabolic process	23	218	9.5e-06	0.00056
	GO:0009201	P	ribonucleoside triphosphate biosynthetic process	17	132	1.4e-05	0.00068
	GO:0009142	P	nucleoside triphosphate biosynthetic process	17	132	1.4e-05	0.00068
	GO:0009145	P	purine nucleoside triphosphate biosynthetic process	17	132	1.4e-05	0.00068
	GO:0009206	P	purine ribonucleoside triphosphate biosynthetic process	17	132	1.4e-05	0.00068
	GO:0009150	P	purine ribonucleotide metabolic process	18	147	1.5e-05	0.00069
	GO:0009259	P	ribonucleotide metabolic process	18	151	2e-05	0.00092
	GO:0006163	P	purine nucleotide metabolic process	18	154	2.6e-05	0.0011
	GO:0009152	P	purine ribonucleotide biosynthetic process	17	145	4.1e-05	0.0017
	GO:0009165	P	nucleotide biosynthetic process	19	179	5.2e-05	0.0021
	GO:0009260	P	ribonucleotide biosynthetic process	17	149	5.6e-05	0.0022
	GO:0006164	P	purine nucleotide biosynthetic process	17	150	6e-05	0.0023
	GO:0015986	P	ATP synthesis coupled proton transport	11	69	8.3e-05	0.0029
	GO:0015985	P	energy coupled proton transport, down electrochemical gradient	11	69	8.3e-05	0.0029
	GO:0034220	P	ion transmembrane transport	11	69	8.3e-05	0.0029
	GO:0046483	P	heterocycle metabolic process	26	312	0.00011	0.0037
	GO:0006119	P	oxidative phosphorylation	12	88	0.00015	0.005
	GO:0006820	P	anion transport	9	55	0.00031	0.0098
	GO:0022892	F	substrate-specific transporter activity	65	593	1.6e-14	7e-12
	GO:0005215	F	transporter activity	86	941	1.4e-14	7e-12
	GO:0022891	F	substrate-specific transmembrane transporter activity	56	517	1.8e-12	5.1e-10
	GO:0022857	F	transmembrane transporter activity	63	643	3.9e-12	8.3e-10
	GO:0015075	F	ion transmembrane transporter activity	43	389	4e-10	6.8e-08
	GO:0015077	F	monovalent inorganic cation transmembrane transporter activity	19	126	5.3e-07	7.6e-05
	GO:0008324	F	cation transmembrane transporter activity	29	280	9.7e-07	0.00012
	GO:0022804	F	active transmembrane transporter activity	32	333	1.2e-06	0.00013
	GO:0022890	F	inorganic cation transmembrane transporter activity	22	180	1.7e-06	0.00017
	GO:0004553	F	hydrolase activity, hydrolyzing O-glycosyl compounds	36	424	3.8e-06	0.00033
	GO:0015078	F	hydrogen ion transmembrane transporter activity	15	95	5e-06	0.00039
	GO:0016820	F	hydrolase activity, acting on acid anhydrides, catalyzing transmembrane movement of substances	18	147	1.5e-05	0.001
	GO:0016798	F	hydrolase activity, acting on glycosyl bonds	37	480	2.1e-05	0.0014
	GO:0015399	F	primary active transmembrane transporter activity	18	170	8.3e-05	0.0044
	GO:0015405	F	P-P-bond-hydrolysis-driven transmembrane transporter activity	18	170	8.3e-05	0.0044
	GO:0042625	F	ATPase activity, coupled to transmembrane movement of ions	13	94	7.3e-05	0.0044
	GO:0042626	F	ATPase activity, coupled to transmembrane movement of substances	16	142	0.0001	0.005
	GO:0043492	F	ATPase activity, coupled to movement of substances	16	142	0.0001	0.005
	GO:0004091	F	carboxylesterase activity	17	172	0.00027	0.012
	GO:0008509	F	anion transmembrane transporter activity	8	44	0.00035	0.015
	GO:0046961	F	proton-transporting ATPase activity, rotational mechanism	7	35	0.0005	0.02
	GO:0019829	F	cation-transporting ATPase activity	8	47	0.00052	0.02
	GO:0030234	F	enzyme regulator activity	21	255	0.00055	0.021
	GO:0016020	C	membrane	137	2115	1.4e-11	2.5e-09
	GO:0033176	C	proton-transporting V-type ATPase complex	9	19	2.3e-07	2.1e-05
	GO:0044425	C	membrane part	68	1007	7.7e-07	4.7e-05
	GO:0016469	C	proton-transporting two-sector ATPase complex	13	73	6.7e-06	0.00031
	GO:0016021	C	integral to membrane	50	752	3.3e-05	0.0012
	GO:0031224	C	intrinsic to membrane	50	775	6.8e-05	0.0021
	GO:0033180	C	proton-transporting V-type ATPase, V1 domain	5	10	0.0001	0.0027
	GO:0044464	C	cell part	252	5945	0.00071	0.014
	GO:0005623	C	cell	252	5945	0.00071	0.014
	GO:0033178	C	proton-transporting two-sector ATPase complex, catalytic domain	7	39	0.00088	0.016
	GO:0005739	C	mitochondrion	14	162	0.0029	0.048
	GO term	Ontology	Description	Number in input list	Number in BG/Ref	p-value	FDR
brown	GO:0015979	P	photosynthesis	35	115	1.1e-19	1.5e-16
	GO:0051186	P	cofactor metabolic process	28	143	6e-12	4e-09
	GO:0051188	P	cofactor biosynthetic process	23	94	9.7e-12	4.3e-09
	GO:0006720	P	isoprenoid metabolic process	15	41	4e-10	1.1e-07
	GO:0008299	P	isoprenoid biosynthetic process	15	41	4e-10	1.1e-07
	GO:0009765	P	photosynthesis, light harvesting	11	16	5.6e-10	1.2e-07
	GO:0055085	P	transmembrane transport	61	701	7.9e-10	1.3e-07
	GO:0055114	P	oxidation reduction	95	1351	7.3e-10	1.3e-07
	GO:0042440	P	pigment metabolic process	13	30	1.1e-09	1.7e-07
	GO:0044281	P	small molecule metabolic process	76	1034	7.4e-09	9.8e-07
	GO:0034641	P	cellular nitrogen compound metabolic process	43	435	9.5e-09	1.2e-06
	GO:0046148	P	pigment biosynthetic process	11	27	3.6e-08	4e-06
	GO:0016114	P	terpenoid biosynthetic process	8	13	2.5e-07	2.4e-05
	GO:0006721	P	terpenoid metabolic process	8	13	2.5e-07	2.4e-05
	GO:0006457	P	protein folding	25	202	3e-07	2.7e-05
	GO:0016226	P	iron-sulfur cluster assembly	8	15	5.6e-07	4.4e-05
	GO:0031163	P	metallo-sulfur cluster assembly	8	15	5.6e-07	4.4e-05
	GO:0019684	P	photosynthesis, light reaction	12	47	6.1e-07	4.5e-05
	GO:0006091	P	generation of precursor metabolites and energy	27	243	7.1e-07	5e-05
	GO:0043436	P	oxoacid metabolic process	40	473	1.3e-06	8.4e-05
	GO:0019752	P	carboxylic acid metabolic process	40	473	1.3e-06	8.4e-05
	GO:0006082	P	organic acid metabolic process	40	474	1.4e-06	8.4e-05
	GO:0042180	P	cellular ketone metabolic process	40	480	1.9e-06	0.00011
	GO:0009069	P	serine family amino acid metabolic process	10	39	5.1e-06	0.00028
	GO:0015994	P	chlorophyll metabolic process	6	9	6.1e-06	0.00032
	GO:0033013	P	tetrapyrrole metabolic process	9	31	6.5e-06	0.00033
	GO:0006778	P	porphyrin metabolic process	8	24	9.2e-06	0.00045
	GO:0019748	P	secondary metabolic process	12	64	9.9e-06	0.00047
	GO:0006520	P	cellular amino acid metabolic process	28	303	1.2e-05	0.00053
	GO:0051179	P	localization	93	1651	1.3e-05	0.00059
	GO:0006810	P	transport	92	1638	1.7e-05	0.00069
	GO:0051234	P	establishment of localization	92	1638	1.7e-05	0.00069
	GO:0046483	P	heterocycle metabolic process	28	312	1.9e-05	0.00076
	GO:0044271	P	cellular nitrogen compound biosynthetic process	23	231	2.4e-05	0.00092
	GO:0006544	P	glycine metabolic process	6	14	4.1e-05	0.0015
	GO:0015969	P	guanosine tetraphosphate metabolic process	5	8	4.7e-05	0.0017
	GO:0015995	P	chlorophyll biosynthetic process	5	8	4.7e-05	0.0017
	GO:0044106	P	cellular amine metabolic process	28	333	5.5e-05	0.0019
	GO:0008610	P	lipid biosynthetic process	19	180	5.8e-05	0.002
	GO:0009308	P	amine metabolic process	30	380	8.7e-05	0.0029
	GO:0008617	P	guanosine metabolic process	5	10	0.0001	0.0034
	GO:0006519	P	cellular amino acid and derivative metabolic process	30	391	0.00014	0.0044
	GO:0033014	P	tetrapyrrole biosynthetic process	7	28	0.00016	0.0047
	GO:0044255	P	cellular lipid metabolic process	21	229	0.00015	0.0047
	GO:0009117	P	nucleotide metabolic process	20	218	0.00022	0.0062
	GO:0006753	P	nucleoside phosphate metabolic process	20	218	0.00022	0.0062
	GO:0006779	P	porphyrin biosynthetic process	6	21	0.00025	0.0071
	GO:0055086	P	nucleobase, nucleoside and nucleotide metabolic process	21	244	0.00034	0.0094
	GO:0009108	P	coenzyme biosynthetic process	9	56	0.00035	0.0096
	GO:0033865	P	nucleoside bisphosphate metabolic process	5	14	0.00036	0.0096
	GO:0006732	P	coenzyme metabolic process	12	101	0.0005	0.013
	GO:0006811	P	ion transport	29	408	0.00058	0.014
	GO:0005996	P	monosaccharide metabolic process	15	150	0.00057	0.014
	GO:0044283	P	small molecule biosynthetic process	24	320	0.00084	0.021
	GO:0046128	P	purine ribonucleoside metabolic process	5	19	0.0011	0.027
	GO:0042278	P	purine nucleoside metabolic process	5	19	0.0011	0.027
	GO:0000096	P	sulfur amino acid metabolic process	6	31	0.0015	0.034
	GO:0006066	P	alcohol metabolic process	17	202	0.0015	0.034
	GO:0019318	P	hexose metabolic process	13	133	0.0016	0.035
	GO:0008652	P	cellular amino acid biosynthetic process	13	133	0.0016	0.035
	GO:0015672	P	monovalent inorganic cation transport	14	155	0.0021	0.045
	GO:0051536	F	iron-sulfur cluster binding	20	95	2.1e-09	3.9e-07
	GO:0048037	F	cofactor binding	51	543	2e-09	3.9e-07
	GO:0016491	F	oxidoreductase activity	109	1672	2e-09	3.9e-07
	GO:0051540	F	metal cluster binding	20	95	2.1e-09	3.9e-07
	GO:0050662	F	coenzyme binding	38	382	6e-08	8.8e-06
	GO:0022857	F	transmembrane transporter activity	52	643	1.3e-07	1.6e-05
	GO:0005215	F	transporter activity	63	941	2.9e-06	0.00031
	GO:0031072	F	heat shock protein binding	17	119	4.2e-06	0.00039
	GO:0016829	F	lyase activity	28	309	1.6e-05	0.0013
	GO:0004222	F	metalloendopeptidase activity	10	46	1.8e-05	0.0013
	GO:0022891	F	substrate-specific transmembrane transporter activity	39	517	2.1e-05	0.0014
	GO:0022804	F	active transmembrane transporter activity	28	333	5.5e-05	0.0034
	GO:0016830	F	carbon-carbon lyase activity	13	99	0.00012	0.0064
	GO:0008237	F	metallopeptidase activity	11	72	0.00012	0.0064
	GO:0042578	F	phosphoric ester hydrolase activity	22	244	0.00013	0.0066
	GO:0008236	F	serine-type peptidase activity	19	201	0.00022	0.0095
	GO:0017171	F	serine hydrolase activity	19	201	0.00022	0.0095
	GO:0022892	F	substrate-specific transporter activity	39	593	0.00031	0.011
	GO:0051537	F	2 iron, 2 sulfur cluster binding	6	22	0.00031	0.011
	GO:0015075	F	ion transmembrane transporter activity	29	389	0.00028	0.011
	GO:0050660	F	FAD binding	16	156	0.00029	0.011
	GO:0016853	F	isomerase activity	16	161	0.0004	0.014
	GO:0016791	F	phosphatase activity	18	197	0.00046	0.015
	GO:0051082	F	unfolded protein binding	13	117	0.00053	0.016
	GO:0004252	F	serine-type endopeptidase activity	13	119	0.00061	0.018
	GO:0017111	F	nucleoside-triphosphatase activity	44	726	0.00068	0.019
	GO:0008324	F	cation transmembrane transporter activity	22	280	0.00077	0.021
	GO:0016462	F	pyrophosphatase activity	44	743	0.0011	0.028
	GO:0004721	F	phosphoprotein phosphatase activity	11	98	0.0013	0.033
	GO:0016887	F	ATPase activity	25	355	0.0015	0.037
	GO:0016818	F	hydrolase activity, acting on acid anhydrides, in phosphorus-containing anhydrides	44	759	0.0016	0.037
	GO:0016817	F	hydrolase activity, acting on acid anhydrides	44	764	0.0018	0.038
	GO:0060089	F	molecular transducer activity	14	152	0.0018	0.038
	GO:0004871	F	signal transducer activity	14	152	0.0018	0.038
	GO:0016020	C	membrane	166	2115	2.9e-21	5.9e-19
	GO:0009579	C	thylakoid	24	93	1.3e-12	1.3e-10
	GO:0034357	C	photosynthetic membrane	23	89	3.8e-12	2.5e-10
	GO:0009536	C	plastid	16	37	1.4e-11	7.1e-10
	GO:0044425	C	membrane part	82	1007	1.8e-11	7.5e-10
	GO:0009521	C	photosystem	20	72	3.2e-11	1.1e-09
	GO:0009507	C	chloroplast	13	23	9e-11	2.6e-09
	GO:0044436	C	thylakoid part	15	50	3.8e-09	9.8e-08
	GO:0009523	C	photosystem II	13	46	7.6e-08	1.7e-06
	GO:0009654	C	oxygen evolving complex	10	26	2.4e-07	4.8e-06
	GO:0044464	C	cell part	275	5945	6.6e-07	1.1e-05
	GO:0005623	C	cell	275	5945	6.6e-07	1.1e-05
	GO:0016021	C	integral to membrane	53	752	4.7e-06	7.3e-05
	GO:0031224	C	intrinsic to membrane	54	775	5.2e-06	7.4e-05
	GO:0019898	C	extrinsic to membrane	8	22	5.4e-06	7.4e-05
	GO:0009538	C	photosystem I reaction center	5	5	1e-05	0.00013
	GO:0009522	C	photosystem I	7	18	1.5e-05	0.00018
	GO:0042651	C	thylakoid membrane	5	23	0.0024	0.027
	GO term	Ontology	Description	Number in input list	Number in BG/Ref	p-value	FDR
cyan	GO:0006979	P	response to oxidative stress	7	174	2.5e-05	0.0061
	GO:0042221	P	response to chemical stimulus	8	301	0.00011	0.014
	GO:0016684	F	oxidoreductase activity, acting on peroxide as acceptor	7	181	3.1e-05	0.0027
	GO:0004601	F	peroxidase activity	7	181	3.1e-05	0.0027
	GO:0016209	F	antioxidant activity	7	203	6.3e-05	0.0036
	GO:0020037	F	heme binding	10	600	0.00063	0.024
	GO:0046906	F	tetrapyrrole binding	10	608	0.00069	0.024
	GO:0004553	F	hydrolase activity, hydrolyzing O-glycosyl compounds	8	424	0.001	0.029
	GO:0016798	F	hydrolase activity, acting on glycosyl bonds	8	480	0.0022	0.048
	GO:0005506	F	iron ion binding	10	713	0.0022	0.048
	GO term	Ontology	Description	Number in input list	Number in BG/Ref	p-value	FDR
darkred	GO:0016020	C	membrane	8	2115	0.0028	0.016
	GO term	Ontology	Description	Number in input list	Number in BG/Ref	p-value	FDR
green	GO:0006629	P	lipid metabolic process	32	528	9.9e-08	6.5e-05
	GO:0080090	P	regulation of primary metabolic process	61	1626	3.8e-06	0.00038
	GO:0009889	P	regulation of biosynthetic process	60	1564	2.3e-06	0.00038
	GO:0031326	P	regulation of cellular biosynthetic process	60	1564	2.3e-06	0.00038
	GO:0031323	P	regulation of cellular metabolic process	60	1593	4.1e-06	0.00038
	GO:0010556	P	regulation of macromolecule biosynthetic process	60	1564	2.3e-06	0.00038
	GO:0010468	P	regulation of gene expression	60	1577	3e-06	0.00038
	GO:0060255	P	regulation of macromolecule metabolic process	61	1640	4.9e-06	0.0004
	GO:0019222	P	regulation of metabolic process	61	1664	7.6e-06	0.00055
	GO:0006631	P	fatty acid metabolic process	11	97	1e-05	0.00066
	GO:0032787	P	monocarboxylic acid metabolic process	12	130	2.7e-05	0.0016
	GO:0045449	P	regulation of transcription	54	1513	5.3e-05	0.0028
	GO:0019219	P	regulation of nucleobase, nucleoside, nucleotide and nucleic acid metabolic process	54	1520	5.9e-05	0.0028
	GO:0051171	P	regulation of nitrogen compound metabolic process	54	1520	5.9e-05	0.0028
	GO:0050794	P	regulation of cellular process	65	1955	6.9e-05	0.003
	GO:0042221	P	response to chemical stimulus	18	301	7.5e-05	0.0031
	GO:0006350	P	transcription	56	1629	0.0001	0.0039
	GO:0050789	P	regulation of biological process	66	2027	0.00011	0.004
	GO:0044255	P	cellular lipid metabolic process	15	229	0.00012	0.004
	GO:0065007	P	biological regulation	68	2125	0.00014	0.0046
	GO:0051248	P	negative regulation of protein metabolic process	6	40	0.00028	0.008
	GO:0032269	P	negative regulation of cellular protein metabolic process	6	40	0.00028	0.008
	GO:0017148	P	negative regulation of translation	6	40	0.00028	0.008
	GO:0009890	P	negative regulation of biosynthetic process	6	50	0.00082	0.019
	GO:0010558	P	negative regulation of macromolecule biosynthetic process	6	50	0.00082	0.019
	GO:0032268	P	regulation of cellular protein metabolic process	6	50	0.00082	0.019
	GO:0031327	P	negative regulation of cellular biosynthetic process	6	50	0.00082	0.019
	GO:0006417	P	regulation of translation	6	49	0.00074	0.019
	GO:0031324	P	negative regulation of cellular metabolic process	6	51	0.0009	0.02
	GO:0048523	P	negative regulation of cellular process	6	52	0.00099	0.022
	GO:0010605	P	negative regulation of macromolecule metabolic process	6	53	0.0011	0.023
	GO:0009892	P	negative regulation of metabolic process	6	54	0.0012	0.024
	GO:0010608	P	posttranscriptional regulation of gene expression	6	55	0.0013	0.025
	GO:0048519	P	negative regulation of biological process	6	55	0.0013	0.025
	GO:0044281	P	small molecule metabolic process	36	1034	0.0015	0.027
	GO:0006633	P	fatty acid biosynthetic process	7	81	0.0018	0.033
	GO:0016844	F	strictosidine synthase activity	7	24	2e-06	0.00026
	GO:0016843	F	amine-lyase activity	7	24	2e-06	0.00026
	GO:0050662	F	coenzyme binding	25	382	6.9e-07	0.00026
	GO:0048037	F	cofactor binding	30	543	1.5e-06	0.00026
	GO:0016491	F	oxidoreductase activity	61	1672	8.7e-06	0.00092
	GO:0016840	F	carbon-nitrogen lyase activity	7	40	3.6e-05	0.0032
	GO:0004867	F	serine-type endopeptidase inhibitor activity	8	60	5.8e-05	0.0044
	GO:0030414	F	peptidase inhibitor activity	8	72	0.00018	0.0082
	GO:0016614	F	oxidoreductase activity, acting on CH-OH group of donors	11	133	0.00014	0.0082
	GO:0031406	F	carboxylic acid binding	8	71	0.00017	0.0082
	GO:0004866	F	endopeptidase inhibitor activity	8	72	0.00018	0.0082
	GO:0050660	F	FAD binding	12	156	0.00014	0.0082
	GO:0030597	F	RNA glycosylase activity	6	38	0.00022	0.0082
	GO:0030598	F	rRNA N-glycosylase activity	6	38	0.00022	0.0082
	GO:0016799	F	hydrolase activity, hydrolyzing N-glycosyl compounds	6	50	0.00082	0.029
	GO term	Ontology	Description	Number in input list	Number in BG/Ref	p-value	FDR
greenyellow	GO:0008219	P	cell death	13	544	1.7e-05	0.001
	GO:0016265	P	death	13	544	1.7e-05	0.001
	GO:0006915	P	apoptosis	13	532	1.4e-05	0.001
	GO:0012501	P	programmed cell death	13	532	1.4e-05	0.001
	GO:0006950	P	response to stress	14	873	0.00052	0.024
	GO:0005524	F	ATP binding	36	3085	1.8e-05	0.00082
	GO:0032559	F	adenyl ribonucleotide binding	36	3087	1.9e-05	0.00082
	GO:0032555	F	purine ribonucleotide binding	38	3292	1.3e-05	0.00082
	GO:0032553	F	ribonucleotide binding	38	3292	1.3e-05	0.00082
	GO:0017076	F	purine nucleotide binding	38	3456	3.8e-05	0.0013
	GO:0030554	F	adenyl nucleotide binding	36	3247	5.4e-05	0.0013
	GO:0001883	F	purine nucleoside binding	36	3247	5.4e-05	0.0013
	GO:0001882	F	nucleoside binding	36	3257	5.8e-05	0.0013
	GO:0000166	F	nucleotide binding	40	3874	9e-05	0.0018
	GO term	Ontology	Description	Number in input list	Number in BG/Ref	p-value	FDR
grey	GO:0043412	P	macromolecule modification	543	1979	1.1e-14	1.1e-11
	GO:0043687	P	post-translational protein modification	507	1815	7.4e-15	1.1e-11
	GO:0006464	P	protein modification process	534	1929	4.9e-15	1.1e-11
	GO:0065007	P	biological regulation	574	2125	1.8e-14	1.4e-11
	GO:0050789	P	regulation of biological process	547	2027	9.8e-14	5.8e-11
	GO:0006796	P	phosphate metabolic process	493	1795	1.9e-13	8e-11
	GO:0006793	P	phosphorus metabolic process	493	1795	1.9e-13	8e-11
	GO:0050794	P	regulation of cellular process	526	1955	4.8e-13	1.6e-10
	GO:0016310	P	phosphorylation	468	1695	4.2e-13	1.6e-10
	GO:0044267	P	cellular protein metabolic process	726	2877	7.3e-13	2.2e-10
	GO:0008219	P	cell death	191	544	1.5e-12	3.3e-10
	GO:0012501	P	programmed cell death	188	532	1.4e-12	3.3e-10
	GO:0006915	P	apoptosis	188	532	1.4e-12	3.3e-10
	GO:0016265	P	death	191	544	1.5e-12	3.3e-10
	GO:0006468	P	protein amino acid phosphorylation	430	1570	1.1e-11	2.2e-09
	GO:0006350	P	transcription	427	1629	1.6e-09	3.1e-07
	GO:0019219	P	regulation of nucleobase, nucleoside, nucleotide and nucleic acid metabolic process	400	1520	3.8e-09	5.5e-07
	GO:0019222	P	regulation of metabolic process	432	1664	3.6e-09	5.5e-07
	GO:0051171	P	regulation of nitrogen compound metabolic process	400	1520	3.8e-09	5.5e-07
	GO:0080090	P	regulation of primary metabolic process	424	1626	3.2e-09	5.5e-07
	GO:0060255	P	regulation of macromolecule metabolic process	427	1640	3.3e-09	5.5e-07
	GO:0045449	P	regulation of transcription	397	1513	5.9e-09	8e-07
	GO:0006952	P	defense response	150	452	8.2e-09	1.1e-06
	GO:0010468	P	regulation of gene expression	409	1577	1.1e-08	1.3e-06
	GO:0031323	P	regulation of cellular metabolic process	412	1593	1.2e-08	1.5e-06
	GO:0010556	P	regulation of macromolecule biosynthetic process	405	1564	1.5e-08	1.6e-06
	GO:0009889	P	regulation of biosynthetic process	405	1564	1.5e-08	1.6e-06
	GO:0031326	P	regulation of cellular biosynthetic process	405	1564	1.5e-08	1.6e-06
	GO:0010467	P	gene expression	590	2424	1.6e-08	1.7e-06
	GO:0055114	P	oxidation reduction	352	1351	8.3e-08	8.3e-06
	GO:0051234	P	establishment of localization	408	1638	4.8e-07	4.3e-05
	GO:0051179	P	localization	411	1651	4.5e-07	4.3e-05
	GO:0006810	P	transport	408	1638	4.8e-07	4.3e-05
	GO:0006950	P	response to stress	239	873	5.2e-07	4.6e-05
	GO:0050896	P	response to stimulus	273	1026	6e-07	5.2e-05
	GO:0023052	P	signaling	132	447	1e-05	0.00084
	GO:0055085	P	transmembrane transport	188	701	2.3e-05	0.0019
	GO:0044281	P	small molecule metabolic process	261	1034	2.7e-05	0.0022
	GO:0034641	P	cellular nitrogen compound metabolic process	126	435	3.3e-05	0.0025
	GO:0044271	P	cellular nitrogen compound biosynthetic process	75	231	7.2e-05	0.0054
	GO:0006790	P	sulfur metabolic process	30	63	7.6e-05	0.0054
	GO:0065008	P	regulation of biological quality	61	176	7.6e-05	0.0054
	GO:0044283	P	small molecule biosynthetic process	96	320	9.5e-05	0.0066
	GO:0023046	P	signaling process	86	279	0.0001	0.0067
	GO:0023060	P	signal transmission	86	279	0.0001	0.0067
	GO:0006812	P	cation transport	102	348	0.00012	0.0079
	GO:0016567	P	protein ubiquitination	39	98	0.00016	0.01
	GO:0032446	P	protein modification by small protein conjugation	39	99	0.00019	0.011
	GO:0070647	P	protein modification by small protein conjugation or removal	39	99	0.00019	0.011
	GO:0018130	P	heterocycle biosynthetic process	33	79	0.00024	0.014
	GO:0007165	P	signal transduction	74	240	0.00029	0.017
	GO:0019725	P	cellular homeostasis	49	140	0.0003	0.018
	GO:0006811	P	ion transport	113	408	0.00034	0.019
	GO:0006351	P	transcription, DNA-dependent	196	786	0.00044	0.025
	GO:0042592	P	homeostatic process	50	147	0.00046	0.025
	GO:0032774	P	RNA biosynthetic process	196	788	0.00049	0.026
	GO:0045454	P	cell redox homeostasis	46	132	0.00049	0.026
	GO:0000003	P	reproduction	46	133	0.00056	0.028
	GO:0051252	P	regulation of RNA metabolic process	185	740	0.00057	0.028
	GO:0046903	P	secretion	28	66	0.00057	0.028
	GO:0032940	P	secretion by cell	28	66	0.00057	0.028
	GO:0046483	P	heterocycle metabolic process	89	312	0.00065	0.031
	GO:0016070	P	RNA metabolic process	258	1088	0.0008	0.037
	GO:0006355	P	regulation of transcription, DNA-dependent	183	737	0.0008	0.037
	GO:0043436	P	oxoacid metabolic process	124	473	0.0011	0.049
	GO:0019752	P	carboxylic acid metabolic process	124	473	0.0011	0.049
	GO:0017076	F	purine nucleotide binding	892	3456	4.5e-18	1.4e-15
	GO:0032555	F	purine ribonucleotide binding	856	3292	5.4e-18	1.4e-15
	GO:0032559	F	adenyl ribonucleotide binding	812	3087	4.5e-18	1.4e-15
	GO:0032553	F	ribonucleotide binding	856	3292	5.4e-18	1.4e-15
	GO:0001883	F	purine nucleoside binding	848	3247	3.1e-18	1.4e-15
	GO:0001882	F	nucleoside binding	849	3257	4.5e-18	1.4e-15
	GO:0005524	F	ATP binding	812	3085	3.9e-18	1.4e-15
	GO:0030554	F	adenyl nucleotide binding	848	3247	3.1e-18	1.4e-15
	GO:0000166	F	nucleotide binding	966	3874	3.9e-16	9.1e-14
	GO:0004674	F	protein serine/threonine kinase activity	412	1478	4.2e-12	8.9e-10
	GO:0016301	F	kinase activity	472	1750	6.6e-12	1.3e-09
	GO:0016773	F	phosphotransferase activity, alcohol group as acceptor	464	1726	1.5e-11	2.6e-09
	GO:0004672	F	protein kinase activity	430	1575	1.6e-11	2.6e-09
	GO:0016757	F	transferase activity, transferring glycosyl groups	193	595	2.8e-10	4.3e-08
	GO:0005515	F	protein binding	611	2460	6.3e-10	8.8e-08
	GO:0016758	F	transferase activity, transferring hexosyl groups	162	489	2.3e-09	3.1e-07
	GO:0016491	F	oxidoreductase activity	435	1672	2.5e-09	3.1e-07
	GO:0009055	F	electron carrier activity	182	599	4.7e-08	5.5e-06
	GO:0030528	F	transcription regulator activity	271	987	7.3e-08	8.1e-06
	GO:0003700	F	transcription factor activity	192	651	1.2e-07	1.2e-05
	GO:0005506	F	iron ion binding	194	713	8.3e-06	0.00084
	GO:0020037	F	heme binding	164	600	3.3e-05	0.0032
	GO:0005215	F	transporter activity	239	941	4.3e-05	0.0038
	GO:0046906	F	tetrapyrrole binding	165	608	4.3e-05	0.0038
	GO:0043565	F	sequence-specific DNA binding	128	453	7.1e-05	0.006
	GO:0004497	F	monooxygenase activity	128	458	0.00011	0.0086
	GO:0016879	F	ligase activity, forming carbon-nitrogen bonds	72	226	0.00016	0.012
	GO:0019787	F	small conjugating protein ligase activity	52	148	0.00019	0.014
	GO:0004842	F	ubiquitin-protein ligase activity	39	101	0.00026	0.019
	GO:0016881	F	acid-amino acid ligase activity	55	170	0.00066	0.046
	GO:0016020	C	membrane	552	2115	8.4e-12	4.9e-09
	GO:0044425	C	membrane part	261	1007	5.7e-06	0.00088
	GO:0031224	C	intrinsic to membrane	209	775	6.1e-06	0.00088
	GO:0016021	C	integral to membrane	206	752	3.1e-06	0.00088
	GO:0000151	C	ubiquitin ligase complex	37	92	0.00019	0.022
	GO:0000145	C	exocyst	25	56	0.00062	0.044
	GO:0005938	C	cell cortex	25	56	0.00062	0.044
	GO:0044448	C	cell cortex part	25	56	0.00062	0.044
	GO term	Ontology	Description	Number in input list	Number in BG/Ref	p-value	FDR
grey60	GO:0008219	P	cell death	6	544	0.0014	0.038
	GO:0016265	P	death	6	544	0.0014	0.038
	GO:0006915	P	apoptosis	6	532	0.0012	0.038
	GO:0006952	P	defense response	6	452	0.00054	0.038
	GO:0012501	P	programmed cell death	6	532	0.0012	0.038
	GO:0001883	F	purine nucleoside binding	19	3247	4.7e-05	0.00094
	GO:0001882	F	nucleoside binding	19	3257	5e-05	0.00094
	GO:0005524	F	ATP binding	19	3085	2.3e-05	0.00094
	GO:0032555	F	purine ribonucleotide binding	19	3292	5.7e-05	0.00094
	GO:0030554	F	adenyl nucleotide binding	19	3247	4.7e-05	0.00094
	GO:0032559	F	adenyl ribonucleotide binding	19	3087	2.3e-05	0.00094
	GO:0032553	F	ribonucleotide binding	19	3292	5.7e-05	0.00094
	GO:0017076	F	purine nucleotide binding	19	3456	0.00011	0.0016
	GO:0000166	F	nucleotide binding	20	3874	0.00016	0.0021
	GO term	Ontology	Description	Number in input list	Number in BG/Ref	p-value	FDR
lightcyan	GO:0080090	P	regulation of primary metabolic process	13	1626	0.0024	0.034
	GO:0019222	P	regulation of metabolic process	13	1664	0.003	0.034
	GO:0031326	P	regulation of cellular biosynthetic process	13	1564	0.0017	0.034
	GO:0031323	P	regulation of cellular metabolic process	13	1593	0.002	0.034
	GO:0045449	P	regulation of transcription	13	1513	0.0013	0.034
	GO:0019219	P	regulation of nucleobase, nucleoside, nucleotide and nucleic acid metabolic process	13	1520	0.0013	0.034
	GO:0010468	P	regulation of gene expression	13	1577	0.0019	0.034
	GO:0060255	P	regulation of macromolecule metabolic process	13	1640	0.0026	0.034
	GO:0009889	P	regulation of biosynthetic process	13	1564	0.0017	0.034
	GO:0051171	P	regulation of nitrogen compound metabolic process	13	1520	0.0013	0.034
	GO:0005975	P	carbohydrate metabolic process	10	833	0.00042	0.034
	GO:0051252	P	regulation of RNA metabolic process	8	740	0.0031	0.034
	GO:0006355	P	regulation of transcription, DNA-dependent	8	737	0.003	0.034
	GO:0010556	P	regulation of macromolecule biosynthetic process	13	1564	0.0017	0.034
	GO:0006350	P	transcription	13	1629	0.0025	0.034
	GO:0032774	P	RNA biosynthetic process	8	788	0.0045	0.041
	GO:0050794	P	regulation of cellular process	14	1955	0.0044	0.041
	GO:0006351	P	transcription, DNA-dependent	8	786	0.0044	0.041
	GO:0004553	F	hydrolase activity, hydrolyzing O-glycosyl compounds	8	424	8.4e-05	0.0097
	GO:0016798	F	hydrolase activity, acting on glycosyl bonds	8	480	0.00019	0.011
	GO term	Ontology	Description	Number in input list	Number in BG/Ref	p-value	FDR
lightgreen	GO:0055114	P	oxidation reduction	14	1351	1.5e-05	0.00091
	GO:0004497	F	monooxygenase activity	6	458	0.0017	0.034
	GO:0016491	F	oxidoreductase activity	13	1672	0.00056	0.034
	GO:0020037	F	heme binding	7	600	0.0013	0.034
	GO:0046906	F	tetrapyrrole binding	7	608	0.0014	0.034
	GO term	Ontology	Description	Number in input list	Number in BG/Ref	p-value	FDR
magenta	GO:0045449	P	regulation of transcription	57	1513	1.4e-13	1.8e-11
	GO:0019219	P	regulation of nucleobase, nucleoside, nucleotide and nucleic acid metabolic process	57	1520	1.6e-13	1.8e-11
	GO:0010468	P	regulation of gene expression	58	1577	2.1e-13	1.8e-11
	GO:0051171	P	regulation of nitrogen compound metabolic process	57	1520	1.6e-13	1.8e-11
	GO:0031326	P	regulation of cellular biosynthetic process	57	1564	5.1e-13	2.5e-11
	GO:0009889	P	regulation of biosynthetic process	57	1564	5.1e-13	2.5e-11
	GO:0010556	P	regulation of macromolecule biosynthetic process	57	1564	5.1e-13	2.5e-11
	GO:0006350	P	transcription	58	1629	7.9e-13	3.4e-11
	GO:0031323	P	regulation of cellular metabolic process	57	1593	1.1e-12	3.7e-11
	GO:0060255	P	regulation of macromolecule metabolic process	58	1640	1e-12	3.7e-11
	GO:0019222	P	regulation of metabolic process	58	1664	1.8e-12	5.7e-11
	GO:0080090	P	regulation of primary metabolic process	57	1626	2.4e-12	6.8e-11
	GO:0065007	P	biological regulation	66	2125	6e-12	1.6e-10
	GO:0050794	P	regulation of cellular process	60	1955	1.1e-10	2.7e-09
	GO:0050789	P	regulation of biological process	61	2027	1.6e-10	3.7e-09
	GO:0010467	P	gene expression	65	2424	3.5e-09	7.6e-08
	GO:0000160	P	two-component signal transduction system (phosphorelay)	7	51	7e-06	0.00014
	GO:0005975	P	carbohydrate metabolic process	27	833	9.2e-06	0.00018
	GO:0006355	P	regulation of transcription, DNA-dependent	23	737	7.5e-05	0.0014
	GO:0051252	P	regulation of RNA metabolic process	23	740	8e-05	0.0014
	GO:0032774	P	RNA biosynthetic process	23	788	0.00019	0.003
	GO:0006351	P	transcription, DNA-dependent	23	786	0.00019	0.003
	GO:0030528	F	transcription regulator activity	34	987	1.5e-07	5.6e-05
	GO:0000156	F	two-component response regulator activity	7	43	2.5e-06	0.00046
	GO:0043565	F	sequence-specific DNA binding	19	453	7.1e-06	0.00086
	GO:0030414	F	peptidase inhibitor activity	7	72	5.4e-05	0.0039
	GO:0004866	F	endopeptidase inhibitor activity	7	72	5.4e-05	0.0039
	GO:0004497	F	monooxygenase activity	17	458	9.3e-05	0.0056
	GO:0004553	F	hydrolase activity, hydrolyzing O-glycosyl compounds	16	424	0.00012	0.0064
	GO:0016798	F	hydrolase activity, acting on glycosyl bonds	17	480	0.00016	0.0072
	GO:0016705	F	oxidoreductase activity, acting on paired donors, with incorporation or reduction of molecular oxygen	6	86	0.00097	0.039
	GO term	Ontology	Description	Number in input list	Number in BG/Ref	p-value	FDR
midnightblue	GO:0055085	P	transmembrane transport	18	701	2.6e-07	6.4e-05
	GO:0006810	P	transport	23	1638	0.00011	0.0077
	GO:0051234	P	establishment of localization	23	1638	0.00011	0.0077
	GO:0051179	P	localization	23	1651	0.00013	0.0077
	GO:0016829	F	lyase activity	10	309	2.1e-05	0.0045
	GO:0005215	F	transporter activity	16	941	0.00017	0.019
	GO:0016301	F	kinase activity	22	1750	0.00072	0.026
	GO:0016773	F	phosphotransferase activity, alcohol group as acceptor	22	1726	0.0006	0.026
	GO:0005506	F	iron ion binding	13	713	0.00038	0.026
	GO:0022857	F	transmembrane transporter activity	12	643	0.00053	0.026
	GO:0004672	F	protein kinase activity	20	1575	0.0011	0.03
	GO:0009055	F	electron carrier activity	11	599	0.001	0.03
	GO:0004674	F	protein serine/threonine kinase activity	19	1478	0.0013	0.031
	GO:0004497	F	monooxygenase activity	9	458	0.0019	0.04
	GO:0016491	F	oxidoreductase activity	20	1672	0.0023	0.044
	GO:0016021	C	integral to membrane	12	752	0.002	0.049
	GO:0016020	C	membrane	23	2115	0.0035	0.049
	GO:0031224	C	intrinsic to membrane	12	775	0.0025	0.049
	GO term	Ontology	Description	Number in input list	Number in BG/Ref	p-value	FDR
pink	GO:0043632	P	modification-dependent macromolecule catabolic process	16	143	1.5e-10	1.9e-08
	GO:0006511	P	ubiquitin-dependent protein catabolic process	16	143	1.5e-10	1.9e-08
	GO:0019941	P	modification-dependent protein catabolic process	16	143	1.5e-10	1.9e-08
	GO:0044257	P	cellular protein catabolic process	16	153	3.7e-10	2.8e-08
	GO:0051603	P	proteolysis involved in cellular protein catabolic process	16	153	3.7e-10	2.8e-08
	GO:0030163	P	protein catabolic process	16	184	4.3e-09	2.7e-07
	GO:0044265	P	cellular macromolecule catabolic process	17	254	5.3e-08	2.9e-06
	GO:0009719	P	response to endogenous stimulus	7	30	3.1e-07	1.2e-05
	GO:0010033	P	response to organic substance	7	30	3.1e-07	1.2e-05
	GO:0009725	P	response to hormone stimulus	7	30	3.1e-07	1.2e-05
	GO:0031326	P	regulation of cellular biosynthetic process	43	1564	1.4e-06	3.9e-05
	GO:0009057	P	macromolecule catabolic process	17	322	1.2e-06	3.9e-05
	GO:0009889	P	regulation of biosynthetic process	43	1564	1.4e-06	3.9e-05
	GO:0010556	P	regulation of macromolecule biosynthetic process	43	1564	1.4e-06	3.9e-05
	GO:0010468	P	regulation of gene expression	43	1577	1.8e-06	4.5e-05
	GO:0031323	P	regulation of cellular metabolic process	43	1593	2.3e-06	5.1e-05
	GO:0044248	P	cellular catabolic process	17	337	2.2e-06	5.1e-05
	GO:0080090	P	regulation of primary metabolic process	43	1626	3.8e-06	7.9e-05
	GO:0060255	P	regulation of macromolecule metabolic process	43	1640	4.6e-06	9.3e-05
	GO:0019222	P	regulation of metabolic process	43	1664	6.6e-06	0.00013
	GO:0006350	P	transcription	42	1629	9.1e-06	0.00016
	GO:0006470	P	protein amino acid dephosphorylation	8	78	1.1e-05	0.0002
	GO:0016311	P	dephosphorylation	8	86	2.2e-05	0.00032
	GO:0045449	P	regulation of transcription	39	1513	2e-05	0.00032
	GO:0019219	P	regulation of nucleobase, nucleoside, nucleotide and nucleic acid metabolic process	39	1520	2.2e-05	0.00032
	GO:0051171	P	regulation of nitrogen compound metabolic process	39	1520	2.2e-05	0.00032
	GO:0042221	P	response to chemical stimulus	14	301	4.2e-05	0.00058
	GO:0009056	P	catabolic process	17	433	5e-05	0.00068
	GO:0050794	P	regulation of cellular process	45	1955	6.4e-05	0.00084
	GO:0006351	P	transcription, DNA-dependent	24	786	7.6e-05	0.00097
	GO:0032774	P	RNA biosynthetic process	24	788	7.9e-05	0.00097
	GO:0044267	P	cellular protein metabolic process	59	2877	0.0001	0.0012
	GO:0050789	P	regulation of biological process	45	2027	0.00015	0.0017
	GO:0065007	P	biological regulation	45	2125	0.0004	0.0045
	GO:0006355	P	regulation of transcription, DNA-dependent	21	737	0.00052	0.0057
	GO:0051252	P	regulation of RNA metabolic process	21	740	0.00055	0.0058
	GO:0010467	P	gene expression	49	2424	0.00061	0.0063
	GO:0006457	P	protein folding	8	202	0.0047	0.047
	GO:0004221	F	ubiquitin thiolesterase activity	11	51	2.5e-10	7.6e-08
	GO:0016790	F	thiolester hydrolase activity	11	57	7e-10	1.1e-07
	GO:0004722	F	protein serine/threonine phosphatase activity	8	54	9.3e-07	9.6e-05
	GO:0004721	F	phosphoprotein phosphatase activity	8	98	5.2e-05	0.004
	GO:0042578	F	phosphoric ester hydrolase activity	12	244	8.9e-05	0.0055
	GO:0016798	F	hydrolase activity, acting on glycosyl bonds	17	480	0.00017	0.0086
	GO:0016791	F	phosphatase activity	10	197	0.00027	0.012
	GO:0016799	F	hydrolase activity, hydrolyzing N-glycosyl compounds	5	50	0.00058	0.023
	GO:0008287	C	protein serine/threonine phosphatase complex	8	67	4.1e-06	0.00029
	GO:0044464	C	cell part	98	5945	0.0014	0.033
	GO:0005623	C	cell	98	5945	0.0014	0.033
	GO term	Ontology	Description	Number in input list	Number in BG/Ref	p-value	FDR
purple	GO:0055114	P	oxidation reduction	51	1351	9.9e-14	4.4e-11
	GO:0010876	P	lipid localization	10	103	6.4e-07	9.5e-05
	GO:0006869	P	lipid transport	10	103	6.4e-07	9.5e-05
	GO:0005976	P	polysaccharide metabolic process	9	143	6e-05	0.0067
	GO:0009250	P	glucan biosynthetic process	6	65	0.00015	0.014
	GO:0033692	P	cellular polysaccharide biosynthetic process	6	73	0.00027	0.02
	GO:0000271	P	polysaccharide biosynthetic process	6	76	0.00034	0.021
	GO:0016491	F	oxidoreductase activity	61	1672	9.8e-16	2.5e-13
	GO:0004497	F	monooxygenase activity	22	458	3.3e-08	4.3e-06
	GO:0009055	F	electron carrier activity	24	599	2e-07	1.7e-05
	GO:0008171	F	O-methyltransferase activity	7	53	5e-06	0.00032
	GO:0008289	F	lipid binding	8	85	1.1e-05	0.00055
	GO:0016829	F	lyase activity	13	309	8.3e-05	0.0036
	GO:0005506	F	iron ion binding	21	713	0.0001	0.0037
	GO:0020037	F	heme binding	18	600	0.00025	0.0082
	GO:0046906	F	tetrapyrrole binding	18	608	0.0003	0.0085
	GO:0003824	F	catalytic activity	174	12724	0.00033	0.0085
	GO term	Ontology	Description	Number in input list	Number in BG/Ref	p-value	FDR
red	GO:0043687	P	post-translational protein modification	76	1815	8.7e-13	3.9e-10
	GO:0006468	P	protein amino acid phosphorylation	69	1570	1.4e-12	3.9e-10
	GO:0006464	P	protein modification process	77	1929	5.9e-12	1.1e-09
	GO:0006796	P	phosphate metabolic process	73	1795	1e-11	1.1e-09
	GO:0006793	P	phosphorus metabolic process	73	1795	1e-11	1.1e-09
	GO:0016310	P	phosphorylation	70	1695	1.5e-11	1.4e-09
	GO:0043412	P	macromolecule modification	77	1979	1.9e-11	1.5e-09
	GO:0045449	P	regulation of transcription	56	1513	8.4e-08	5.3e-06
	GO:0019219	P	regulation of nucleobase, nucleoside, nucleotide and nucleic acid metabolic process	56	1520	9.7e-08	5.3e-06
	GO:0051171	P	regulation of nitrogen compound metabolic process	56	1520	9.7e-08	5.3e-06
	GO:0009889	P	regulation of biosynthetic process	56	1564	2.4e-07	9.3e-06
	GO:0010556	P	regulation of macromolecule biosynthetic process	56	1564	2.4e-07	9.3e-06
	GO:0031326	P	regulation of cellular biosynthetic process	56	1564	2.4e-07	9.3e-06
	GO:0031323	P	regulation of cellular metabolic process	57	1593	1.9e-07	9.3e-06
	GO:0010468	P	regulation of gene expression	56	1577	3.1e-07	1.1e-05
	GO:0006350	P	transcription	57	1629	3.8e-07	1.3e-05
	GO:0019222	P	regulation of metabolic process	57	1664	7.4e-07	2.4e-05
	GO:0080090	P	regulation of primary metabolic process	56	1626	7.9e-07	2.4e-05
	GO:0060255	P	regulation of macromolecule metabolic process	56	1640	1e-06	2.9e-05
	GO:0050794	P	regulation of cellular process	63	1955	1.3e-06	3.6e-05
	GO:0050789	P	regulation of biological process	63	2027	4.2e-06	0.00011
	GO:0065007	P	biological regulation	65	2125	4.8e-06	0.00012
	GO:0044267	P	cellular protein metabolic process	80	2877	1.1e-05	0.00026
	GO:0005975	P	carbohydrate metabolic process	31	833	7e-05	0.0016
	GO:0006355	P	regulation of transcription, DNA-dependent	27	737	0.00026	0.0057
	GO:0051252	P	regulation of RNA metabolic process	27	740	0.00028	0.0058
	GO:0006351	P	transcription, DNA-dependent	27	786	0.00068	0.014
	GO:0032774	P	RNA biosynthetic process	27	788	0.0007	0.014
	GO:0009628	P	response to abiotic stimulus	6	74	0.0023	0.043
	GO:0042221	P	response to chemical stimulus	13	301	0.0027	0.049
	GO:0004674	F	protein serine/threonine kinase activity	70	1478	3.1e-14	1.2e-11
	GO:0004672	F	protein kinase activity	70	1575	5.8e-13	1.1e-10
	GO:0016301	F	kinase activity	72	1750	8.7e-12	1.1e-09
	GO:0016773	F	phosphotransferase activity, alcohol group as acceptor	71	1726	1.3e-11	1.2e-09
	GO:0030554	F	adenyl nucleotide binding	95	3247	1.3e-07	8.3e-06
	GO:0001883	F	purine nucleoside binding	95	3247	1.3e-07	8.3e-06
	GO:0001882	F	nucleoside binding	95	3257	1.5e-07	8.3e-06
	GO:0017076	F	purine nucleotide binding	99	3456	1.7e-07	8.4e-06
	GO:0005524	F	ATP binding	90	3085	3.5e-07	1.4e-05
	GO:0032559	F	adenyl ribonucleotide binding	90	3087	3.6e-07	1.4e-05
	GO:0032555	F	purine ribonucleotide binding	93	3292	8.6e-07	2.7e-05
	GO:0032553	F	ribonucleotide binding	93	3292	8.6e-07	2.7e-05
	GO:0000166	F	nucleotide binding	105	3874	9.2e-07	2.7e-05
	GO:0003700	F	transcription factor activity	30	651	1.9e-06	5.2e-05
	GO:0004553	F	hydrolase activity, hydrolyzing O-glycosyl compounds	22	424	8e-06	0.00021
	GO:0016798	F	hydrolase activity, acting on glycosyl bonds	22	480	4.8e-05	0.0012
	GO:0043565	F	sequence-specific DNA binding	21	453	6.1e-05	0.0013
	GO:0030528	F	transcription regulator activity	35	987	6.1e-05	0.0013
	GO term	Ontology	Description	Number in input list	Number in BG/Ref	p-value	FDR
royablue	GO:0006091	P	generation of precursor metabolites and energy	23	243	9.5e-32	2.7e-29
	GO:0022900	P	electron transport chain	12	60	3.6e-20	3.3e-18
	GO:0006119	P	oxidative phosphorylation	13	88	3e-20	3.3e-18
	GO:0034220	P	ion transmembrane transport	11	69	1.4e-17	6.6e-16
	GO:0015985	P	energy coupled proton transport, down electrochemical gradient	11	69	1.4e-17	6.6e-16
	GO:0015986	P	ATP synthesis coupled proton transport	11	69	1.4e-17	6.6e-16
	GO:0009767	P	photosynthetic electron transport chain	9	26	3.3e-17	1.3e-15
	GO:0015992	P	proton transport	11	80	6.3e-17	2e-15
	GO:0006818	P	hydrogen transport	11	80	6.3e-17	2e-15
	GO:0015979	P	photosynthesis	11	115	2.5e-15	7.1e-14
	GO:0019684	P	photosynthesis, light reaction	9	47	3.4e-15	8.7e-14
	GO:0006754	P	ATP biosynthetic process	11	127	7.1e-15	1.7e-13
	GO:0009142	P	nucleoside triphosphate biosynthetic process	11	132	1.1e-14	1.7e-13
	GO:0009144	P	purine nucleoside triphosphate metabolic process	11	134	1.2e-14	1.7e-13
	GO:0009145	P	purine nucleoside triphosphate biosynthetic process	11	132	1.1e-14	1.7e-13
	GO:0009199	P	ribonucleoside triphosphate metabolic process	11	134	1.2e-14	1.7e-13
	GO:0009206	P	purine ribonucleoside triphosphate biosynthetic process	11	132	1.1e-14	1.7e-13
	GO:0009205	P	purine ribonucleoside triphosphate metabolic process	11	134	1.2e-14	1.7e-13
	GO:0009201	P	ribonucleoside triphosphate biosynthetic process	11	132	1.1e-14	1.7e-13
	GO:0046034	P	ATP metabolic process	11	129	8.3e-15	1.7e-13
	GO:0009141	P	nucleoside triphosphate metabolic process	11	135	1.3e-14	1.8e-13
	GO:0009152	P	purine ribonucleotide biosynthetic process	11	145	2.8e-14	3.5e-13
	GO:0009150	P	purine ribonucleotide metabolic process	11	147	3.2e-14	3.9e-13
	GO:0009260	P	ribonucleotide biosynthetic process	11	149	3.7e-14	4.3e-13
	GO:0006164	P	purine nucleotide biosynthetic process	11	150	3.9e-14	4.4e-13
	GO:0009259	P	ribonucleotide metabolic process	11	151	4.2e-14	4.6e-13
	GO:0006163	P	purine nucleotide metabolic process	11	154	5.2e-14	5.4e-13
	GO:0015672	P	monovalent inorganic cation transport	11	155	5.5e-14	5.6e-13
	GO:0009165	P	nucleotide biosynthetic process	11	179	2.5e-13	2.4e-12
	GO:0009117	P	nucleotide metabolic process	11	218	1.9e-12	1.7e-11
	GO:0006753	P	nucleoside phosphate metabolic process	11	218	1.9e-12	1.7e-11
	GO:0055086	P	nucleobase, nucleoside and nucleotide metabolic process	11	244	6.1e-12	5.4e-11
	GO:0006812	P	cation transport	12	348	1.2e-11	1e-10
	GO:0006811	P	ion transport	12	408	7.3e-11	6e-10
	GO:0046483	P	heterocycle metabolic process	11	312	7.7e-11	6.2e-10
	GO:0016310	P	phosphorylation	20	1695	1.3e-10	1.1e-09
	GO:0006793	P	phosphorus metabolic process	20	1795	3.7e-10	2.7e-09
	GO:0006796	P	phosphate metabolic process	20	1795	3.7e-10	2.7e-09
	GO:0055114	P	oxidation reduction	16	1351	1.5e-08	1.1e-07
	GO:0055085	P	transmembrane transport	12	701	2.8e-08	2e-07
	GO:0044281	P	small molecule metabolic process	12	1034	1.7e-06	1.2e-05
	GO:0006810	P	transport	14	1638	7e-06	4.6e-05
	GO:0051234	P	establishment of localization	14	1638	7e-06	4.6e-05
	GO:0051179	P	localization	14	1651	7.7e-06	4.9e-05
	GO:0044237	P	cellular metabolic process	35	10696	0.00074	0.0046
	GO:0008152	P	metabolic process	41	14398	0.003	0.018
	GO:0015078	F	hydrogen ion transmembrane transporter activity	11	95	3.6e-16	8.5e-14
	GO:0015077	F	monovalent inorganic cation transmembrane transporter activity	11	126	6.5e-15	7.7e-13
	GO:0022890	F	inorganic cation transmembrane transporter activity	11	180	2.6e-13	2.1e-11
	GO:0046933	F	hydrogen ion transporting ATP synthase activity, rotational mechanism	7	32	2.1e-12	1.2e-10
	GO:0008324	F	cation transmembrane transporter activity	11	280	2.5e-11	1.2e-09
	GO:0016168	F	chlorophyll binding	5	8	4.8e-11	1.9e-09
	GO:0008553	F	hydrogen-exporting ATPase activity, phosphorylative mechanism	5	9	7.5e-11	2.5e-09
	GO:0046961	F	proton-transporting ATPase activity, rotational mechanism	6	35	3.2e-10	9.3e-09
	GO:0015075	F	ion transmembrane transporter activity	11	389	7.4e-10	2e-08
	GO:0042626	F	ATPase activity, coupled to transmembrane movement of substances	8	142	1.1e-09	2.4e-08
	GO:0043492	F	ATPase activity, coupled to movement of substances	8	142	1.1e-09	2.4e-08
	GO:0016820	F	hydrolase activity, acting on acid anhydrides, catalyzing transmembrane movement of substances	8	147	1.4e-09	2.8e-08
	GO:0019829	F	cation-transporting ATPase activity	6	47	1.6e-09	2.9e-08
	GO:0042625	F	ATPase activity, coupled to transmembrane movement of ions	7	94	2.1e-09	3.5e-08
	GO:0015405	F	P-P-bond-hydrolysis-driven transmembrane transporter activity	8	170	4.3e-09	6.3e-08
	GO:0015399	F	primary active transmembrane transporter activity	8	170	4.3e-09	6.3e-08
	GO:0022857	F	transmembrane transporter activity	12	643	1.1e-08	1.5e-07
	GO:0022891	F	substrate-specific transmembrane transporter activity	11	517	1.3e-08	1.7e-07
	GO:0022892	F	substrate-specific transporter activity	11	593	5.3e-08	6.5e-07
	GO:0042623	F	ATPase activity, coupled	8	275	1.6e-07	1.8e-06
	GO:0015662	F	ATPase activity, coupled to transmembrane movement of ions, phosphorylative mechanism	5	67	4.8e-07	5.4e-06
	GO:0022804	F	active transmembrane transporter activity	8	333	6.4e-07	6.6e-06
	GO:0005215	F	transporter activity	12	941	6.5e-07	6.6e-06
	GO:0016887	F	ATPase activity	8	355	1e-06	1e-05
	GO:0046906	F	tetrapyrrole binding	8	608	4.8e-05	0.00046
	GO:0017111	F	nucleoside-triphosphatase activity	8	726	0.00016	0.0015
	GO:0016462	F	pyrophosphatase activity	8	743	0.00019	0.0017
	GO:0016818	F	hydrolase activity, acting on acid anhydrides, in phosphorus-containing anhydrides	8	759	0.00022	0.0018
	GO:0016817	F	hydrolase activity, acting on acid anhydrides	8	764	0.00023	0.0019
	GO:0009055	F	electron carrier activity	7	599	0.00031	0.0024
	GO:0005524	F	ATP binding	14	3085	0.0049	0.036
	GO:0032559	F	adenyl ribonucleotide binding	14	3087	0.0049	0.036
	GO:0045259	C	proton-transporting ATP synthase complex	11	44	1.7e-19	1.3e-17
	GO:0043234	C	protein complex	21	706	6.9e-19	2.6e-17
	GO:0016469	C	proton-transporting two-sector ATPase complex	11	73	2.5e-17	6.3e-16
	GO:0032991	C	macromolecular complex	23	1207	1.3e-16	2.5e-15
	GO:0044425	C	membrane part	21	1007	7.4e-16	1.1e-14
	GO:0016020	C	membrane	25	2115	1.9e-13	2.5e-12
	GO:0045261	C	proton-transporting ATP synthase complex, catalytic core F(1)	7	24	3.6e-13	3.9e-12
	GO:0033178	C	proton-transporting two-sector ATPase complex, catalytic domain	7	39	7.1e-12	6.8e-11
	GO:0034357	C	photosynthetic membrane	8	89	3.3e-11	2.8e-10
	GO:0009579	C	thylakoid	8	93	4.6e-11	3.5e-10
	GO:0009521	C	photosystem	7	72	3.7e-10	2.5e-09
	GO:0044424	C	intracellular part	25	3529	1.2e-08	7.7e-08
	GO:0005622	C	intracellular	25	4116	2.7e-07	1.6e-06
	GO:0044464	C	cell part	29	5945	1.7e-06	8.8e-06
	GO:0005623	C	cell	29	5945	1.7e-06	8.8e-06
	GO:0044444	C	cytoplasmic part	7	966	0.0047	0.022
	GO term	Ontology	Description	Number in input list	Number in BG/Ref	p-value	FDR
salmon	GO:0006412	P	translation	25	595	1.6e-14	4.5e-12
	GO:0044267	P	cellular protein metabolic process	37	2877	2.1e-06	0.00025
	GO:0010467	P	gene expression	33	2424	2.6e-06	0.00025
	GO:0019538	P	protein metabolic process	43	4333	0.00016	0.011
	GO:0006457	P	protein folding	7	202	0.00021	0.012
	GO:0015979	P	photosynthesis	5	115	0.00065	0.03
	GO:0003735	F	structural constituent of ribosome	19	396	3.3e-12	7e-10
	GO:0005198	F	structural molecule activity	19	462	4.3e-11	4.4e-09
	GO:0016209	F	antioxidant activity	8	203	3.1e-05	0.0021
	GO:0030529	C	ribonucleoprotein complex	20	438	2e-12	1.1e-10
	GO:0005840	C	ribosome	19	397	3.5e-12	1.1e-10
	GO:0005737	C	cytoplasm	31	1263	8.5e-12	1.8e-10
	GO:0044444	C	cytoplasmic part	25	966	4.2e-10	6.6e-09
	GO:0032991	C	macromolecular complex	25	1207	3.3e-08	4.2e-07
	GO:0044464	C	cell part	54	5945	0.00016	0.0015
	GO:0005623	C	cell	54	5945	0.00016	0.0015
	GO:0005622	C	intracellular	41	4116	0.00022	0.0018
	GO:0043232	C	intracellular non-membrane-bounded organelle	19	1494	0.0011	0.0067
	GO:0043228	C	non-membrane-bounded organelle	19	1494	0.0011	0.0067
	GO:0044424	C	intracellular part	34	3529	0.0016	0.0093
	GO term	Ontology	Description	Number in input list	Number in BG/Ref	p-value	FDR
tan	GO:0008219	P	cell death	10	544	2e-05	0.00071
	GO:0016265	P	death	10	544	2e-05	0.00071
	GO:0006915	P	apoptosis	10	532	1.7e-05	0.00071
	GO:0006952	P	defense response	10	452	4.2e-06	0.00071
	GO:0012501	P	programmed cell death	10	532	1.7e-05	0.00071
	GO:0006950	P	response to stress	11	873	0.00022	0.0063
	GO:0050896	P	response to stimulus	11	1026	0.00082	0.021
	GO:0032555	F	purine ribonucleotide binding	23	3292	0.0006	0.036
	GO:0032553	F	ribonucleotide binding	23	3292	0.0006	0.036
	GO:0005524	F	ATP binding	21	3085	0.0016	0.037
	GO:0017076	F	purine nucleotide binding	23	3456	0.0012	0.037
	GO:0032559	F	adenyl ribonucleotide binding	21	3087	0.0016	0.037
	GO:0001883	F	purine nucleoside binding	21	3247	0.0029	0.045
	GO:0001882	F	nucleoside binding	21	3257	0.003	0.045
	GO:0030554	F	adenyl nucleotide binding	21	3247	0.0029	0.045
	GO term	Ontology	Description	Number in input list	Number in BG/Ref	p-value	FDR
turquoise	GO:0006888	P	ER to Golgi vesicle-mediated transport	13	16	0.00088	0.027
	GO:0046489	P	phosphoinositide biosynthetic process	13	16	0.00088	0.027
	GO:0006506	P	GPI anchor biosynthetic process	13	16	0.00088	0.027
	GO:0006261	P	DNA-dependent DNA replication	14	17	0.00051	0.018
	GO:0017038	P	protein import	14	20	0.0016	0.043
	GO:0046474	P	glycerophospholipid biosynthetic process	15	19	0.00044	0.016
	GO:0045017	P	glycerolipid biosynthetic process	15	19	0.00044	0.016
	GO:0006505	P	GPI anchor metabolic process	15	20	0.00064	0.021
	GO:0042157	P	lipoprotein metabolic process	15	21	0.00092	0.028
	GO:0006497	P	protein amino acid lipidation	15	21	0.00092	0.028
	GO:0042158	P	lipoprotein biosynthetic process	15	21	0.00092	0.028
	GO:0043414	P	macromolecule methylation	16	25	0.0015	0.041
	GO:0006357	P	regulation of transcription from RNA polymerase II promoter	17	22	0.00022	0.0089
	GO:0051258	P	protein polymerization	18	24	0.00019	0.0078
	GO:0048193	P	Golgi vesicle transport	18	25	0.00027	0.01
	GO:0033365	P	protein localization in organelle	18	28	0.00072	0.024
	GO:0007049	P	cell cycle	18	30	0.0013	0.037
	GO:0016072	P	rRNA metabolic process	19	28	0.00032	0.012
	GO:0006364	P	rRNA processing	19	28	0.00032	0.012
	GO:0016568	P	chromatin modification	20	36	0.0014	0.041
	GO:0006605	P	protein targeting	21	32	0.00022	0.0088
	GO:0008654	P	phospholipid biosynthetic process	22	34	0.00018	0.0076
	GO:0061024	P	membrane organization	22	39	0.00074	0.024
	GO:0016044	P	cellular membrane organization	22	39	0.00074	0.024
	GO:0006414	P	translational elongation	23	39	0.00035	0.013
	GO:0006397	P	mRNA processing	24	32	1.7e-05	0.001
	GO:0030384	P	phosphoinositide metabolic process	25	43	0.00023	0.0092
	GO:0051169	P	nuclear transport	25	48	0.0008	0.026
	GO:0006913	P	nucleocytoplasmic transport	25	48	0.0008	0.026
	GO:0016071	P	mRNA metabolic process	26	35	8.8e-06	0.00054
	GO:0043623	P	cellular protein complex assembly	26	46	0.00025	0.0096
	GO:0009451	P	RNA modification	28	43	2.3e-05	0.0013
	GO:0006366	P	transcription from RNA polymerase II promoter	28	43	2.3e-05	0.0013
	GO:0046486	P	glycerolipid metabolic process	29	58	0.00053	0.018
	GO:0006650	P	glycerophospholipid metabolic process	29	58	0.00053	0.018
	GO:0042254	P	ribosome biogenesis	35	47	2.5e-07	2e-05
	GO:0022613	P	ribonucleoprotein complex biogenesis	37	49	9e-08	8.5e-06
	GO:0006644	P	phospholipid metabolic process	37	77	0.00018	0.0076
	GO:0006096	P	glycolysis	38	69	1.6e-05	0.00097
	GO:0071103	P	DNA conformation change	38	82	0.00027	0.01
	GO:0034470	P	ncRNA processing	39	74	2.7e-05	0.0015
	GO:0006418	P	tRNA aminoacylation for protein translation	40	66	1.8e-06	0.00012
	GO:0043038	P	amino acid activation	40	66	1.8e-06	0.00012
	GO:0043039	P	tRNA aminoacylation	40	66	1.8e-06	0.00012
	GO:0019637	P	organophosphate metabolic process	42	84	3.5e-05	0.0018
	GO:0019320	P	hexose catabolic process	43	88	4.3e-05	0.0021
	GO:0046365	P	monosaccharide catabolic process	43	88	4.3e-05	0.0021
	GO:0006007	P	glucose catabolic process	43	88	4.3e-05	0.0021
	GO:0007018	P	microtubule-based movement	46	63	5.4e-09	8e-07
	GO:0046164	P	alcohol catabolic process	46	94	2.3e-05	0.0013
	GO:0044275	P	cellular carbohydrate catabolic process	46	94	2.3e-05	0.0013
	GO:0006461	P	protein complex assembly	48	94	6.6e-06	0.00042
	GO:0070271	P	protein complex biogenesis	48	94	6.6e-06	0.00042
	GO:0006006	P	glucose metabolic process	50	109	3.9e-05	0.002
	GO:0016052	P	carbohydrate catabolic process	52	131	0.00048	0.017
	GO:0043632	P	modification-dependent macromolecule catabolic process	54	143	0.00095	0.028
	GO:0006511	P	ubiquitin-dependent protein catabolic process	54	143	0.00095	0.028
	GO:0019941	P	modification-dependent protein catabolic process	54	143	0.00095	0.028
	GO:0007017	P	microtubule-based process	57	79	1.2e-10	2.6e-08
	GO:0019318	P	hexose metabolic process	58	133	3.1e-05	0.0017
	GO:0044282	P	small molecule catabolic process	58	146	0.00023	0.0091
	GO:0034622	P	cellular macromolecular complex assembly	59	121	1.9e-06	0.00013
	GO:0007264	P	small GTPase mediated signal transduction	59	121	1.9e-06	0.00013
	GO:0005996	P	monosaccharide metabolic process	61	150	9.7e-05	0.0043
	GO:0006399	P	tRNA metabolic process	63	114	3e-08	3.4e-06
	GO:0044257	P	cellular protein catabolic process	63	153	5.7e-05	0.0026
	GO:0051603	P	proteolysis involved in cellular protein catabolic process	63	153	5.7e-05	0.0026
	GO:0009165	P	nucleotide biosynthetic process	63	179	0.0016	0.044
	GO:0034621	P	cellular macromolecular complex subunit organization	64	142	5.5e-06	0.00037
	GO:0007242	P	intracellular signaling cascade	65	132	4.6e-07	3.7e-05
	GO:0008610	P	lipid biosynthetic process	70	180	9.4e-05	0.0042
	GO:0006281	P	DNA repair	72	121	3e-10	5.2e-08
	GO:0006974	P	response to DNA damage stimulus	73	122	1.9e-10	3.8e-08
	GO:0033554	P	cellular response to stress	74	126	2.7e-10	4.8e-08
	GO:0051716	P	cellular response to stimulus	77	132	1.5e-10	3.1e-08
	GO:0006066	P	alcohol metabolic process	78	202	4.7e-05	0.0022
	GO:0046394	P	carboxylic acid biosynthetic process	78	222	0.00051	0.018
	GO:0016053	P	organic acid biosynthetic process	78	222	0.00051	0.018
	GO:0034660	P	ncRNA metabolic process	79	139	2.1e-10	4.1e-08
	GO:0065003	P	macromolecular complex assembly	81	169	4.7e-08	4.9e-06
	GO:0022607	P	cellular component assembly	82	172	4.7e-08	4.9e-06
	GO:0055086	P	nucleobase, nucleoside and nucleotide metabolic process	82	244	0.0011	0.032
	GO:0030163	P	protein catabolic process	83	184	2.4e-07	2e-05
	GO:0043933	P	macromolecular complex subunit organization	86	190	1.3e-07	1.2e-05
	GO:0006457	P	protein folding	86	202	9.9e-07	7.5e-05
	GO:0044255	P	cellular lipid metabolic process	86	229	4.4e-05	0.0021
	GO:0016192	P	vesicle-mediated transport	90	186	6.1e-09	8.5e-07
	GO:0007165	P	signal transduction	93	240	8.4e-06	0.00052
	GO:0023046	P	signaling process	101	279	3.4e-05	0.0017
	GO:0023060	P	signal transmission	101	279	3.4e-05	0.0017
	GO:0046483	P	heterocycle metabolic process	102	312	0.00064	0.021
	GO:0044283	P	small molecule biosynthetic process	106	320	0.00035	0.013
	GO:0044265	P	cellular macromolecule catabolic process	112	254	5.7e-09	8.1e-07
	GO:0044085	P	cellular component biogenesis	116	239	3.7e-11	8.7e-09
	GO:0006520	P	cellular amino acid metabolic process	117	303	7.2e-07	5.7e-05
	GO:0006396	P	RNA processing	118	198	6.9e-16	2e-13
	GO:0044106	P	cellular amine metabolic process	119	333	1.1e-05	0.00069
	GO:0009308	P	amine metabolic process	126	380	0.0001	0.0044
	GO:0006886	P	intracellular protein transport	127	202	2.4e-18	8.8e-16
	GO:0034613	P	cellular protein localization	131	207	4.8e-19	2.4e-16
	GO:0070727	P	cellular macromolecule localization	131	207	4.8e-19	2.4e-16
	GO:0023052	P	signaling	134	447	0.0018	0.049
	GO:0044248	P	cellular catabolic process	137	337	7.4e-09	9.8e-07
	GO:0006519	P	cellular amino acid and derivative metabolic process	137	391	5.9e-06	0.00039
	GO:0009057	P	macromolecule catabolic process	138	322	4.5e-10	7.6e-08
	GO:0034641	P	cellular nitrogen compound metabolic process	144	435	3.6e-05	0.0018
	GO:0046907	P	intracellular transport	148	233	1.9e-21	1.9e-18
	GO:0044262	P	cellular carbohydrate metabolic process	149	385	2.1e-08	2.5e-06
	GO:0045184	P	establishment of protein localization	158	294	1.2e-17	3.8e-15
	GO:0015031	P	protein transport	158	294	1.2e-17	3.8e-15
	GO:0051649	P	establishment of localization in cell	163	299	1.4e-18	5.5e-16
	GO:0008104	P	protein localization	166	307	1.2e-18	5.3e-16
	GO:0051641	P	cellular localization	169	309	2.5e-19	1.7e-16
	GO:0009056	P	catabolic process	169	433	1.5e-09	2.4e-07
	GO:0043436	P	oxoacid metabolic process	170	473	1.3e-07	1.2e-05
	GO:0019752	P	carboxylic acid metabolic process	170	473	1.3e-07	1.2e-05
	GO:0006082	P	organic acid metabolic process	170	474	1.4e-07	1.2e-05
	GO:0042180	P	cellular ketone metabolic process	176	480	2.6e-08	3e-06
	GO:0033036	P	macromolecule localization	182	411	8.3e-14	2.1e-11
	GO:0006355	P	regulation of transcription, DNA-dependent	209	737	0.0013	0.037
	GO:0051252	P	regulation of RNA metabolic process	209	740	0.0015	0.042
	GO:0006351	P	transcription, DNA-dependent	233	786	8.7e-05	0.0039
	GO:0032774	P	RNA biosynthetic process	235	788	6e-05	0.0027
	GO:0005975	P	carbohydrate metabolic process	261	833	1.2e-06	9e-05
	GO:0006412	P	translation	293	595	6.5e-27	8.7e-24
	GO:0044281	P	small molecule metabolic process	367	1034	2.6e-14	6.9e-12
	GO:0016070	P	RNA metabolic process	419	1088	4.8e-21	3.9e-18
	GO:0080090	P	regulation of primary metabolic process	435	1626	0.00032	0.012
	GO:0060255	P	regulation of macromolecule metabolic process	441	1640	0.0002	0.0083
	GO:0019222	P	regulation of metabolic process	448	1664	0.00017	0.0071
	GO:0006350	P	transcription	449	1629	2.9e-05	0.0016
	GO:0006796	P	phosphate metabolic process	469	1795	0.00093	0.028
	GO:0006793	P	phosphorus metabolic process	469	1795	0.00093	0.028
	GO:0051234	P	establishment of localization	480	1638	5.4e-08	5.4e-06
	GO:0006810	P	transport	480	1638	5.4e-08	5.4e-06
	GO:0043687	P	post-translational protein modification	487	1815	0.00011	0.0048
	GO:0051179	P	localization	488	1651	1.7e-08	2.1e-06
	GO:0050794	P	regulation of cellular process	547	1955	8.5e-07	6.5e-05
	GO:0006464	P	protein modification process	548	1929	1.7e-07	1.5e-05
	GO:0043412	P	macromolecule modification	580	1979	1.8e-09	2.8e-07
	GO:0050789	P	regulation of biological process	582	2027	2e-08	2.4e-06
	GO:0065007	P	biological regulation	609	2125	1.1e-08	1.5e-06
	GO:0010467	P	gene expression	861	2424	1.3e-33	2.6e-30
	GO:0044267	P	cellular protein metabolic process	991	2877	6.4e-35	2.6e-31
	GO:0019538	P	protein metabolic process	1134	4333	8.2e-08	7.9e-06
	GO:0003678	F	DNA helicase activity	14	17	0.00051	0.026
	GO:0016455	F	RNA polymerase II transcription mediator activity	16	18	0.00011	0.007
	GO:0009982	F	pseudouridine synthase activity	16	24	0.0011	0.043
	GO:0070003	F	threonine-type peptidase activity	17	24	0.00046	0.025
	GO:0004298	F	threonine-type endopeptidase activity	17	24	0.00046	0.025
	GO:0008276	F	protein methyltransferase activity	17	27	0.0012	0.047
	GO:0043566	F	structure-specific DNA binding	18	28	0.00072	0.033
	GO:0008094	F	DNA-dependent ATPase activity	18	28	0.00072	0.033
	GO:0016251	F	general RNA polymerase II transcription factor activity	19	23	5.2e-05	0.0036
	GO:0003887	F	DNA-directed DNA polymerase activity	19	25	0.00011	0.007
	GO:0016866	F	intramolecular transferase activity	25	49	0.001	0.042
	GO:0008757	F	S-adenosylmethionine-dependent methyltransferase activity	26	47	0.00032	0.019
	GO:0004527	F	exonuclease activity	26	51	0.00081	0.036
	GO:0008080	F	N-acetyltransferase activity	26	52	0.001	0.042
	GO:0016410	F	N-acyltransferase activity	26	53	0.0012	0.048
	GO:0004221	F	ubiquitin thiolesterase activity	27	51	0.00042	0.024
	GO:0003702	F	RNA polymerase II transcription factor activity	29	43	1e-05	0.00079
	GO:0016790	F	thiolester hydrolase activity	29	57	0.00043	0.024
	GO:0005083	F	small GTPase regulator activity	29	62	0.0012	0.047
	GO:0030695	F	GTPase regulator activity	30	63	0.0008	0.036
	GO:0060589	F	nucleoside-triphosphatase regulator activity	32	70	0.00093	0.04
	GO:0031406	F	carboxylic acid binding	33	71	0.00063	0.031
	GO:0003899	F	DNA-directed RNA polymerase activity	37	65	1.2e-05	0.00087
	GO:0034062	F	RNA polymerase activity	37	65	1.2e-05	0.00087
	GO:0003777	F	microtubule motor activity	39	55	1.3e-07	1.3e-05
	GO:0008565	F	protein transporter activity	39	78	6.5e-05	0.0044
	GO:0016875	F	ligase activity, forming carbon-oxygen bonds	40	66	1.8e-06	0.00014
	GO:0004812	F	aminoacyl-tRNA ligase activity	40	66	1.8e-06	0.00014
	GO:0016876	F	ligase activity, forming aminoacyl-tRNA and related compounds	40	66	1.8e-06	0.00014
	GO:0004721	F	phosphoprotein phosphatase activity	42	98	0.00048	0.025
	GO:0003774	F	motor activity	44	69	1.9e-07	1.8e-05
	GO:0031072	F	heat shock protein binding	47	119	0.00094	0.04
	GO:0008194	F	UDP-glycosyltransferase activity	48	118	0.0005	0.026
	GO:0051082	F	unfolded protein binding	55	117	9.6e-06	0.00076
	GO:0016881	F	acid-amino acid ligase activity	62	170	0.00086	0.038
	GO:0003924	F	GTPase activity	63	117	6.2e-08	6.2e-06
	GO:0016853	F	isomerase activity	73	161	1.1e-06	9.6e-05
	GO:0008026	F	ATP-dependent helicase activity	79	107	1.4e-14	2e-12
	GO:0070035	F	purine NTP-dependent helicase activity	79	107	1.4e-14	2e-12
	GO:0016879	F	ligase activity, forming carbon-nitrogen bonds	83	226	0.00011	0.007
	GO:0008168	F	methyltransferase activity	88	261	0.00068	0.032
	GO:0016741	F	transferase activity, transferring one-carbon groups	89	263	0.00058	0.029
	GO:0032561	F	guanyl ribonucleotide binding	104	207	8.4e-11	9e-09
	GO:0005525	F	GTP binding	104	207	8.4e-11	9e-09
	GO:0019001	F	guanyl nucleotide binding	107	211	3e-11	3.7e-09
	GO:0004386	F	helicase activity	120	165	5.4e-21	8.7e-19
	GO:0016874	F	ligase activity	126	305	1.4e-08	1.5e-06
	GO:0042623	F	ATPase activity, coupled	135	275	5.1e-13	6.6e-11
	GO:0016887	F	ATPase activity	152	355	6.4e-11	7.5e-09
	GO:0003735	F	structural constituent of ribosome	208	396	6.8e-22	1.6e-19
	GO:0005198	F	structural molecule activity	239	462	2.6e-24	7.6e-22
	GO:0017111	F	nucleoside-triphosphatase activity	356	726	2.8e-32	1.5e-29
	GO:0016462	F	pyrophosphatase activity	363	743	1.2e-32	7.6e-30
	GO:0016818	F	hydrolase activity, acting on acid anhydrides, in phosphorus-containing anhydrides	374	759	3.2e-34	4.2e-31
	GO:0016817	F	hydrolase activity, acting on acid anhydrides	374	764	9e-34	7.8e-31
	GO:0016773	F	phosphotransferase activity, alcohol group as acceptor	461	1726	0.00024	0.014
	GO:0016301	F	kinase activity	474	1750	6.8e-05	0.0045
	GO:0005515	F	protein binding	735	2460	3.5e-13	4.7e-11
	GO:0005524	F	ATP binding	959	3085	2.2e-21	4.1e-19
	GO:0032559	F	adenyl ribonucleotide binding	959	3087	2.6e-21	4.5e-19
	GO:0001883	F	purine nucleoside binding	1002	3247	1.4e-21	2.7e-19
	GO:0030554	F	adenyl nucleotide binding	1002	3247	1.4e-21	2.7e-19
	GO:0001882	F	nucleoside binding	1009	3257	3.4e-22	8.9e-20
	GO:0032555	F	purine ribonucleotide binding	1061	3292	2e-28	6.5e-26
	GO:0032553	F	ribonucleotide binding	1061	3292	2e-28	6.5e-26
	GO:0017076	F	purine nucleotide binding	1107	3456	5.8e-29	2.5e-26
	GO:0000166	F	nucleotide binding	1325	3874	2.5e-47	6.4e-44
	GO:0000228	C	nuclear chromosome	8	8	0.0039	0.042
	GO:0012507	C	ER to Golgi transport vesicle membrane	9	10	0.0035	0.038
	GO:0030127	C	COPII vesicle coat	9	10	0.0035	0.038
	GO:0030134	C	ER to Golgi transport vesicle	9	10	0.0035	0.038
	GO:0030658	C	transport vesicle membrane	12	16	0.0022	0.026
	GO:0030133	C	transport vesicle	12	16	0.0022	0.026
	GO:0005874	C	microtubule	12	17	0.0032	0.036
	GO:0005643	C	nuclear pore	13	13	0.00023	0.0038
	GO:0046930	C	pore complex	13	13	0.00023	0.0038
	GO:0005635	C	nuclear envelope	13	14	0.00037	0.0054
	GO:0030119	C	AP-type membrane coat adaptor complex	14	16	0.00034	0.005
	GO:0030131	C	clathrin adaptor complex	14	16	0.00034	0.005
	GO:0044455	C	mitochondrial membrane part	14	21	0.0022	0.026
	GO:0016592	C	mediator complex	16	18	0.00011	0.0019
	GO:0005839	C	proteasome core complex	17	24	0.00046	0.0062
	GO:0030120	C	vesicle coat	19	25	0.00011	0.0019
	GO:0030662	C	coated vesicle membrane	19	25	0.00011	0.0019
	GO:0012506	C	vesicle membrane	19	25	0.00011	0.0019
	GO:0030135	C	coated vesicle	19	25	0.00011	0.0019
	GO:0030659	C	cytoplasmic vesicle membrane	19	25	0.00011	0.0019
	GO:0030118	C	clathrin coat	19	32	0.0011	0.013
	GO:0044433	C	cytoplasmic vesicle part	19	33	0.0014	0.017
	GO:0031988	C	membrane-bounded vesicle	20	26	6.7e-05	0.0013
	GO:0016023	C	cytoplasmic membrane-bounded vesicle	20	26	6.7e-05	0.0013
	GO:0000139	C	Golgi membrane	20	29	0.00019	0.0032
	GO:0015630	C	microtubule cytoskeleton	20	30	0.00026	0.0041
	GO:0031982	C	vesicle	20	34	0.00086	0.011
	GO:0031410	C	cytoplasmic vesicle	20	34	0.00086	0.011
	GO:0044445	C	cytosolic part	21	34	0.0004	0.0056
	GO:0005829	C	cytosol	21	34	0.0004	0.0056
	GO:0000502	C	proteasome complex	24	32	1.7e-05	0.00044
	GO:0044430	C	cytoskeletal part	26	46	0.00025	0.0039
	GO:0005789	C	endoplasmic reticulum membrane	29	47	3.5e-05	0.00078
	GO:0042175	C	nuclear envelope-endoplasmic reticulum network	29	47	3.5e-05	0.00078
	GO:0044432	C	endoplasmic reticulum part	29	49	6.1e-05	0.0013
	GO:0071212	C	subsynaptic reticulum	29	49	6.1e-05	0.0013
	GO:0005654	C	nucleoplasm	31	51	2.4e-05	0.00057
	GO:0044451	C	nucleoplasm part	31	51	2.4e-05	0.00057
	GO:0033279	C	ribosomal subunit	34	82	0.0024	0.028
	GO:0044431	C	Golgi apparatus part	35	50	7.1e-07	2.4e-05
	GO:0031981	C	nuclear lumen	35	56	4.6e-06	0.00013
	GO:0005856	C	cytoskeleton	37	71	5.1e-05	0.0011
	GO:0005794	C	Golgi apparatus	40	56	8e-08	3.5e-06
	GO:0048475	C	coated membrane	42	59	4.1e-08	1.9e-06
	GO:0030117	C	membrane coat	42	59	4.1e-08	1.9e-06
	GO:0031966	C	mitochondrial membrane	43	104	0.00074	0.0098
	GO:0070013	C	intracellular organelle lumen	44	70	2.6e-07	9.8e-06
	GO:0043233	C	organelle lumen	44	70	2.6e-07	9.8e-06
	GO:0031974	C	membrane-enclosed lumen	49	80	1e-07	4.2e-06
	GO:0005740	C	mitochondrial envelope	51	127	0.00043	0.006
	GO:0044429	C	mitochondrial part	60	139	2.9e-05	0.00069
	GO:0031967	C	organelle envelope	65	142	3.2e-06	9.7e-05
	GO:0044428	C	nuclear part	67	97	1.2e-11	6.9e-10
	GO:0005783	C	endoplasmic reticulum	70	123	2.1e-09	1.1e-07
	GO:0005739	C	mitochondrion	71	162	3.8e-06	0.00011
	GO:0031975	C	envelope	71	167	8.6e-06	0.00023
	GO:0012505	C	endomembrane system	75	104	1.5e-13	9.7e-12
	GO:0031090	C	organelle membrane	106	228	1.6e-09	8.8e-08
	GO:0005840	C	ribosome	209	397	4.4e-22	4e-20
	GO:0016021	C	integral to membrane	215	752	0.00079	0.01
	GO:0031224	C	intrinsic to membrane	225	775	0.0003	0.0046
	GO:0030529	C	ribonucleoprotein complex	235	438	1.6e-25	1.6e-23
	GO:0043234	C	protein complex	302	706	2.3e-20	1.6e-18
	GO:0044425	C	membrane part	304	1007	2.3e-06	7.3e-05
	GO:0044444	C	cytoplasmic part	476	966	1.4e-43	1.9e-41
	GO:0032991	C	macromolecular complex	563	1207	4.2e-46	7e-44
	GO:0016020	C	membrane	592	2115	2.7e-07	9.8e-06
	GO:0005737	C	cytoplasm	624	1263	6.9e-58	5.7e-55
	GO:0043231	C	intracellular membrane-bounded organelle	626	2296	2.2e-06	7.1e-05
	GO:0043227	C	membrane-bounded organelle	627	2319	5e-06	0.00014
	GO:0043229	C	intracellular organelle	898	2859	5.5e-21	4.1e-19
	GO:0043226	C	organelle	898	2859	5.5e-21	4.1e-19
	GO:0044424	C	intracellular part	1182	3529	5e-38	5.9e-36
	GO:0005622	C	intracellular	1417	4116	1.2e-52	2.5e-50
	GO:0044464	C	cell part	1888	5945	2.1e-53	5.8e-51
	GO:0005623	C	cell	1888	5945	2.1e-53	5.8e-51
	GO term	Ontology	Description	Number in input list	Number in BG/Ref	p-value	FDR
yellow	GO:0006796	P	phosphate metabolic process	77	1795	2.1e-10	7.4e-08
	GO:0006793	P	phosphorus metabolic process	77	1795	2.1e-10	7.4e-08
	GO:0043687	P	post-translational protein modification	76	1815	7.9e-10	1.4e-07
	GO:0006468	P	protein amino acid phosphorylation	69	1570	8e-10	1.4e-07
	GO:0006464	P	protein modification process	78	1929	2.1e-09	3e-07
	GO:0016310	P	phosphorylation	71	1695	3.1e-09	3.7e-07
	GO:0043412	P	macromolecule modification	78	1979	6.2e-09	6.3e-07
	GO:0006810	P	transport	58	1638	1.7e-05	0.0013
	GO:0051234	P	establishment of localization	58	1638	1.7e-05	0.0013
	GO:0051179	P	localization	58	1651	2.1e-05	0.0015
	GO:0055085	P	transmembrane transport	29	701	0.00022	0.014
	GO:0044267	P	cellular protein metabolic process	83	2877	0.0003	0.018
	GO:0004674	F	protein serine/threonine kinase activity	69	1478	6.7e-11	3.6e-08
	GO:0016301	F	kinase activity	75	1750	3.8e-10	9.1e-08
	GO:0016773	F	phosphotransferase activity, alcohol group as acceptor	74	1726	5.1e-10	9.1e-08
	GO:0004672	F	protein kinase activity	69	1575	9e-10	1.2e-07
	GO:0030599	F	pectinesterase activity	14	100	4.4e-08	4.8e-06
	GO:0004091	F	carboxylesterase activity	16	172	8.4e-07	5.1e-05
	GO:0032555	F	purine ribonucleotide binding	104	3292	8.6e-07	5.1e-05
	GO:0032553	F	ribonucleotide binding	104	3292	8.6e-07	5.1e-05
	GO:0005509	F	calcium ion binding	22	316	8.3e-07	5.1e-05
	GO:0017076	F	purine nucleotide binding	107	3456	1.4e-06	7.1e-05
	GO:0005524	F	ATP binding	98	3085	1.5e-06	7.1e-05
	GO:0032559	F	adenyl ribonucleotide binding	98	3087	1.6e-06	7.1e-05
	GO:0030554	F	adenyl nucleotide binding	101	3247	2.5e-06	9.8e-05
	GO:0001883	F	purine nucleoside binding	101	3247	2.5e-06	9.8e-05
	GO:0001882	F	nucleoside binding	101	3257	2.9e-06	0.0001
	GO:0000166	F	nucleotide binding	114	3874	6.4e-06	0.00021
	GO:0030234	F	enzyme regulator activity	17	255	2.5e-05	0.00078
	GO:0004857	F	enzyme inhibitor activity	12	157	0.00012	0.0034
	GO:0005215	F	transporter activity	36	941	0.00018	0.005
	GO:0015297	F	antiporter activity	9	101	0.00029	0.0077
	GO:0008081	F	phosphoric diester hydrolase activity	6	42	0.00031	0.0079
	GO:0015291	F	secondary active transmembrane transporter activity	10	136	0.00056	0.014
	GO:0015298	F	solute:cation antiporter activity	5	31	0.0006	0.014
	GO:0015299	F	solute:hydrogen antiporter activity	5	31	0.0006	0.014
	GO:0015300	F	solute:solute antiporter activity	5	36	0.0011	0.024
	GO:0016835	F	carbon-oxygen lyase activity	7	79	0.0014	0.028
	GO:0022857	F	transmembrane transporter activity	25	643	0.0014	0.028
	GO:0016836	F	hydro-lyase activity	6	58	0.0015	0.028
	GO:0016020	C	membrane	68	2115	5.8e-05	0.0055
	GO:0016021	C	integral to membrane	28	752	0.0014	0.049
	GO:0031224	C	intrinsic to membrane	28	775	0.0021	0.049
	GO:0005618	C	cell wall	7	82	0.0017	0.049
