# Supplementary material for: Carbohydrate metabolism and fertility related genes high expression levels promote heterosis in autotetraploid rice harboring double neutral genes
Source: Rice (N Y). 2019 May 10;12:34. doi: 10.1186/s12284-019-0294-x (PMC6510787; doi:10.1186/s12284-019-0294-x)
Supplement: Supplementary file 24 — Table S16. Gene IDs of DEGFPU combined with variations between parents lines in nine tissues. (XLSX 153 kb) [file 12284_2019_294_MOESM24_ESM.xlsx]

## Sheet: Sheet1
Table S16. Gene IDs of DEGFPU combined with variations between parents lines in nine tissues
L1	L2	L3	P1	P2	P3	E2	Z2	Z3
LOC_Os01g72370	LOC_Os01g61640	LOC_Os01g04550	LOC_Os01g05840	LOC_Os01g06740	LOC_Os01g48740	LOC_Os01g49154	LOC_Os01g05840	LOC_Os01g05840
LOC_Os01g05010	LOC_Os01g72370	LOC_Os01g42090	LOC_Os01g05960	LOC_Os01g58550	LOC_Os01g58550	LOC_Os01g06560	LOC_Os01g54020	LOC_Os01g04550
LOC_Os01g02940	LOC_Os01g01689	LOC_Os01g63990	LOC_Os01g53650	LOC_Os01g52000	LOC_Os01g53350	LOC_Os01g63510	LOC_Os01g02940	LOC_Os01g60660
LOC_Os01g48370	LOC_Os01g08270	LOC_Os01g04590	LOC_Os01g03630	LOC_Os01g11300	LOC_Os01g12910	LOC_Os01g24070	LOC_Os01g12910	LOC_Os01g10450
LOC_Os01g57730	LOC_Os01g04590	LOC_Os01g47350	LOC_Os01g70600	LOC_Os01g55110	LOC_Os01g47130	LOC_Os01g41420	LOC_Os01g04710	LOC_Os01g68790
LOC_Os01g02880	LOC_Os01g59180	LOC_Os01g65100	LOC_Os01g55500	LOC_Os01g43370	LOC_Os01g04710	LOC_Os01g55340	LOC_Os01g13760	LOC_Os01g12910
LOC_Os01g57073	LOC_Os01g05970	LOC_Os01g56890	LOC_Os01g48650	LOC_Os01g24070	LOC_Os01g68820	LOC_Os01g61044	LOC_Os01g08190	LOC_Os01g57650
LOC_Os01g46120	LOC_Os01g43370	LOC_Os01g02580	LOC_Os01g13800	LOC_Os01g41420	LOC_Os01g41420	LOC_Os01g60190	LOC_Os01g53090	LOC_Os01g04450
LOC_Os01g59780	LOC_Os01g61970	LOC_Os01g65080	LOC_Os01g56040	LOC_Os01g60860	LOC_Os01g49420	LOC_Os01g06320	LOC_Os01g57890	LOC_Os01g08190
LOC_Os01g42160	LOC_Os01g71280	LOC_Os01g42380	LOC_Os01g13420	LOC_Os01g55370	LOC_Os01g57890	LOC_Os01g72490	LOC_Os01g42520	LOC_Os01g41420
LOC_Os01g43270	LOC_Os01g13760	LOC_Os01g13760	LOC_Os01g70450	LOC_Os01g56750	LOC_Os01g41370	LOC_Os01g48660	LOC_Os01g70130	LOC_Os01g12660
LOC_Os01g56890	LOC_Os01g13420	LOC_Os01g61590	LOC_Os01g24070	LOC_Os01g54620	LOC_Os01g55450	LOC_Os01g55240	LOC_Os01g54620	LOC_Os01g69030
LOC_Os01g47130	LOC_Os01g24070	LOC_Os01g60860	LOC_Os01g41420	LOC_Os01g03620	LOC_Os01g25820	LOC_Os01g08510	LOC_Os01g42234	LOC_Os01g42650
LOC_Os01g42410	LOC_Os01g41420	LOC_Os01g55450	LOC_Os01g52130	LOC_Os01g53470	LOC_Os01g03620	LOC_Os01g52900	LOC_Os01g48380	LOC_Os01g42520
LOC_Os01g19850	LOC_Os01g54670	LOC_Os01g54560	LOC_Os01g51310	LOC_Os01g04050	LOC_Os01g72910	LOC_Os01g04430	LOC_Os01g43851	LOC_Os01g54560
LOC_Os01g04710	LOC_Os01g68050	LOC_Os01g25820	LOC_Os01g55370	LOC_Os01g62584	LOC_Os01g56720	LOC_Os01g72380	LOC_Os01g68040	LOC_Os01g13570
LOC_Os01g05970	LOC_Os01g55450	LOC_Os01g72570	LOC_Os01g48060	LOC_Os01g58860	LOC_Os01g02050	LOC_Os01g74020	LOC_Os01g48960	LOC_Os01g62870
LOC_Os01g11250	LOC_Os01g69070	LOC_Os01g10320	LOC_Os01g68050	LOC_Os01g61910	LOC_Os01g69050	LOC_Os01g07850	LOC_Os01g03340	LOC_Os01g04620
LOC_Os01g41420	LOC_Os01g08460	LOC_Os01g48960	LOC_Os01g12820	LOC_Os01g59970	LOC_Os01g68650	LOC_Os01g02560	LOC_Os01g23980	LOC_Os01g60190
LOC_Os01g33030	LOC_Os01g67540	LOC_Os01g60190	LOC_Os01g04050	LOC_Os01g06320	LOC_Os01g60600	LOC_Os01g27260	LOC_Os01g64960	LOC_Os01g65370
LOC_Os01g42510	LOC_Os01g70130	LOC_Os01g59970	LOC_Os01g02860	LOC_Os01g55160	LOC_Os01g02020	LOC_Os01g04250	LOC_Os01g57050	LOC_Os01g40499
LOC_Os01g55450	LOC_Os01g25820	LOC_Os01g03340	LOC_Os01g62870	LOC_Os01g52900	LOC_Os01g59060	LOC_Os01g24030	LOC_Os01g55240	LOC_Os01g43250
LOC_Os01g59670	LOC_Os01g69010	LOC_Os01g70190	LOC_Os01g04620	LOC_Os01g74020	LOC_Os01g55160	LOC_Os01g13690	LOC_Os01g62160	LOC_Os01g52260
LOC_Os01g42520	LOC_Os01g72910	LOC_Os01g45670	LOC_Os01g04950	LOC_Os01g53720	LOC_Os01g71094	LOC_Os01g74250	LOC_Os01g08510	LOC_Os01g12650
LOC_Os01g54560	LOC_Os01g04050	LOC_Os01g62900	LOC_Os01g05530	LOC_Os01g74540	LOC_Os01g52900	LOC_Os01g32864	LOC_Os01g70820	LOC_Os01g64960
LOC_Os01g63240	LOC_Os01g10440	LOC_Os01g69904	LOC_Os01g41800	LOC_Os01g70820	LOC_Os01g48790	LOC_Os01g67600	LOC_Os01g04990	LOC_Os01g59740
LOC_Os01g65260	LOC_Os01g43851	LOC_Os01g74160	LOC_Os01g43610	LOC_Os01g14080	LOC_Os01g70370	LOC_Os01g54300	LOC_Os01g04670	LOC_Os01g45550
LOC_Os01g63780	LOC_Os01g04950	LOC_Os01g44069	LOC_Os01g49310	LOC_Os01g64100	LOC_Os01g45670	LOC_Os01g12420	LOC_Os01g51920	LOC_Os01g48770
LOC_Os01g04050	LOC_Os01g10320	LOC_Os01g04860	LOC_Os01g60600	LOC_Os01g64110	LOC_Os01g04670	LOC_Os01g66350	LOC_Os01g04090	LOC_Os01g44210
LOC_Os01g58150	LOC_Os01g04650	LOC_Os01g38980	LOC_Os01g02020	LOC_Os01g27260	LOC_Os01g51920	LOC_Os01g03980	LOC_Os01g13120	LOC_Os01g32770
LOC_Os01g72570	LOC_Os01g70720	LOC_Os01g41430	LOC_Os01g72490	LOC_Os01g54700	LOC_Os01g13120	LOC_Os01g10300	LOC_Os01g53640	LOC_Os01g19480
LOC_Os01g10320	LOC_Os01g61460	LOC_Os01g53880	LOC_Os01g57050	LOC_Os01g13690	LOC_Os01g61610	LOC_Os01g63980	LOC_Os01g74160	LOC_Os01g60110
LOC_Os01g60640	LOC_Os01g53980	LOC_Os01g64790	LOC_Os01g55160	LOC_Os01g56800	LOC_Os01g59930	LOC_Os01g03330	LOC_Os01g03660	LOC_Os01g03680
LOC_Os01g61460	LOC_Os01g40570	LOC_Os01g43580	LOC_Os01g55240	LOC_Os01g41790	LOC_Os01g55190	LOC_Os01g64520	LOC_Os01g12840	LOC_Os01g68710
LOC_Os01g48960	LOC_Os01g62160	LOC_Os01g55280	LOC_Os01g03380	LOC_Os01g56610	LOC_Os01g53990	LOC_Os01g03830	LOC_Os01g61610	LOC_Os01g04090
LOC_Os01g65370	LOC_Os01g11920	LOC_Os01g45250	LOC_Os01g04430	LOC_Os01g49065	LOC_Os01g11430	LOC_Os01g41780	LOC_Os01g12490	LOC_Os01g13120
LOC_Os01g62584	LOC_Os01g70820	LOC_Os01g51290	LOC_Os01g13610	LOC_Os01g11340	LOC_Os01g55510	LOC_Os01g01680	LOC_Os01g59360	LOC_Os01g40580
LOC_Os01g05820	LOC_Os01g42190	LOC_Os01g05870	LOC_Os01g46670	LOC_Os01g61900	LOC_Os01g32364	LOC_Os01g03410	LOC_Os01g62260	LOC_Os01g62900
LOC_Os01g02180	LOC_Os01g45670	LOC_Os01g47730	LOC_Os01g72380	LOC_Os01g32864	LOC_Os01g15029	LOC_Os01g59870	LOC_Os01g55190	LOC_Os01g69904
LOC_Os01g53980	LOC_Os01g51920	LOC_Os01g52110	LOC_Os01g53720	LOC_Os01g55510	LOC_Os01g48810	LOC_Os01g42690	LOC_Os01g54350	LOC_Os01g62810
LOC_Os01g52260	LOC_Os01g74160	LOC_Os01g56620	LOC_Os01g42540	LOC_Os01g64790	LOC_Os01g04280	LOC_Os01g46400	LOC_Os01g11340	LOC_Os01g03570
LOC_Os01g40570	LOC_Os01g64110	LOC_Os01g56480	LOC_Os01g55100	LOC_Os01g61100	LOC_Os01g48580	LOC_Os01g42860	LOC_Os01g11430	LOC_Os01g61610
LOC_Os01g55160	LOC_Os01g47190	LOC_Os01g12130	LOC_Os01g07850	LOC_Os01g51290	LOC_Os01g03950	LOC_Os01g64120	LOC_Os01g57940	LOC_Os01g62670
LOC_Os01g55240	LOC_Os01g68300	LOC_Os01g43460	LOC_Os01g42400	LOC_Os01g69270	LOC_Os01g13780	LOC_Os01g57735	LOC_Os01g57150	LOC_Os01g68300
LOC_Os01g71094	LOC_Os01g55190	LOC_Os01g67360	LOC_Os01g04090	LOC_Os01g57030	LOC_Os01g43030	LOC_Os01g51400	LOC_Os01g54300	LOC_Os01g38980
LOC_Os01g04430	LOC_Os01g54350	LOC_Os01g03830	LOC_Os01g04409	LOC_Os01g72470	LOC_Os01g56810	LOC_Os01g40590	LOC_Os01g08780	LOC_Os01g02560
LOC_Os01g70190	LOC_Os01g12080	LOC_Os01g41780	LOC_Os01g63050	LOC_Os01g40480	LOC_Os01g03180	LOC_Os01g55720	LOC_Os01g60450	LOC_Os01g11520
LOC_Os01g48790	LOC_Os01g74250	LOC_Os01g58350	LOC_Os01g43320	LOC_Os01g53590	LOC_Os01g56100	LOC_Os01g42000	LOC_Os01g54080	LOC_Os01g62260
LOC_Os01g73800	LOC_Os01g60780	LOC_Os01g41220	LOC_Os01g64100	LOC_Os01g43650	LOC_Os01g11350	LOC_Os01g74320	LOC_Os01g52110	LOC_Os01g67510
LOC_Os01g53160	LOC_Os01g61760	LOC_Os01g43910	LOC_Os01g12710	LOC_Os01g32560	LOC_Os01g56110	LOC_Os01g09900	LOC_Os01g61940	LOC_Os01g53880
LOC_Os01g45550	LOC_Os01g03690	LOC_Os01g52100	LOC_Os01g27260	LOC_Os01g12580	LOC_Os01g64520	LOC_Os01g34590	LOC_Os01g67240	LOC_Os01g12080
LOC_Os01g32770	LOC_Os01g19940	LOC_Os01g67480	LOC_Os01g72350	LOC_Os01g70500	LOC_Os01g08220	LOC_Os01g71114	LOC_Os01g12130	LOC_Os01g65010
LOC_Os01g19480	LOC_Os01g04480	LOC_Os01g52594	LOC_Os01g68870	LOC_Os01g55120	LOC_Os01g12020	LOC_Os01g72710	LOC_Os01g09080	LOC_Os01g53990
LOC_Os01g70820	LOC_Os01g05870	LOC_Os01g58910	LOC_Os01g69830	LOC_Os01g68104	LOC_Os01g41780	LOC_Os01g63690	LOC_Os01g42790	LOC_Os01g11430
LOC_Os01g14080	LOC_Os01g54080	LOC_Os01g04140	LOC_Os01g62945	LOC_Os01g53810	LOC_Os01g68370	LOC_Os01g03940	LOC_Os01g48620	LOC_Os01g57940
LOC_Os01g64780	LOC_Os01g18210	LOC_Os01g35050	LOC_Os01g12800	LOC_Os01g32790	LOC_Os01g52390	LOC_Os01g48250	LOC_Os01g55050	LOC_Os01g56240
LOC_Os01g61440	LOC_Os01g03950	LOC_Os01g62780	LOC_Os01g68260	LOC_Os01g68020	LOC_Os01g70790	LOC_Os01g54140	LOC_Os01g70100	LOC_Os01g46980
LOC_Os01g04990	LOC_Os01g61940	LOC_Os01g74110	LOC_Os01g59300	LOC_Os01g63190	LOC_Os01g43950	LOC_Os01g23930	LOC_Os01g58290	LOC_Os01g57610
LOC_Os01g59900	LOC_Os01g61890	LOC_Os01g70310	LOC_Os01g32864	LOC_Os01g39650	LOC_Os01g55430	LOC_Os01g67030	LOC_Os01g65400	LOC_Os01g06240
LOC_Os01g43320	LOC_Os01g02300	LOC_Os01g40070	LOC_Os01g55510	LOC_Os01g64310	LOC_Os01g66260	LOC_Os01g09120	LOC_Os01g12020	LOC_Os01g13700
LOC_Os01g53640	LOC_Os01g48410	LOC_Os01g57250	LOC_Os01g57150	LOC_Os01g43460	LOC_Os01g05610	LOC_Os01g62600	LOC_Os01g48640	LOC_Os01g48810
LOC_Os01g51570	LOC_Os01g56810	LOC_Os01g51632	LOC_Os01g58114	LOC_Os01g04580	LOC_Os01g17330	LOC_Os01g62420	LOC_Os01g09930	LOC_Os01g19940
LOC_Os01g74160	LOC_Os01g44430	LOC_Os01g70260	LOC_Os01g34450	LOC_Os01g64520	LOC_Os01g67630	LOC_Os01g44200	LOC_Os01g65460	LOC_Os01g51290
LOC_Os01g64100	LOC_Os01g60330	LOC_Os01g06550	LOC_Os01g57610	LOC_Os01g52050	LOC_Os01g57735	LOC_Os01g08380	LOC_Os01g16714	LOC_Os01g52090
LOC_Os01g63770	LOC_Os01g64010	LOC_Os01g42140	LOC_Os01g74140	LOC_Os01g74480	LOC_Os01g53750	LOC_Os01g60810	LOC_Os01g03500	LOC_Os01g47730
LOC_Os01g63930	LOC_Os01g49150	LOC_Os01g53130	LOC_Os01g02730	LOC_Os01g48040	LOC_Os01g47360	LOC_Os01g68140	LOC_Os01g39600	LOC_Os01g65169
LOC_Os01g59930	LOC_Os01g48620	LOC_Os01g72530	LOC_Os01g57840	LOC_Os01g62300	LOC_Os01g64370	LOC_Os01g53610	LOC_Os01g41990	LOC_Os01g43090
LOC_Os01g44050	LOC_Os01g04470	LOC_Os01g55670	LOC_Os01g08780	LOC_Os01g59870	LOC_Os01g54340	LOC_Os01g61370	LOC_Os01g52710	LOC_Os01g52110
LOC_Os01g02560	LOC_Os01g72430	LOC_Os01g51890	LOC_Os01g64970	LOC_Os01g49260	LOC_Os01g48170	LOC_Os01g70730	LOC_Os01g43120	LOC_Os01g52330
LOC_Os01g54700	LOC_Os01g63870	LOC_Os01g16750	LOC_Os01g72470	LOC_Os01g42690	LOC_Os01g74450	LOC_Os01g57854	LOC_Os01g69060	LOC_Os01g49410
LOC_Os01g51010	LOC_Os01g03830	LOC_Os01g02000	LOC_Os01g65130	LOC_Os01g02160	LOC_Os01g28474	LOC_Os01g17050	LOC_Os01g41710	LOC_Os01g70110
LOC_Os01g55190	LOC_Os01g62890	LOC_Os01g52480	LOC_Os01g51420	LOC_Os01g70440	LOC_Os01g48220	LOC_Os01g64470	LOC_Os01g47400	LOC_Os01g56810
LOC_Os01g67510	LOC_Os01g16714	LOC_Os01g63444	LOC_Os01g61940	LOC_Os01g51130	LOC_Os01g72610	LOC_Os01g05510	LOC_Os01g02710	LOC_Os01g56100
LOC_Os01g42730	LOC_Os01g08500	LOC_Os01g59530	LOC_Os01g70110	LOC_Os01g41710	LOC_Os01g13080	LOC_Os01g36250	LOC_Os01g49720	LOC_Os01g48990
LOC_Os01g53880	LOC_Os01g12000	LOC_Os01g63690	LOC_Os01g60020	LOC_Os01g53255	LOC_Os01g63690	LOC_Os01g43110	LOC_Os01g51770	LOC_Os01g72140
LOC_Os01g71320	LOC_Os01g41890	LOC_Os01g57240	LOC_Os01g63540	LOC_Os01g54430	LOC_Os01g47780	LOC_Os01g36820	LOC_Os01g62480	LOC_Os01g32790
LOC_Os01g53430	LOC_Os01g01680	LOC_Os01g44020	LOC_Os01g55050	LOC_Os01g64360	LOC_Os01g61420	LOC_Os01g69279	LOC_Os01g07940	LOC_Os01g22870
LOC_Os01g11340	LOC_Os01g55570	LOC_Os01g04200	LOC_Os01g63854	LOC_Os01g62480	LOC_Os01g54140	LOC_Os01g48000	LOC_Os01g67630	LOC_Os01g49560
LOC_Os01g07240	LOC_Os01g59000	LOC_Os01g62630	LOC_Os01g56710	LOC_Os01g02320	LOC_Os01g60760	LOC_Os01g72009	LOC_Os01g35050	LOC_Os01g42280
LOC_Os01g02170	LOC_Os01g69060	LOC_Os01g62830	LOC_Os01g64520	LOC_Os01g48750	LOC_Os01g09260	LOC_Os01g64430	LOC_Os01g40260	LOC_Os01g68020
LOC_Os01g32864	LOC_Os01g41710	LOC_Os01g59110	LOC_Os01g49210	LOC_Os01g71210	LOC_Os01g62310	LOC_Os01g50200	LOC_Os01g13770	LOC_Os01g70100
LOC_Os01g67600	LOC_Os01g47400	LOC_Os01g53610	LOC_Os01g68840	LOC_Os01g23800	LOC_Os01g62420	LOC_Os01g08670	LOC_Os01g48130	LOC_Os01g72430
LOC_Os01g41930	LOC_Os01g28030	LOC_Os01g17150	LOC_Os01g46800	LOC_Os01g64370	LOC_Os01g62630	LOC_Os01g62950	LOC_Os01g01340	LOC_Os01g40630
LOC_Os01g43580	LOC_Os01g15900	LOC_Os01g24490	LOC_Os01g12020	LOC_Os01g12410	LOC_Os01g65140	LOC_Os01g22249	LOC_Os01g24710	LOC_Os01g04930
LOC_Os01g54300	LOC_Os01g63480	LOC_Os01g05780	LOC_Os01g43140	LOC_Os01g58450	LOC_Os01g52230	LOC_Os01g71090	LOC_Os01g04900	LOC_Os01g02240
LOC_Os01g03690	LOC_Os01g67480	LOC_Os01g01740	LOC_Os01g05810	LOC_Os01g41360	LOC_Os01g12464	LOC_Os01g08440	LOC_Os01g58660	LOC_Os01g03830
LOC_Os01g02730	LOC_Os01g02710	LOC_Os01g06310	LOC_Os01g48570	LOC_Os01g56180	LOC_Os01g08250	LOC_Os01g10110	LOC_Os01g42140	LOC_Os01g73005
LOC_Os01g51290	LOC_Os01g05940	LOC_Os01g19610	LOC_Os01g13480	LOC_Os01g71220	LOC_Os01g38359	LOC_Os01g41050	LOC_Os01g52270	LOC_Os01g12020
LOC_Os01g63880	LOC_Os01g43360	LOC_Os01g74410	LOC_Os01g56850	LOC_Os01g72520	LOC_Os01g33350	LOC_Os01g62130	LOC_Os01g34920	LOC_Os01g68860
LOC_Os01g67420	LOC_Os01g54010	LOC_Os01g73790	LOC_Os01g59450	LOC_Os01g34920	LOC_Os01g61800	LOC_Os01g28300	LOC_Os01g02550	LOC_Os01g16714
LOC_Os01g49320	LOC_Os01g52730	LOC_Os01g70490	LOC_Os01g54770	LOC_Os01g57230	LOC_Os01g53330	LOC_Os01g43844	LOC_Os01g03360	LOC_Os01g12770
LOC_Os01g03740	LOC_Os01g67630	LOC_Os01g65060	LOC_Os01g03390	LOC_Os01g53910	LOC_Os01g32460	LOC_Os01g45910	LOC_Os01g52480	LOC_Os01g58350
LOC_Os01g47470	LOC_Os01g10280	LOC_Os01g34890	LOC_Os01g41220	LOC_Os01g23930	LOC_Os01g03130	LOC_Os01g44170	LOC_Os01g59530	LOC_Os01g55570
LOC_Os01g53070	LOC_Os01g13130	LOC_Os01g52780	LOC_Os01g46400	LOC_Os01g39770	LOC_Os01g29910	LOC_Os01g23850	LOC_Os01g63460	LOC_Os01g06580
LOC_Os01g18210	LOC_Os01g62780	LOC_Os01g38229	LOC_Os01g74370	LOC_Os01g40680	LOC_Os01g05510	LOC_Os01g71540	LOC_Os01g63690	LOC_Os01g39600
LOC_Os01g67240	LOC_Os01g59980	LOC_Os01g51630	LOC_Os01g12330	LOC_Os01g58730	LOC_Os01g32670	LOC_Os01g06640	LOC_Os01g21420	LOC_Os01g03490
LOC_Os01g42790	LOC_Os01g63790	LOC_Os01g53570	LOC_Os01g72360	LOC_Os01g62420	LOC_Os01g26320	LOC_Os01g09830	LOC_Os01g71720	LOC_Os01g63270
LOC_Os01g48620	LOC_Os01g42960	LOC_Os01g29330	LOC_Os01g72970	LOC_Os01g64700	LOC_Os01g36820	LOC_Os01g53240	LOC_Os01g13740	LOC_Os01g74370
LOC_Os01g69250	LOC_Os01g61350	LOC_Os01g07730	LOC_Os01g59950	LOC_Os01g18060	LOC_Os01g56050	LOC_Os01g49370	LOC_Os01g47330	LOC_Os01g05610
LOC_Os01g60270	LOC_Os01g57250	LOC_Os01g62290	LOC_Os01g51540	LOC_Os01g63250	LOC_Os01g20910	LOC_Os01g39050	LOC_Os01g52690	LOC_Os01g69060
LOC_Os01g67530	LOC_Os01g46720	LOC_Os01g16620	LOC_Os01g63480	LOC_Os01g41900	LOC_Os01g12160	LOC_Os01g05060	LOC_Os01g54540	LOC_Os01g70340
LOC_Os01g43460	LOC_Os01g01340	LOC_Os01g67860	LOC_Os01g64120	LOC_Os01g42110	LOC_Os01g43750	LOC_Os01g33090	LOC_Os01g05080	LOC_Os01g12830
LOC_Os01g58290	LOC_Os01g04900	LOC_Os01g07780	LOC_Os01g48120	LOC_Os01g36294	LOC_Os01g60740	LOC_Os02g10520	LOC_Os01g09260	LOC_Os01g55260
LOC_Os01g52050	LOC_Os01g31010	LOC_Os01g60080	LOC_Os01g43540	LOC_Os01g41290	LOC_Os01g29150	LOC_Os02g11870	LOC_Os01g02900	LOC_Os01g58140
LOC_Os01g11940	LOC_Os01g71190	LOC_Os01g45380	LOC_Os01g40070	LOC_Os01g52304	LOC_Os01g46932	LOC_Os02g28170	LOC_Os01g06620	LOC_Os01g28030
LOC_Os01g68860	LOC_Os01g55940	LOC_Os01g41160	LOC_Os01g04440	LOC_Os01g23620	LOC_Os01g31800	LOC_Os02g13660	LOC_Os01g19800	LOC_Os01g59950
LOC_Os01g48640	LOC_Os01g51250	LOC_Os01g45274	LOC_Os01g01340	LOC_Os01g43895	LOC_Os01g39850	LOC_Os02g56680	LOC_Os01g62830	LOC_Os01g51540
LOC_Os01g21240	LOC_Os01g54340	LOC_Os01g27740	LOC_Os01g02610	LOC_Os01g69080	LOC_Os01g09470	LOC_Os02g09260	LOC_Os01g24340	LOC_Os01g02710
LOC_Os01g65460	LOC_Os01g72940	LOC_Os01g38610	LOC_Os01g24710	LOC_Os01g04290	LOC_Os01g50200	LOC_Os02g43300	LOC_Os01g69080	LOC_Os01g64360
LOC_Os01g54240	LOC_Os01g51360	LOC_Os01g74040	LOC_Os01g19020	LOC_Os01g16220	LOC_Os01g59080	LOC_Os02g56500	LOC_Os01g61880	LOC_Os01g12680
LOC_Os01g08500	LOC_Os01g06550	LOC_Os01g50100	LOC_Os01g11200	LOC_Os01g45030	LOC_Os01g68589	LOC_Os02g56490	LOC_Os01g41240	LOC_Os01g64820
LOC_Os01g70390	LOC_Os01g57350	LOC_Os01g03650	LOC_Os01g59710	LOC_Os01g03260	LOC_Os01g27230	LOC_Os02g41904	LOC_Os01g41120	LOC_Os01g05140
LOC_Os01g53710	LOC_Os01g19740	LOC_Os01g70540	LOC_Os01g18390	LOC_Os01g57854	LOC_Os01g12030	LOC_Os02g40110	LOC_Os01g17170	LOC_Os01g72330
LOC_Os01g70790	LOC_Os01g67364	LOC_Os01g43844	LOC_Os01g54890	LOC_Os01g55780	LOC_Os01g74640	LOC_Os02g34410	LOC_Os01g32460	LOC_Os01g13770
LOC_Os01g55610	LOC_Os01g72530	LOC_Os01g66920	LOC_Os01g58420	LOC_Os01g24490	LOC_Os01g47410	LOC_Os02g40690	LOC_Os01g24440	LOC_Os01g70310
LOC_Os01g41890	LOC_Os01g59100	LOC_Os01g20160	LOC_Os01g70550	LOC_Os01g34790	LOC_Os01g62350	LOC_Os02g42850	LOC_Os01g55270	LOC_Os01g70010
LOC_Os01g58350	LOC_Os01g71230	LOC_Os01g09320	LOC_Os01g65000	LOC_Os01g53190	LOC_Os01g60360	LOC_Os02g32550	LOC_Os01g52890	LOC_Os01g02750
LOC_Os01g41530	LOC_Os01g68060	LOC_Os01g22370	LOC_Os01g42140	LOC_Os01g62490	LOC_Os01g73980	LOC_Os02g06010	LOC_Os01g12200	LOC_Os01g60850
LOC_Os01g04300	LOC_Os01g59530	LOC_Os01g34880	LOC_Os01g03730	LOC_Os01g42830	LOC_Os01g66860	LOC_Os02g38920	LOC_Os01g02390	LOC_Os01g01340
LOC_Os01g39600	LOC_Os01g72710	LOC_Os01g71740	LOC_Os01g02920	LOC_Os01g36820	LOC_Os01g28300	LOC_Os02g27000	LOC_Os01g58194	LOC_Os01g19020
LOC_Os01g42610	LOC_Os01g16000	LOC_Os01g08310	LOC_Os01g47300	LOC_Os01g41170	LOC_Os01g51490	LOC_Os02g12380	LOC_Os01g10504	LOC_Os01g43890
LOC_Os01g72100	LOC_Os01g57240	LOC_Os01g10950	LOC_Os01g09900	LOC_Os01g01940	LOC_Os01g37832	LOC_Os02g56120	LOC_Os01g07870	LOC_Os01g04900
LOC_Os01g46400	LOC_Os01g49380	LOC_Os01g50030	LOC_Os01g72520	LOC_Os01g59680	LOC_Os01g54380	LOC_Os02g40700	LOC_Os01g13190	LOC_Os01g44120
LOC_Os01g52710	LOC_Os01g40310	LOC_Os01g16260	LOC_Os01g34590	LOC_Os01g40830	LOC_Os01g13710	LOC_Os02g35347	LOC_Os01g41170	LOC_Os01g55720
LOC_Os01g12640	LOC_Os01g09120	LOC_Os01g58280	LOC_Os01g21590	LOC_Os01g41180	LOC_Os01g16950	LOC_Os02g30080	LOC_Os01g70490	LOC_Os01g58660
LOC_Os01g74370	LOC_Os01g52250	LOC_Os01g73910	LOC_Os01g42810	LOC_Os01g64450	LOC_Os01g43070	LOC_Os02g56460	LOC_Os01g52770	LOC_Os01g65230
LOC_Os01g53370	LOC_Os01g67320	LOC_Os01g36350	LOC_Os01g71114	LOC_Os01g13460	LOC_Os01g09030	LOC_Os02g06090	LOC_Os01g67730	LOC_Os01g61814
LOC_Os01g41710	LOC_Os01g02900	LOC_Os02g51850	LOC_Os01g41280	LOC_Os01g04330	LOC_Os01g10530	LOC_Os02g33000	LOC_Os01g59150	LOC_Os01g19750
LOC_Os01g47400	LOC_Os01g62420	LOC_Os02g40900	LOC_Os01g74510	LOC_Os01g60740	LOC_Os01g01290	LOC_Os02g08230	LOC_Os01g25360	LOC_Os01g51360
LOC_Os01g58740	LOC_Os01g06600	LOC_Os02g41954	LOC_Os01g02950	LOC_Os01g62010	LOC_Os01g15840	LOC_Os02g18700	LOC_Os01g72700	LOC_Os01g13540
LOC_Os01g64360	LOC_Os01g70220	LOC_Os02g12750	LOC_Os01g42870	LOC_Os01g58130	LOC_Os01g25540	LOC_Os02g42380	LOC_Os01g57410	LOC_Os01g62920
LOC_Os01g08650	LOC_Os01g36294	LOC_Os02g31080	LOC_Os01g49270	LOC_Os01g65450	LOC_Os01g46220	LOC_Os02g29960	LOC_Os01g67570	LOC_Os01g74450
LOC_Os01g13130	LOC_Os01g61230	LOC_Os02g39510	LOC_Os01g37460	LOC_Os01g53730	LOC_Os01g44220	LOC_Os02g07260	LOC_Os01g18170	LOC_Os01g48720
LOC_Os01g35050	LOC_Os01g55880	LOC_Os02g42880	LOC_Os01g72630	LOC_Os01g60420	LOC_Os01g18860	LOC_Os02g51880	LOC_Os01g60740	LOC_Os01g34920
LOC_Os01g57420	LOC_Os01g59440	LOC_Os02g56510	LOC_Os01g48250	LOC_Os01g72009	LOC_Os01g08020	LOC_Os02g27400	LOC_Os01g48610	LOC_Os01g52740
LOC_Os01g08150	LOC_Os01g51754	LOC_Os02g36940	LOC_Os01g59690	LOC_Os01g68130	LOC_Os01g53930	LOC_Os02g21300	LOC_Os01g02700	LOC_Os01g42810
LOC_Os01g69970	LOC_Os01g12520	LOC_Os02g57270	LOC_Os01g70770	LOC_Os01g43490	LOC_Os01g10470	LOC_Os02g52220	LOC_Os01g62290	LOC_Os01g72530
LOC_Os01g47256	LOC_Os01g63060	LOC_Os02g13870	LOC_Os01g69020	LOC_Os01g62130	LOC_Os02g43314	LOC_Os02g58200	LOC_Os01g68960	LOC_Os01g55670
LOC_Os01g04460	LOC_Os01g59110	LOC_Os02g26430	LOC_Os01g63580	LOC_Os01g28300	LOC_Os02g41954	LOC_Os02g53110	LOC_Os01g60420	LOC_Os01g58680
LOC_Os01g56640	LOC_Os01g54270	LOC_Os02g18064	LOC_Os01g02900	LOC_Os01g44170	LOC_Os02g10540	LOC_Os02g29570	LOC_Os01g07780	LOC_Os01g13080
LOC_Os01g40070	LOC_Os01g11860	LOC_Os02g52210	LOC_Os01g25386	LOC_Os01g71540	LOC_Os02g13800	LOC_Os02g29040	LOC_Os01g60080	LOC_Os01g59530
LOC_Os01g74660	LOC_Os01g68470	LOC_Os02g28074	LOC_Os01g63250	LOC_Os01g06640	LOC_Os02g23822	LOC_Os02g26470	LOC_Os01g37630	LOC_Os01g43160
LOC_Os01g48130	LOC_Os01g57570	LOC_Os02g31030	LOC_Os01g58790	LOC_Os01g51280	LOC_Os02g34370	LOC_Os02g57960	LOC_Os01g61160	LOC_Os01g32780
LOC_Os01g46720	LOC_Os01g61370	LOC_Os02g05920	LOC_Os01g41900	LOC_Os01g54380	LOC_Os02g32990	LOC_Os02g06030	LOC_Os01g02960	LOC_Os01g52490
LOC_Os01g24710	LOC_Os01g56680	LOC_Os02g13650	LOC_Os01g44200	LOC_Os01g12190	LOC_Os02g15169	LOC_Os03g06520	LOC_Os01g31110	LOC_Os01g02490
LOC_Os01g51632	LOC_Os01g61700	LOC_Os02g40010	LOC_Os01g64250	LOC_Os01g06680	LOC_Os02g38940	LOC_Os03g52040	LOC_Os01g67950	LOC_Os01g21420
LOC_Os01g65190	LOC_Os01g55270	LOC_Os02g40784	LOC_Os01g08380	LOC_Os01g60430	LOC_Os02g05940	LOC_Os03g19250	LOC_Os01g45274	LOC_Os01g42870
LOC_Os01g19020	LOC_Os01g01740	LOC_Os02g43330	LOC_Os01g08250	LOC_Os01g41140	LOC_Os02g56920	LOC_Os03g18790	LOC_Os01g32630	LOC_Os01g19490
LOC_Os01g26370	LOC_Os01g34790	LOC_Os02g37800	LOC_Os01g10400	LOC_Os01g39050	LOC_Os02g33070	LOC_Os03g22830	LOC_Os01g43390	LOC_Os01g71720
LOC_Os01g49830	LOC_Os01g74410	LOC_Os02g32690	LOC_Os01g41565	LOC_Os01g72150	LOC_Os02g15540	LOC_Os03g07600	LOC_Os01g72990	LOC_Os01g52690
LOC_Os01g64370	LOC_Os01g58194	LOC_Os02g16270	LOC_Os01g07600	LOC_Os01g19630	LOC_Os02g30110	LOC_Os03g48810	LOC_Os01g71090	LOC_Os01g65110
LOC_Os01g55720	LOC_Os01g08450	LOC_Os02g05430	LOC_Os01g45030	LOC_Os01g06460	LOC_Os02g56680	LOC_Os03g19850	LOC_Os01g72980	LOC_Os01g52250
LOC_Os01g32964	LOC_Os01g48300	LOC_Os02g43700	LOC_Os01g24500	LOC_Os01g67850	LOC_Os02g14600	LOC_Os03g15460	LOC_Os01g65030	LOC_Os01g62460
LOC_Os01g04640	LOC_Os01g73150	LOC_Os02g43540	LOC_Os01g51550	LOC_Os01g14440	LOC_Os02g39900	LOC_Os03g37878	LOC_Os01g46350	LOC_Os01g46610
LOC_Os01g55890	LOC_Os01g54590	LOC_Os02g22020	LOC_Os01g55270	LOC_Os01g47560	LOC_Os02g09260	LOC_Os03g18454	LOC_Os01g54210	LOC_Os01g59920
LOC_Os01g58450	LOC_Os01g57410	LOC_Os02g09990	LOC_Os01g24490	LOC_Os02g43314	LOC_Os02g38930	LOC_Os03g27019	LOC_Os01g50750	LOC_Os01g25990
LOC_Os01g58420	LOC_Os01g62760	LOC_Os02g32590	LOC_Os01g58194	LOC_Os02g10520	LOC_Os02g35600	LOC_Os03g31300	LOC_Os01g10110	LOC_Os01g71820
LOC_Os01g72940	LOC_Os01g04330	LOC_Os02g09250	LOC_Os01g63710	LOC_Os02g41954	LOC_Os02g43300	LOC_Os03g31750	LOC_Os01g32730	LOC_Os01g48320
LOC_Os01g70180	LOC_Os01g68450	LOC_Os02g57100	LOC_Os01g43350	LOC_Os02g10540	LOC_Os02g57090	LOC_Os03g03760	LOC_Os01g57470	LOC_Os01g18060
LOC_Os01g01870	LOC_Os01g02700	LOC_Os02g40730	LOC_Os01g36820	LOC_Os02g33060	LOC_Os02g31030	LOC_Os03g49524	LOC_Os01g52470	LOC_Os01g57910
LOC_Os01g02920	LOC_Os01g31800	LOC_Os02g38120	LOC_Os01g16640	LOC_Os02g11640	LOC_Os02g05980	LOC_Os03g60710	LOC_Os01g43844	LOC_Os01g06620
LOC_Os01g71220	LOC_Os01g67860	LOC_Os02g53240	LOC_Os01g57900	LOC_Os02g13660	LOC_Os02g41904	LOC_Os03g31410	LOC_Os01g16290	LOC_Os01g25386
LOC_Os01g74450	LOC_Os01g07780	LOC_Os02g10110	LOC_Os01g14430	LOC_Os02g56480	LOC_Os02g33630	LOC_Os03g28389	LOC_Os01g71690	LOC_Os01g64020
LOC_Os01g05660	LOC_Os01g51840	LOC_Os02g31910	LOC_Os01g59720	LOC_Os02g10794	LOC_Os02g32660	LOC_Os03g60620	LOC_Os01g59090	LOC_Os01g66290
LOC_Os01g67364	LOC_Os01g02960	LOC_Os02g19820	LOC_Os01g62610	LOC_Os02g40440	LOC_Os02g44740	LOC_Os03g20870	LOC_Os01g22370	LOC_Os01g55880
LOC_Os01g74320	LOC_Os01g53020	LOC_Os02g41800	LOC_Os01g68830	LOC_Os02g10300	LOC_Os02g51330	LOC_Os03g31570	LOC_Os01g34080	LOC_Os01g03549
LOC_Os01g06590	LOC_Os01g59080	LOC_Os02g32469	LOC_Os01g49110	LOC_Os02g42640	LOC_Os02g57350	LOC_Os03g63740	LOC_Os01g41140	LOC_Os01g05800
LOC_Os01g53250	LOC_Os01g38610	LOC_Os02g45310	LOC_Os01g62970	LOC_Os02g41961	LOC_Os02g40784	LOC_Os03g19560	LOC_Os01g59510	LOC_Os01g54440
LOC_Os01g02550	LOC_Os01g12560	LOC_Os02g06910	LOC_Os01g44100	LOC_Os02g15540	LOC_Os02g42470	LOC_Os03g48220	LOC_Os01g49770	LOC_Os01g57630
LOC_Os01g41880	LOC_Os01g22900	LOC_Os02g04760	LOC_Os01g13460	LOC_Os02g09960	LOC_Os02g15560	LOC_Os03g21730	LOC_Os01g31980	LOC_Os01g09280
LOC_Os01g71114	LOC_Os01g65030	LOC_Os02g28340	LOC_Os01g04330	LOC_Os02g26430	LOC_Os02g44080	LOC_Os03g18130	LOC_Os01g12220	LOC_Os01g59110
LOC_Os01g33080	LOC_Os01g50100	LOC_Os02g09480	LOC_Os01g62290	LOC_Os02g39330	LOC_Os02g33820	LOC_Os03g32330	LOC_Os01g05060	LOC_Os01g16220
LOC_Os01g51890	LOC_Os01g07500	LOC_Os02g56840	LOC_Os01g43550	LOC_Os02g11790	LOC_Os02g56860	LOC_Os03g15290	LOC_Os01g11660	LOC_Os01g41120
LOC_Os01g68060	LOC_Os01g46380	LOC_Os02g54130	LOC_Os01g36620	LOC_Os02g43300	LOC_Os02g33710	LOC_Os03g51459	LOC_Os01g50030	LOC_Os01g17170
LOC_Os01g13080	LOC_Os01g56860	LOC_Os02g14490	LOC_Os01g03670	LOC_Os02g31030	LOC_Os02g04730	LOC_Os03g20890	LOC_Os01g58280	LOC_Os01g37590
LOC_Os01g64770	LOC_Os01g32730	LOC_Os02g57305	LOC_Os01g02960	LOC_Os02g40690	LOC_Os02g42890	LOC_Os03g21310	LOC_Os02g50810	LOC_Os01g57570
LOC_Os01g59530	LOC_Os01g43844	LOC_Os02g27310	LOC_Os01g21630	LOC_Os02g47450	LOC_Os02g27360	LOC_Os03g41438	LOC_Os02g10520	LOC_Os01g69940
LOC_Os01g48360	LOC_Os01g53460	LOC_Os02g07960	LOC_Os01g06050	LOC_Os02g13650	LOC_Os02g05960	LOC_Os03g19390	LOC_Os02g14440	LOC_Os01g53330
LOC_Os01g25189	LOC_Os01g52160	LOC_Os02g55920	LOC_Os01g51170	LOC_Os02g43360	LOC_Os02g29230	LOC_Os03g07530	LOC_Os02g45770	LOC_Os01g02290
LOC_Os01g74010	LOC_Os01g56940	LOC_Os02g08490	LOC_Os01g11650	LOC_Os02g42310	LOC_Os02g41510	LOC_Os03g07750	LOC_Os02g12750	LOC_Os01g07090
LOC_Os01g72560	LOC_Os01g08890	LOC_Os02g34600	LOC_Os01g05590	LOC_Os02g31860	LOC_Os02g11040	LOC_Os03g48540	LOC_Os02g38840	LOC_Os01g03130
LOC_Os01g02334	LOC_Os01g04600	LOC_Os02g25060	LOC_Os01g12560	LOC_Os02g40530	LOC_Os02g14170	LOC_Os03g13950	LOC_Os02g11640	LOC_Os01g61700
LOC_Os01g57240	LOC_Os01g59090	LOC_Os02g17680	LOC_Os01g27230	LOC_Os02g05330	LOC_Os02g31140	LOC_Os03g45250	LOC_Os02g30320	LOC_Os01g24440
LOC_Os01g54860	LOC_Os01g34880	LOC_Os02g37030	LOC_Os01g12030	LOC_Os02g12040	LOC_Os02g09990	LOC_Os03g07890	LOC_Os02g57010	LOC_Os01g41030
LOC_Os01g53294	LOC_Os01g67550	LOC_Os02g07680	LOC_Os01g54210	LOC_Os02g12120	LOC_Os02g45920	LOC_Os03g07370	LOC_Os02g38140	LOC_Os01g06310
LOC_Os01g68890	LOC_Os01g02600	LOC_Os02g41710	LOC_Os01g50750	LOC_Os02g12380	LOC_Os02g35347	LOC_Os03g60210	LOC_Os02g05940	LOC_Os01g74410
LOC_Os01g52690	LOC_Os01g04910	LOC_Os02g52550	LOC_Os01g26970	LOC_Os02g30610	LOC_Os02g09510	LOC_Os03g07870	LOC_Os02g56920	LOC_Os01g63620
LOC_Os01g59690	LOC_Os01g59510	LOC_Os02g53200	LOC_Os01g41050	LOC_Os02g43700	LOC_Os02g09190	LOC_Os03g41200	LOC_Os02g39510	LOC_Os01g49740
LOC_Os01g48850	LOC_Os01g05980	LOC_Os02g47560	LOC_Os01g71780	LOC_Os02g44130	LOC_Os02g10100	LOC_Os03g45140	LOC_Os02g12730	LOC_Os01g10504
LOC_Os01g02040	LOC_Os01g49030	LOC_Os02g55870	LOC_Os01g02139	LOC_Os02g15980	LOC_Os02g17620	LOC_Os03g37490	LOC_Os02g42880	LOC_Os01g43350
LOC_Os01g04160	LOC_Os01g21440	LOC_Os02g21810	LOC_Os01g02910	LOC_Os02g09990	LOC_Os02g38260	LOC_Os03g06350	LOC_Os02g10300	LOC_Os01g41170
LOC_Os01g65220	LOC_Os01g10950	LOC_Os02g55560	LOC_Os01g22520	LOC_Os02g15810	LOC_Os02g28110	LOC_Os03g21820	LOC_Os02g33500	LOC_Os01g70490
LOC_Os01g02900	LOC_Os01g08320	LOC_Os02g50470	LOC_Os01g28300	LOC_Os02g09510	LOC_Os02g56460	LOC_Os03g61500	LOC_Os02g57030	LOC_Os01g69279
LOC_Os01g19548	LOC_Os01g59020	LOC_Os02g13020	LOC_Os01g43844	LOC_Os02g57700	LOC_Os02g26330	LOC_Os03g14630	LOC_Os02g56510	LOC_Os01g52770
LOC_Os01g49360	LOC_Os01g13150	LOC_Os02g04650	LOC_Os01g02190	LOC_Os02g41630	LOC_Os02g38190	LOC_Os03g49350	LOC_Os02g36940	LOC_Os01g59790
LOC_Os01g57910	LOC_Os01g14440	LOC_Os02g36830	LOC_Os01g14310	LOC_Os02g56310	LOC_Os02g10950	LOC_Os03g10210	LOC_Os02g13870	LOC_Os01g59150
LOC_Os01g52530	LOC_Os01g72130	LOC_Os02g52190	LOC_Os01g44170	LOC_Os02g32469	LOC_Os02g54960	LOC_Os03g06860	LOC_Os02g15750	LOC_Os01g54590
LOC_Os01g07770	LOC_Os01g71350	LOC_Os02g28980	LOC_Os01g07480	LOC_Os02g20860	LOC_Os02g20860	LOC_Os03g43720	LOC_Os02g53690	LOC_Os01g60910
LOC_Os01g60120	LOC_Os01g09300	LOC_Os02g07690	LOC_Os01g53460	LOC_Os02g13140	LOC_Os02g39100	LOC_Os03g39610	LOC_Os02g05890	LOC_Os01g59990
LOC_Os01g70860	LOC_Os01g07970	LOC_Os02g35910	LOC_Os01g56010	LOC_Os02g54130	LOC_Os02g56690	LOC_Os03g38720	LOC_Os02g32520	LOC_Os01g72700
LOC_Os01g43330	LOC_Os01g08020	LOC_Os02g52930	LOC_Os01g66330	LOC_Os02g40090	LOC_Os02g18650	LOC_Os03g10810	LOC_Os02g56500	LOC_Os01g48610
LOC_Os01g46060	LOC_Os01g27150	LOC_Os02g41860	LOC_Os01g55530	LOC_Os02g08230	LOC_Os02g05744	LOC_Os03g51970	LOC_Os02g41904	LOC_Os01g62010
LOC_Os01g72230	LOC_Os01g36350	LOC_Os02g25900	LOC_Os01g06640	LOC_Os02g14790	LOC_Os02g56760	LOC_Os03g21260	LOC_Os02g05920	LOC_Os01g62290
LOC_Os01g63060	LOC_Os02g44104	LOC_Os02g57560	LOC_Os01g05670	LOC_Os02g56800	LOC_Os02g32650	LOC_Os03g16800	LOC_Os02g04540	LOC_Os01g58130
LOC_Os01g41240	LOC_Os02g57310	LOC_Os02g37700	LOC_Os01g12190	LOC_Os02g18700	LOC_Os02g21650	LOC_Os03g50670	LOC_Os02g57140	LOC_Os01g46130
LOC_Os01g02010	LOC_Os02g33550	LOC_Os02g03960	LOC_Os01g56940	LOC_Os02g28334	LOC_Os02g17534	LOC_Os03g16260	LOC_Os02g32660	LOC_Os01g61690
LOC_Os01g22640	LOC_Os02g42190	LOC_Os03g60850	LOC_Os01g43980	LOC_Os02g05910	LOC_Os02g07450	LOC_Os04g55030	LOC_Os02g14160	LOC_Os01g53730
LOC_Os01g57570	LOC_Os02g57010	LOC_Os03g19680	LOC_Os01g19450	LOC_Os02g57940	LOC_Os02g48630	LOC_Os04g51660	LOC_Os02g02320	LOC_Os01g07780
LOC_Os01g02290	LOC_Os02g15660	LOC_Os03g37950	LOC_Os01g05120	LOC_Os02g13210	LOC_Os02g12550	LOC_Os04g17730	LOC_Os02g13380	LOC_Os01g60080
LOC_Os01g46810	LOC_Os02g33680	LOC_Os03g61270	LOC_Os01g08860	LOC_Os02g56380	LOC_Os02g15178	LOC_Os04g48880	LOC_Os02g42990	LOC_Os01g17320
LOC_Os01g17150	LOC_Os02g42880	LOC_Os03g13540	LOC_Os01g03100	LOC_Os02g10660	LOC_Os02g28660	LOC_Os04g34370	LOC_Os02g51950	LOC_Os01g44250
LOC_Os01g57854	LOC_Os02g39490	LOC_Os03g20330	LOC_Os01g62550	LOC_Os02g49830	LOC_Os02g09920	LOC_Os04g16940	LOC_Os02g09220	LOC_Os01g36580
LOC_Os01g13370	LOC_Os02g43690	LOC_Os03g19250	LOC_Os01g31980	LOC_Os02g27220	LOC_Os02g05000	LOC_Os04g14810	LOC_Os02g15900	LOC_Os01g03670
LOC_Os01g36950	LOC_Os02g57030	LOC_Os03g19700	LOC_Os01g49030	LOC_Os02g31850	LOC_Os02g09930	LOC_Os04g51580	LOC_Os02g44090	LOC_Os01g02960
LOC_Os01g32849	LOC_Os02g36940	LOC_Os03g22830	LOC_Os01g45700	LOC_Os02g52850	LOC_Os02g07680	LOC_Os04g38250	LOC_Os02g42330	LOC_Os01g59080
LOC_Os01g01740	LOC_Os02g36070	LOC_Os03g22050	LOC_Os01g67850	LOC_Os02g50230	LOC_Os02g12310	LOC_Os04g17660	LOC_Os02g11040	LOC_Os01g22249
LOC_Os01g54630	LOC_Os02g10780	LOC_Os03g19260	LOC_Os01g56270	LOC_Os02g19060	LOC_Os02g35540	LOC_Os04g33820	LOC_Os02g13560	LOC_Os01g61810
LOC_Os01g25065	LOC_Os02g10600	LOC_Os03g15410	LOC_Os01g59020	LOC_Os02g19130	LOC_Os02g10800	LOC_Os04g49210	LOC_Os02g56880	LOC_Os01g72980
LOC_Os01g47840	LOC_Os02g32520	LOC_Os03g31180	LOC_Os01g55600	LOC_Os02g07580	LOC_Os02g44106	LOC_Os04g48480	LOC_Os02g15930	LOC_Os01g64660
LOC_Os01g57450	LOC_Os02g08420	LOC_Os03g32420	LOC_Os01g07970	LOC_Os02g23960	LOC_Os02g52340	LOC_Os04g50770	LOC_Os02g14680	LOC_Os01g22900
LOC_Os01g62490	LOC_Os02g42220	LOC_Os03g48310	LOC_Os01g40240	LOC_Os02g21300	LOC_Os02g05970	LOC_Os04g06734	LOC_Os02g51890	LOC_Os01g74040
LOC_Os01g73790	LOC_Os02g54110	LOC_Os03g07850	LOC_Os01g14670	LOC_Os02g15240	LOC_Os02g34320	LOC_Os04g09580	LOC_Os02g38710	LOC_Os01g02680
LOC_Os01g03320	LOC_Os02g54560	LOC_Os03g32230	LOC_Os01g72000	LOC_Os02g42570	LOC_Os02g21300	LOC_Os04g56680	LOC_Os02g52150	LOC_Os01g46350
LOC_Os01g58194	LOC_Os02g56014	LOC_Os03g49600	LOC_Os01g19460	LOC_Os02g58200	LOC_Os02g56810	LOC_Os04g14840	LOC_Os02g12670	LOC_Os01g07500
LOC_Os01g02590	LOC_Os02g13640	LOC_Os03g05750	LOC_Os01g18050	LOC_Os02g32140	LOC_Os02g19420	LOC_Os04g59630	LOC_Os02g40730	LOC_Os01g70540
LOC_Os01g43110	LOC_Os02g10490	LOC_Os03g14050	LOC_Os02g10520	LOC_Os02g12480	LOC_Os02g07550	LOC_Os04g34410	LOC_Os02g09150	LOC_Os01g54960
LOC_Os01g54510	LOC_Os02g56280	LOC_Os03g14205	LOC_Os02g57260	LOC_Os02g57960	LOC_Os02g29040	LOC_Os04g10470	LOC_Os02g13460	LOC_Os01g23710
LOC_Os01g43350	LOC_Os02g13420	LOC_Os03g07480	LOC_Os02g30200	LOC_Os02g38029	LOC_Os02g39930	LOC_Os04g10060	LOC_Os02g37060	LOC_Os01g02139
LOC_Os01g36820	LOC_Os02g14970	LOC_Os03g22780	LOC_Os02g33780	LOC_Os02g47130	LOC_Os02g03700	LOC_Os04g49990	LOC_Os02g43020	LOC_Os01g60650
LOC_Os01g62200	LOC_Os02g43290	LOC_Os03g45870	LOC_Os02g34190	LOC_Os02g43400	LOC_Os02g01590	LOC_Os04g47820	LOC_Os02g33420	LOC_Os01g52470
LOC_Os01g41640	LOC_Os02g04750	LOC_Os03g61890	LOC_Os02g38840	LOC_Os02g52930	LOC_Os02g57960	LOC_Os04g33190	LOC_Os02g12760	LOC_Os01g72205
LOC_Os01g59680	LOC_Os02g38320	LOC_Os03g30950	LOC_Os02g57520	LOC_Os02g50799	LOC_Os02g47130	LOC_Os04g56700	LOC_Os02g43740	LOC_Os01g66860
LOC_Os01g67730	LOC_Os02g13380	LOC_Os03g60570	LOC_Os02g04840	LOC_Os02g30114	LOC_Os02g18380	LOC_Os04g52130	LOC_Os02g33840	LOC_Os01g47810
LOC_Os01g02430	LOC_Os02g39090	LOC_Os03g62340	LOC_Os02g43790	LOC_Os03g48840	LOC_Os02g29190	LOC_Os04g49850	LOC_Os02g54140	LOC_Os01g01050
LOC_Os01g08550	LOC_Os02g27000	LOC_Os03g20870	LOC_Os02g11640	LOC_Os03g14570	LOC_Os02g26480	LOC_Os04g47310	LOC_Os02g29640	LOC_Os01g07570
LOC_Os01g34630	LOC_Os02g41550	LOC_Os03g20740	LOC_Os02g32980	LOC_Os03g18890	LOC_Os02g17230	LOC_Os04g33110	LOC_Os02g30080	LOC_Os01g08280
LOC_Os01g52780	LOC_Os02g12890	LOC_Os03g25850	LOC_Os02g13060	LOC_Os03g60976	LOC_Os03g60340	LOC_Os04g41229	LOC_Os02g10940	LOC_Os01g50450
LOC_Os01g61320	LOC_Os02g13560	LOC_Os03g20380	LOC_Os02g56600	LOC_Os03g08330	LOC_Os03g49170	LOC_Os04g33990	LOC_Os02g32469	LOC_Os01g08890
LOC_Os01g54590	LOC_Os02g39200	LOC_Os03g21060	LOC_Os02g56480	LOC_Os03g52040	LOC_Os03g31360	LOC_Os04g12900	LOC_Os02g56460	LOC_Os01g66730
LOC_Os01g59990	LOC_Os02g43050	LOC_Os03g18740	LOC_Os02g33070	LOC_Os03g61340	LOC_Os03g63770	LOC_Os04g06520	LOC_Os02g09440	LOC_Os01g04730
LOC_Os01g72700	LOC_Os02g14170	LOC_Os03g15890	LOC_Os02g30460	LOC_Os03g20330	LOC_Os03g06970	LOC_Os04g44354	LOC_Os02g39870	LOC_Os01g64190
LOC_Os01g48190	LOC_Os02g02340	LOC_Os03g18910	LOC_Os02g54254	LOC_Os03g64170	LOC_Os03g48235	LOC_Os04g38390	LOC_Os02g07350	LOC_Os01g37130
LOC_Os01g29330	LOC_Os02g10500	LOC_Os03g62510	LOC_Os02g15540	LOC_Os03g60120	LOC_Os03g21960	LOC_Os04g32940	LOC_Os02g13430	LOC_Os01g53220
LOC_Os01g02700	LOC_Os02g45920	LOC_Os03g24560	LOC_Os02g56510	LOC_Os03g20090	LOC_Os03g28980	LOC_Os04g54280	LOC_Os02g17360	LOC_Os01g16124
LOC_Os01g16620	LOC_Os02g13460	LOC_Os03g19709	LOC_Os02g14800	LOC_Os03g21960	LOC_Os03g07600	LOC_Os04g53930	LOC_Os02g39570	LOC_Os01g53140
LOC_Os01g61250	LOC_Os02g13220	LOC_Os03g23010	LOC_Os02g36070	LOC_Os03g37090	LOC_Os03g48810	LOC_Os04g45000	LOC_Os02g05744	LOC_Os01g01360
LOC_Os01g58130	LOC_Os02g10390	LOC_Os03g05840	LOC_Os02g39220	LOC_Os03g07600	LOC_Os03g19270	LOC_Os04g36040	LOC_Os02g43600	LOC_Os01g12920
LOC_Os01g61690	LOC_Os02g10110	LOC_Os03g48780	LOC_Os02g39480	LOC_Os03g38210	LOC_Os03g62830	LOC_Os04g23319	LOC_Os02g54130	LOC_Os01g41140
LOC_Os01g44970	LOC_Os02g10260	LOC_Os03g18870	LOC_Os02g11110	LOC_Os03g48810	LOC_Os03g36930	LOC_Os04g55440	LOC_Os02g02540	LOC_Os01g53240
LOC_Os01g70200	LOC_Os02g01220	LOC_Os03g19240	LOC_Os02g30910	LOC_Os03g49800	LOC_Os03g29570	LOC_Os04g34880	LOC_Os02g08230	LOC_Os01g10490
LOC_Os01g44250	LOC_Os02g53990	LOC_Os03g60080	LOC_Os02g12939	LOC_Os03g18070	LOC_Os03g48310	LOC_Os04g59200	LOC_Os02g28820	LOC_Os01g07950
LOC_Os01g07370	LOC_Os02g30190	LOC_Os03g63510	LOC_Os02g12350	LOC_Os03g20720	LOC_Os03g37864	LOC_Os04g52750	LOC_Os02g10630	LOC_Os01g12220
LOC_Os01g21630	LOC_Os02g10400	LOC_Os03g05880	LOC_Os02g14760	LOC_Os03g61410	LOC_Os03g18454	LOC_Os04g10350	LOC_Os02g36140	LOC_Os01g01290
LOC_Os01g53020	LOC_Os02g57480	LOC_Os03g58940	LOC_Os02g39360	LOC_Os03g20410	LOC_Os03g07920	LOC_Os04g56520	LOC_Os02g09340	LOC_Os01g21440
LOC_Os01g67950	LOC_Os02g09440	LOC_Os03g53050	LOC_Os02g12030	LOC_Os03g16334	LOC_Os03g15990	LOC_Os04g54230	LOC_Os02g56900	LOC_Os01g26020
LOC_Os01g71090	LOC_Os02g52270	LOC_Os03g06630	LOC_Os02g42850	LOC_Os03g14410	LOC_Os03g20100	LOC_Os04g44320	LOC_Os02g07700	LOC_Os01g26039
LOC_Os01g38610	LOC_Os02g40664	LOC_Os03g20420	LOC_Os02g42350	LOC_Os03g19220	LOC_Os03g31300	LOC_Os05g10650	LOC_Os02g05910	LOC_Os01g10610
LOC_Os01g65030	LOC_Os02g30210	LOC_Os03g62750	LOC_Os02g30060	LOC_Os03g15720	LOC_Os03g49600	LOC_Os05g36184	LOC_Os02g07230	LOC_Os01g56270
LOC_Os01g46660	LOC_Os02g13430	LOC_Os03g51080	LOC_Os02g56860	LOC_Os03g27003	LOC_Os03g27840	LOC_Os05g15510	LOC_Os02g35000	LOC_Os01g59020
LOC_Os01g74040	LOC_Os02g10860	LOC_Os03g31679	LOC_Os02g42890	LOC_Os03g32230	LOC_Os03g07480	LOC_Os05g48650	LOC_Os02g57670	LOC_Os01g14440
LOC_Os01g46350	LOC_Os02g39570	LOC_Os03g05800	LOC_Os02g45040	LOC_Os03g29770	LOC_Os03g22780	LOC_Os05g38720	LOC_Os02g08490	LOC_Os01g71350
LOC_Os01g15540	LOC_Os02g13510	LOC_Os03g06330	LOC_Os02g27360	LOC_Os03g18600	LOC_Os03g28389	LOC_Os05g29940	LOC_Os02g22260	LOC_Os01g73840
LOC_Os01g50100	LOC_Os02g32060	LOC_Os03g21419	LOC_Os02g05960	LOC_Os03g18770	LOC_Os03g14090	LOC_Os05g37190	LOC_Os02g51880	LOC_Os01g27730
LOC_Os01g50750	LOC_Os02g56940	LOC_Os03g16290	LOC_Os02g32690	LOC_Os03g31750	LOC_Os03g08170	LOC_Os05g45080	LOC_Os02g04510	LOC_Os01g37090
LOC_Os01g11414	LOC_Os02g15290	LOC_Os03g16230	LOC_Os02g56260	LOC_Os03g28389	LOC_Os03g05520	LOC_Os05g46030	LOC_Os02g09930	LOC_Os01g53930
LOC_Os01g33110	LOC_Os02g33000	LOC_Os03g60250	LOC_Os02g12680	LOC_Os03g49180	LOC_Os03g10170	LOC_Os05g11428	LOC_Os02g02820	LOC_Os01g36920
LOC_Os01g24750	LOC_Os02g54130	LOC_Os03g11990	LOC_Os02g05430	LOC_Os03g62230	LOC_Os03g20290	LOC_Os05g09500	LOC_Os02g53200	LOC_Os01g27150
LOC_Os01g10110	LOC_Os02g39970	LOC_Os03g59430	LOC_Os02g52230	LOC_Os03g44020	LOC_Os03g25360	LOC_Os05g11950	LOC_Os02g30790	LOC_Os02g33560
LOC_Os01g60650	LOC_Os02g35100	LOC_Os03g15050	LOC_Os02g30810	LOC_Os03g13640	LOC_Os03g12680	LOC_Os05g30970	LOC_Os02g47560	LOC_Os02g40900
LOC_Os01g43844	LOC_Os02g40090	LOC_Os03g50810	LOC_Os02g04820	LOC_Os03g14590	LOC_Os03g14900	LOC_Os05g32970	LOC_Os02g18080	LOC_Os02g14440
LOC_Os01g44170	LOC_Os02g08230	LOC_Os03g10090	LOC_Os02g14520	LOC_Os03g59200	LOC_Os03g63720	LOC_Os05g24780	LOC_Os02g39600	LOC_Os02g12790
LOC_Os01g59560	LOC_Os02g36140	LOC_Os03g49430	LOC_Os02g34250	LOC_Os03g62210	LOC_Os03g40440	LOC_Os05g38270	LOC_Os02g05670	LOC_Os02g40454
LOC_Os01g16290	LOC_Os02g33020	LOC_Os03g16170	LOC_Os02g10310	LOC_Os03g05770	LOC_Os03g19900	LOC_Os05g37730	LOC_Os02g50230	LOC_Os02g33780
LOC_Os01g63230	LOC_Os02g46100	LOC_Os03g23020	LOC_Os02g44130	LOC_Os03g64230	LOC_Os03g30000	LOC_Os05g28290	LOC_Os02g30100	LOC_Os02g51930
LOC_Os01g56220	LOC_Os02g14090	LOC_Os03g07400	LOC_Os02g45850	LOC_Os03g62180	LOC_Os03g61960	LOC_Os05g07470	LOC_Os02g19130	LOC_Os02g01930
LOC_Os01g10520	LOC_Os02g34600	LOC_Os03g26930	LOC_Os02g51890	LOC_Os03g60560	LOC_Os03g18910	LOC_Os05g29810	LOC_Os02g21810	LOC_Os02g45770
LOC_Os01g71690	LOC_Os02g10080	LOC_Os03g58230	LOC_Os02g42970	LOC_Os03g29410	LOC_Os03g60960	LOC_Os05g33430	LOC_Os02g03520	LOC_Os02g08410
LOC_Os01g71540	LOC_Os02g11070	LOC_Os03g52310	LOC_Os02g10920	LOC_Os03g18130	LOC_Os03g49360	LOC_Os05g03740	LOC_Os02g52730	LOC_Os02g28720
LOC_Os01g14550	LOC_Os02g04120	LOC_Os03g11300	LOC_Os02g42590	LOC_Os03g29910	LOC_Os03g56050	LOC_Os05g14360	LOC_Os02g51790	LOC_Os02g38840
LOC_Os01g08890	LOC_Os02g04510	LOC_Os03g12500	LOC_Os02g02340	LOC_Os03g32330	LOC_Os03g57220	LOC_Os05g25390	LOC_Os02g04650	LOC_Os02g31080
LOC_Os01g04600	LOC_Os02g09930	LOC_Os03g13976	LOC_Os02g12010	LOC_Os03g20890	LOC_Os03g10800	LOC_Os05g02900	LOC_Os02g52220	LOC_Os02g10120
LOC_Os01g37920	LOC_Os02g05350	LOC_Os03g47810	LOC_Os02g13840	LOC_Os03g36620	LOC_Os03g60480	LOC_Os05g30940	LOC_Os02g18540	LOC_Os02g57010
LOC_Os01g37130	LOC_Os02g10660	LOC_Os03g51960	LOC_Os02g54550	LOC_Os03g38530	LOC_Os03g19670	LOC_Os05g44930	LOC_Os02g55400	LOC_Os02g38140
LOC_Os01g17470	LOC_Os02g37030	LOC_Os03g03510	LOC_Os02g43020	LOC_Os03g19330	LOC_Os03g45210	LOC_Os05g08450	LOC_Os02g19720	LOC_Os02g56920
LOC_Os01g12920	LOC_Os02g52550	LOC_Os03g22634	LOC_Os02g09510	LOC_Os03g56050	LOC_Os03g29760	LOC_Os05g35580	LOC_Os02g01590	LOC_Os02g33680
LOC_Os01g53240	LOC_Os02g47560	LOC_Os03g22270	LOC_Os02g10110	LOC_Os03g14840	LOC_Os03g48540	LOC_Os05g46340	LOC_Os02g28980	LOC_Os02g42880
LOC_Os01g59120	LOC_Os02g18080	LOC_Os03g13520	LOC_Os02g14500	LOC_Os03g07530	LOC_Os03g45250	LOC_Os05g31740	LOC_Os02g52490	LOC_Os02g10300
LOC_Os01g42620	LOC_Os02g39600	LOC_Os03g47050	LOC_Os02g33840	LOC_Os03g48540	LOC_Os03g07890	LOC_Os05g09728	LOC_Os02g52930	LOC_Os02g43690
LOC_Os01g53840	LOC_Os02g04380	LOC_Os03g40020	LOC_Os02g38260	LOC_Os03g16840	LOC_Os03g41200	LOC_Os05g48690	LOC_Os02g34810	LOC_Os02g10350
LOC_Os01g20830	LOC_Os02g21110	LOC_Os03g51010	LOC_Os02g54140	LOC_Os03g06200	LOC_Os03g64060	LOC_Os05g09520	LOC_Os02g07360	LOC_Os02g57030
LOC_Os01g33540	LOC_Os02g27130	LOC_Os04g24750	LOC_Os02g39260	LOC_Os03g63990	LOC_Os03g26430	LOC_Os05g51090	LOC_Os02g18380	LOC_Os02g56510
LOC_Os01g19630	LOC_Os02g01710	LOC_Os04g49757	LOC_Os02g43660	LOC_Os03g41200	LOC_Os03g62630	LOC_Os05g25850	LOC_Os02g16490	LOC_Os02g17380
LOC_Os01g11150	LOC_Os02g30100	LOC_Os04g47420	LOC_Os02g41800	LOC_Os03g27260	LOC_Os03g12815	LOC_Os05g02820	LOC_Os02g36110	LOC_Os02g26430
LOC_Os01g25720	LOC_Os02g34580	LOC_Os04g44950	LOC_Os02g32469	LOC_Os03g18560	LOC_Os03g19500	LOC_Os05g29170	LOC_Os02g37700	LOC_Os02g12360
LOC_Os01g63410	LOC_Os02g33330	LOC_Os04g15920	LOC_Os02g39790	LOC_Os03g45140	LOC_Os03g31940	LOC_Os05g35970	LOC_Os02g56200	LOC_Os02g56680
LOC_Os01g71380	LOC_Os02g52730	LOC_Os04g21130	LOC_Os02g11000	LOC_Os03g52794	LOC_Os03g32314	LOC_Os05g46700	LOC_Os03g60340	LOC_Os02g52210
LOC_Os01g56270	LOC_Os02g03410	LOC_Os04g49194	LOC_Os02g30974	LOC_Os03g40930	LOC_Os03g58940	LOC_Os05g46380	LOC_Os03g14280	LOC_Os02g29550
LOC_Os01g13150	LOC_Os02g40510	LOC_Os04g49560	LOC_Os02g26960	LOC_Os03g19059	LOC_Os03g53050	LOC_Os05g30310	LOC_Os03g61220	LOC_Os02g38160
LOC_Os01g11620	LOC_Os02g32840	LOC_Os04g48950	LOC_Os02g44102	LOC_Os03g30060	LOC_Os03g07000	LOC_Os05g40820	LOC_Os03g60100	LOC_Os02g32580
LOC_Os01g72780	LOC_Os02g47890	LOC_Os04g03050	LOC_Os02g28465	LOC_Os03g60080	LOC_Os03g35326	LOC_Os05g51220	LOC_Os03g60840	LOC_Os02g56990
LOC_Os01g07970	LOC_Os02g19720	LOC_Os04g43390	LOC_Os02g28040	LOC_Os03g24100	LOC_Os03g14530	LOC_Os05g25890	LOC_Os03g60720	LOC_Os02g06700
LOC_Os01g39830	LOC_Os02g05420	LOC_Os04g10940	LOC_Os02g28340	LOC_Os03g09970	LOC_Os03g31490	LOC_Os05g14980	LOC_Os03g06620	LOC_Os02g12660
LOC_Os01g16260	LOC_Os02g07360	LOC_Os04g52090	LOC_Os02g44820	LOC_Os03g32314	LOC_Os03g08310	LOC_Os05g03610	LOC_Os03g06940	LOC_Os02g52170
LOC_Os01g62210	LOC_Os02g57560	LOC_Os04g28234	LOC_Os02g09080	LOC_Os03g59580	LOC_Os03g63560	LOC_Os05g02680	LOC_Os03g20700	LOC_Os02g14480
LOC_Os01g20890	LOC_Os03g13930	LOC_Os04g14150	LOC_Os02g31290	LOC_Os03g03790	LOC_Os03g51470	LOC_Os05g33360	LOC_Os03g20640	LOC_Os02g57530
LOC_Os01g71340	LOC_Os03g49480	LOC_Os04g49270	LOC_Os02g30940	LOC_Os03g14370	LOC_Os03g42630	LOC_Os05g46510	LOC_Os03g29970	LOC_Os02g28460
LOC_Os01g15000	LOC_Os03g20460	LOC_Os04g10434	LOC_Os02g34220	LOC_Os03g27970	LOC_Os03g19840	LOC_Os05g06490	LOC_Os03g24020	LOC_Os02g38290
LOC_Os02g10730	LOC_Os03g19020	LOC_Os04g08740	LOC_Os02g28030	LOC_Os03g49580	LOC_Os03g11760	LOC_Os05g50300	LOC_Os03g26910	LOC_Os02g05980
LOC_Os02g43970	LOC_Os03g61220	LOC_Os04g49490	LOC_Os02g55970	LOC_Os03g28250	LOC_Os03g22700	LOC_Os05g38264	LOC_Os03g10030	LOC_Os02g41904
LOC_Os02g38392	LOC_Os03g05620	LOC_Os04g13140	LOC_Os02g39390	LOC_Os03g22020	LOC_Os03g21790	LOC_Os05g48040	LOC_Os03g36540	LOC_Os02g38240
LOC_Os02g41954	LOC_Os03g29540	LOC_Os04g09810	LOC_Os02g48630	LOC_Os03g06390	LOC_Os03g63999	LOC_Os05g48320	LOC_Os03g20100	LOC_Os02g43090
LOC_Os02g57120	LOC_Os03g31730	LOC_Os04g35170	LOC_Os02g13270	LOC_Os03g63540	LOC_Os03g20430	LOC_Os05g27350	LOC_Os03g05870	LOC_Os02g32660
LOC_Os02g06840	LOC_Os03g60509	LOC_Os04g53860	LOC_Os02g42690	LOC_Os03g06000	LOC_Os03g55740	LOC_Os05g16740	LOC_Os03g43880	LOC_Os02g42650
LOC_Os02g43790	LOC_Os03g07600	LOC_Os04g03980	LOC_Os02g07190	LOC_Os03g18850	LOC_Os03g31630	LOC_Os05g40212	LOC_Os03g28330	LOC_Os02g56960
LOC_Os02g52180	LOC_Os03g13840	LOC_Os04g34420	LOC_Os02g40870	LOC_Os03g47270	LOC_Os03g43860	LOC_Os05g12570	LOC_Os03g01270	LOC_Os02g13260
LOC_Os02g57330	LOC_Os03g20700	LOC_Os04g43550	LOC_Os02g57940	LOC_Os03g21790	LOC_Os03g22820	LOC_Os05g20020	LOC_Os03g41510	LOC_Os02g43830
LOC_Os02g56750	LOC_Os03g20640	LOC_Os04g46990	LOC_Os02g37254	LOC_Os03g08150	LOC_Os03g39170	LOC_Os05g01010	LOC_Os03g19780	LOC_Os02g42300
LOC_Os02g33110	LOC_Os03g60939	LOC_Os04g33390	LOC_Os02g05000	LOC_Os03g21540	LOC_Os03g22120	LOC_Os05g51900	LOC_Os03g31300	LOC_Os02g33820
LOC_Os02g33680	LOC_Os03g37864	LOC_Os04g18700	LOC_Os02g03940	LOC_Os03g48230	LOC_Os03g38720	LOC_Os05g48930	LOC_Os03g62170	LOC_Os02g11030
LOC_Os02g56250	LOC_Os03g27040	LOC_Os04g08764	LOC_Os02g07160	LOC_Os03g27880	LOC_Os03g10810	LOC_Os05g06160	LOC_Os03g45120	LOC_Os02g11700
LOC_Os02g42880	LOC_Os03g10030	LOC_Os04g25060	LOC_Os02g37890	LOC_Os03g10210	LOC_Os03g51970	LOC_Os05g15530	LOC_Os03g45400	LOC_Os02g27850
LOC_Os02g57030	LOC_Os03g36540	LOC_Os04g14780	LOC_Os02g52300	LOC_Os03g11900	LOC_Os03g14254	LOC_Os05g39610	LOC_Os03g14050	LOC_Os02g40460
LOC_Os02g56510	LOC_Os03g18200	LOC_Os04g41229	LOC_Os02g58540	LOC_Os03g58230	LOC_Os03g22270	LOC_Os05g44922	LOC_Os03g18770	LOC_Os02g45040
LOC_Os02g32504	LOC_Os03g20180	LOC_Os04g51440	LOC_Os02g56380	LOC_Os03g52310	LOC_Os03g16030	LOC_Os05g11910	LOC_Os03g14205	LOC_Os02g14980
LOC_Os02g52210	LOC_Os03g41510	LOC_Os04g29090	LOC_Os02g39230	LOC_Os03g06900	LOC_Os03g58470	LOC_Os05g50180	LOC_Os03g45920	LOC_Os02g41610
LOC_Os02g34830	LOC_Os03g14250	LOC_Os04g11790	LOC_Os02g43760	LOC_Os03g38720	LOC_Os03g13110	LOC_Os05g32520	LOC_Os03g49730	LOC_Os02g44090
LOC_Os02g11110	LOC_Os03g62170	LOC_Os04g16230	LOC_Os02g51880	LOC_Os03g11840	LOC_Os03g16260	LOC_Os05g37060	LOC_Os03g52070	LOC_Os02g41510
LOC_Os02g14110	LOC_Os03g62388	LOC_Os04g38390	LOC_Os02g31830	LOC_Os03g10810	LOC_Os04g44240	LOC_Os05g01350	LOC_Os03g43590	LOC_Os02g39180
LOC_Os02g32580	LOC_Os03g15020	LOC_Os04g12060	LOC_Os02g01310	LOC_Os03g49250	LOC_Os04g47860	LOC_Os05g25350	LOC_Os03g11650	LOC_Os02g39740
LOC_Os02g25630	LOC_Os03g28940	LOC_Os04g53210	LOC_Os02g08330	LOC_Os03g17300	LOC_Os04g07890	LOC_Os05g25090	LOC_Os03g59040	LOC_Os02g43490
LOC_Os02g32520	LOC_Os03g08170	LOC_Os04g47360	LOC_Os02g06580	LOC_Os03g41600	LOC_Os04g51009	LOC_Os05g39310	LOC_Os03g49485	LOC_Os02g43540
LOC_Os02g13850	LOC_Os03g20440	LOC_Os04g57610	LOC_Os02g04380	LOC_Os03g22270	LOC_Os04g54564	LOC_Os05g39250	LOC_Os03g63330	LOC_Os02g45000
LOC_Os02g08420	LOC_Os03g62340	LOC_Os04g45290	LOC_Os02g35540	LOC_Os03g50670	LOC_Os04g02860	LOC_Os05g08414	LOC_Os03g03720	LOC_Os02g11040
LOC_Os02g54000	LOC_Os03g14590	LOC_Os04g44300	LOC_Os02g18660	LOC_Os03g58380	LOC_Os04g22240	LOC_Os06g09110	LOC_Os03g31026	LOC_Os02g32430
LOC_Os02g52170	LOC_Os03g49485	LOC_Os04g40670	LOC_Os02g07980	LOC_Os03g40020	LOC_Os04g30240	LOC_Os06g47544	LOC_Os03g48920	LOC_Os02g40880
LOC_Os02g30900	LOC_Os03g63330	LOC_Os04g35280	LOC_Os02g04170	LOC_Os04g55030	LOC_Os04g48460	LOC_Os06g33170	LOC_Os03g34040	LOC_Os02g22020
LOC_Os02g02350	LOC_Os03g03720	LOC_Os04g08630	LOC_Os02g16770	LOC_Os04g07980	LOC_Os04g55770	LOC_Os06g38210	LOC_Os03g15033	LOC_Os02g43810
LOC_Os02g56930	LOC_Os03g30300	LOC_Os04g36040	LOC_Os02g04915	LOC_Os04g28100	LOC_Os04g17660	LOC_Os06g35520	LOC_Os03g37640	LOC_Os02g40840
LOC_Os02g30624	LOC_Os03g16780	LOC_Os04g45810	LOC_Os02g27400	LOC_Os04g47912	LOC_Os04g43310	LOC_Os06g49660	LOC_Os03g31150	LOC_Os02g09990
LOC_Os02g41590	LOC_Os03g48920	LOC_Os04g34880	LOC_Os02g12420	LOC_Os04g14710	LOC_Os04g28120	LOC_Os06g46770	LOC_Os03g05770	LOC_Os02g02340
LOC_Os02g28470	LOC_Os03g14040	LOC_Os04g10590	LOC_Os02g51720	LOC_Os04g28090	LOC_Os04g33820	LOC_Os06g40120	LOC_Os03g14140	LOC_Os02g52150
LOC_Os02g04540	LOC_Os03g37640	LOC_Os04g41970	LOC_Os02g50470	LOC_Os04g08110	LOC_Os04g55230	LOC_Os06g47950	LOC_Os03g14610	LOC_Os02g12670
LOC_Os02g52000	LOC_Os03g44810	LOC_Os04g54070	LOC_Os02g13020	LOC_Os04g17660	LOC_Os04g52090	LOC_Os06g07220	LOC_Os03g15890	LOC_Os02g40890
LOC_Os02g42550	LOC_Os03g14610	LOC_Os04g47320	LOC_Os02g33330	LOC_Os04g49310	LOC_Os04g01960	LOC_Os06g39390	LOC_Os03g06705	LOC_Os02g53240
LOC_Os02g33590	LOC_Os03g64020	LOC_Os04g49510	LOC_Os02g34970	LOC_Os04g35140	LOC_Os04g49210	LOC_Os06g28840	LOC_Os03g15340	LOC_Os02g33420
LOC_Os02g42560	LOC_Os03g18740	LOC_Os04g34600	LOC_Os02g53169	LOC_Os04g47620	LOC_Os04g56690	LOC_Os06g35970	LOC_Os03g06670	LOC_Os02g12760
LOC_Os02g42850	LOC_Os03g15890	LOC_Os04g43070	LOC_Os02g04720	LOC_Os04g50940	LOC_Os04g28160	LOC_Os06g30420	LOC_Os03g23960	LOC_Os02g51750
LOC_Os02g14970	LOC_Os03g44800	LOC_Os04g35240	LOC_Os02g41650	LOC_Os04g48480	LOC_Os04g52870	LOC_Os06g47220	LOC_Os03g29430	LOC_Os02g44108
LOC_Os02g43290	LOC_Os03g15940	LOC_Os04g32800	LOC_Os02g52220	LOC_Os04g50770	LOC_Os04g13140	LOC_Os06g36390	LOC_Os03g09170	LOC_Os02g32180
LOC_Os02g04750	LOC_Os03g18820	LOC_Os04g31270	LOC_Os02g58200	LOC_Os04g49270	LOC_Os04g20330	LOC_Os06g09100	LOC_Os03g31690	LOC_Os02g11720
LOC_Os02g57340	LOC_Os03g14850	LOC_Os04g58850	LOC_Os02g29300	LOC_Os04g32030	LOC_Os04g49150	LOC_Os06g35850	LOC_Os03g15960	LOC_Os02g10370
LOC_Os02g31860	LOC_Os03g05910	LOC_Os04g44320	LOC_Os02g32140	LOC_Os04g23140	LOC_Os04g49410	LOC_Os06g24070	LOC_Os03g51690	LOC_Os02g56460
LOC_Os02g56270	LOC_Os03g51459	LOC_Os04g41570	LOC_Os02g29040	LOC_Os04g54240	LOC_Os04g10470	LOC_Os06g19110	LOC_Os03g19650	LOC_Os02g09440
LOC_Os02g40784	LOC_Os03g25869	LOC_Os04g52460	LOC_Os02g12480	LOC_Os04g06850	LOC_Os04g46384	LOC_Os06g30370	LOC_Os03g57240	LOC_Os02g07350
LOC_Os02g11770	LOC_Os03g59240	LOC_Os05g32220	LOC_Os02g15950	LOC_Os04g52870	LOC_Os04g31070	LOC_Os06g41340	LOC_Os03g26460	LOC_Os02g14059
LOC_Os02g14160	LOC_Os03g31690	LOC_Os05g48710	LOC_Os02g01590	LOC_Os04g47300	LOC_Os04g01354	LOC_Os06g08830	LOC_Os03g49710	LOC_Os02g48390
LOC_Os02g40530	LOC_Os03g48250	LOC_Os05g16930	LOC_Os02g06605	LOC_Os04g30610	LOC_Os04g47250	LOC_Os06g35780	LOC_Os03g62740	LOC_Os02g30410
LOC_Os02g02320	LOC_Os03g12250	LOC_Os05g12680	LOC_Os02g57960	LOC_Os04g37980	LOC_Os04g33190	LOC_Os06g40150	LOC_Os03g11600	LOC_Os02g10860
LOC_Os02g34430	LOC_Os03g10478	LOC_Os05g06110	LOC_Os02g05120	LOC_Os04g14840	LOC_Os04g24530	LOC_Os06g19160	LOC_Os03g63310	LOC_Os02g41580
LOC_Os02g10790	LOC_Os03g63490	LOC_Os05g26840	LOC_Os02g07690	LOC_Os04g10240	LOC_Os04g20774	LOC_Os06g27910	LOC_Os03g62780	LOC_Os02g20860
LOC_Os02g27850	LOC_Os03g56060	LOC_Os05g45954	LOC_Os02g38804	LOC_Os04g53780	LOC_Os04g29210	LOC_Os06g27540	LOC_Os03g37490	LOC_Os02g54100
LOC_Os02g40460	LOC_Os03g53670	LOC_Os05g06320	LOC_Os02g41500	LOC_Os04g58860	LOC_Os04g33870	LOC_Os06g24230	LOC_Os03g26430	LOC_Os02g43350
LOC_Os02g38130	LOC_Os03g29760	LOC_Os05g03140	LOC_Os02g10170	LOC_Os04g55560	LOC_Os04g17850	LOC_Os06g09180	LOC_Os03g49610	LOC_Os02g58150
LOC_Os02g40100	LOC_Os03g57240	LOC_Os05g11820	LOC_Os02g02910	LOC_Os04g15840	LOC_Os04g03860	LOC_Os06g38670	LOC_Os03g49440	LOC_Os02g15290
LOC_Os02g16450	LOC_Os03g12910	LOC_Os05g37190	LOC_Os02g52560	LOC_Os04g22300	LOC_Os04g49360	LOC_Os06g15480	LOC_Os03g11140	LOC_Os02g44820
LOC_Os02g10810	LOC_Os03g56270	LOC_Os05g14240	LOC_Os02g36110	LOC_Os04g34420	LOC_Os04g01570	LOC_Os06g42650	LOC_Os03g27080	LOC_Os02g54130
LOC_Os02g05430	LOC_Os03g07990	LOC_Os05g02410	LOC_Os02g03740	LOC_Os04g02820	LOC_Os04g50850	LOC_Os06g05550	LOC_Os03g60900	LOC_Os02g11780
LOC_Os02g30610	LOC_Os03g19240	LOC_Os05g12630	LOC_Os03g45370	LOC_Os04g43550	LOC_Os04g52130	LOC_Os06g38320	LOC_Os03g44820	LOC_Os02g32760
LOC_Os02g37590	LOC_Os03g18560	LOC_Os05g48810	LOC_Os03g18890	LOC_Os04g01600	LOC_Os04g57770	LOC_Os06g13760	LOC_Os03g07200	LOC_Os02g10650
LOC_Os02g37690	LOC_Os03g61490	LOC_Os05g43910	LOC_Os03g06520	LOC_Os04g34270	LOC_Os04g35180	LOC_Os06g43090	LOC_Os03g51180	LOC_Os02g46340
LOC_Os02g40880	LOC_Os03g63300	LOC_Os05g32570	LOC_Os03g08330	LOC_Os04g47400	LOC_Os04g33110	LOC_Os06g06490	LOC_Os03g59264	LOC_Os02g27760
LOC_Os02g30150	LOC_Os03g62780	LOC_Os05g34600	LOC_Os03g06674	LOC_Os04g01570	LOC_Os04g25060	LOC_Os07g42370	LOC_Os03g25770	LOC_Os02g09600
LOC_Os02g18940	LOC_Os03g52794	LOC_Os05g14500	LOC_Os03g52040	LOC_Os04g37490	LOC_Os04g42634	LOC_Os07g35540	LOC_Os03g44740	LOC_Os02g57110
LOC_Os02g31140	LOC_Os03g16010	LOC_Os05g06920	LOC_Os03g30290	LOC_Os04g46220	LOC_Os04g12900	LOC_Os07g41350	LOC_Os03g60780	LOC_Os02g48360
LOC_Os02g51890	LOC_Os03g49440	LOC_Os05g25770	LOC_Os03g19400	LOC_Os04g57200	LOC_Os04g57130	LOC_Os07g35004	LOC_Os03g31490	LOC_Os02g48610
LOC_Os02g15810	LOC_Os03g51080	LOC_Os05g47650	LOC_Os03g23940	LOC_Os04g49700	LOC_Os04g08470	LOC_Os07g35560	LOC_Os03g63074	LOC_Os02g54470
LOC_Os02g52010	LOC_Os03g28260	LOC_Os05g51380	LOC_Os03g32560	LOC_Os04g47310	LOC_Os04g44580	LOC_Os07g33270	LOC_Os03g06680	LOC_Os02g32250
LOC_Os02g06290	LOC_Os03g12790	LOC_Os05g45770	LOC_Os03g44890	LOC_Os04g17100	LOC_Os04g38390	LOC_Os07g33450	LOC_Os03g22370	LOC_Os02g07960
LOC_Os02g09250	LOC_Os03g64080	LOC_Os05g45200	LOC_Os03g28980	LOC_Os04g12900	LOC_Os04g59520	LOC_Os07g36250	LOC_Os03g51470	LOC_Os02g09490
LOC_Os02g13460	LOC_Os03g59580	LOC_Os05g38120	LOC_Os03g43790	LOC_Os04g06520	LOC_Os04g31170	LOC_Os07g48550	LOC_Os03g11760	LOC_Os02g32190
LOC_Os02g13220	LOC_Os03g59264	LOC_Os05g38530	LOC_Os03g38210	LOC_Os04g20920	LOC_Os04g20640	LOC_Os07g01114	LOC_Os03g21160	LOC_Os02g33580
LOC_Os02g42620	LOC_Os03g46570	LOC_Os05g32970	LOC_Os03g60030	LOC_Os04g57860	LOC_Os04g28150	LOC_Os07g46060	LOC_Os03g47270	LOC_Os02g51740
LOC_Os02g57700	LOC_Os03g25770	LOC_Os05g50900	LOC_Os03g12064	LOC_Os04g18244	LOC_Os04g41120	LOC_Os07g47670	LOC_Os03g57460	LOC_Os02g35480
LOC_Os02g31160	LOC_Os03g24040	LOC_Os05g45920	LOC_Os03g15460	LOC_Os04g43160	LOC_Os04g42010	LOC_Os07g40760	LOC_Os03g07140	LOC_Os02g56900
LOC_Os02g43110	LOC_Os03g14370	LOC_Os05g27730	LOC_Os03g20410	LOC_Os04g55660	LOC_Os04g34490	LOC_Os07g19444	LOC_Os03g15050	LOC_Os02g52040
LOC_Os02g17620	LOC_Os03g05760	LOC_Os05g50990	LOC_Os03g60310	LOC_Os04g37990	LOC_Os04g38550	LOC_Os07g46350	LOC_Os03g52660	LOC_Os02g32450
LOC_Os02g43740	LOC_Os03g46440	LOC_Os05g48700	LOC_Os03g48180	LOC_Os04g47360	LOC_Os04g45330	LOC_Os07g40580	LOC_Os03g10050	LOC_Os02g51810
LOC_Os02g02424	LOC_Os03g13810	LOC_Os05g28290	LOC_Os03g48480	LOC_Os04g20510	LOC_Os04g37670	LOC_Os07g09630	LOC_Os03g61030	LOC_Os02g07160
LOC_Os02g41630	LOC_Os03g31490	LOC_Os05g47540	LOC_Os03g10030	LOC_Os04g29610	LOC_Os04g06340	LOC_Os07g39240	LOC_Os03g10210	LOC_Os02g33400
LOC_Os02g10400	LOC_Os03g06330	LOC_Os05g04120	LOC_Os03g19220	LOC_Os04g53930	LOC_Os04g58850	LOC_Os07g35370	LOC_Os03g11900	LOC_Os02g57590
LOC_Os02g08530	LOC_Os03g52670	LOC_Os05g38290	LOC_Os03g14110	LOC_Os04g55440	LOC_Os04g54230	LOC_Os07g39250	LOC_Os03g07400	LOC_Os02g07410
LOC_Os02g30080	LOC_Os03g01320	LOC_Os05g33940	LOC_Os03g06930	LOC_Os04g54180	LOC_Os04g57320	LOC_Os07g29060	LOC_Os03g60880	LOC_Os02g10990
LOC_Os02g02360	LOC_Os03g08310	LOC_Os05g32110	LOC_Os03g45110	LOC_Os04g14204	LOC_Os04g39040	LOC_Os07g47620	LOC_Os03g39610	LOC_Os02g43180
LOC_Os02g09980	LOC_Os03g61700	LOC_Os05g45030	LOC_Os03g27019	LOC_Os04g21190	LOC_Os04g44780	LOC_Os07g36544	LOC_Os03g17800	LOC_Os02g04510
LOC_Os02g52270	LOC_Os03g61920	LOC_Os05g25370	LOC_Os03g31170	LOC_Os04g31460	LOC_Os05g10650	LOC_Os07g40690	LOC_Os03g56220	LOC_Os02g07340
LOC_Os02g55910	LOC_Os03g60530	LOC_Os05g15770	LOC_Os03g45120	LOC_Os04g58180	LOC_Os05g26840	LOC_Os07g46280	LOC_Os03g11300	LOC_Os02g08364
LOC_Os02g33240	LOC_Os03g29340	LOC_Os05g46520	LOC_Os03g51740	LOC_Os04g50100	LOC_Os05g45370	LOC_Os07g44250	LOC_Os03g58330	LOC_Os02g37030
LOC_Os02g07350	LOC_Os03g63440	LOC_Os05g07300	LOC_Os03g48225	LOC_Os04g17510	LOC_Os05g06150	LOC_Os07g39030	LOC_Os03g58580	LOC_Os02g02820
LOC_Os02g36924	LOC_Os03g15050	LOC_Os05g05020	LOC_Os03g14380	LOC_Os04g43680	LOC_Os05g30400	LOC_Os07g31500	LOC_Os03g08080	LOC_Os02g05310
LOC_Os02g39790	LOC_Os03g52660	LOC_Os05g02890	LOC_Os03g05900	LOC_Os04g52750	LOC_Os05g08554	LOC_Os07g35790	LOC_Os03g53800	LOC_Os02g52550
LOC_Os02g40664	LOC_Os03g10050	LOC_Os05g51150	LOC_Os03g07480	LOC_Os04g11350	LOC_Os05g06480	LOC_Os07g35380	LOC_Os03g58470	LOC_Os02g27220
LOC_Os02g48390	LOC_Os03g50860	LOC_Os05g51040	LOC_Os03g22780	LOC_Os04g10350	LOC_Os05g02760	LOC_Os07g30220	LOC_Os03g04169	LOC_Os02g47560
LOC_Os02g30210	LOC_Os03g61030	LOC_Os05g01290	LOC_Os03g31620	LOC_Os04g44320	LOC_Os05g47490	LOC_Os07g46852	LOC_Os03g13300	LOC_Os02g34460
LOC_Os02g06090	LOC_Os03g51610	LOC_Os05g07710	LOC_Os03g60620	LOC_Os04g11130	LOC_Os05g37210	LOC_Os07g38160	LOC_Os03g16800	LOC_Os02g05670
LOC_Os02g41580	LOC_Os03g37260	LOC_Os05g38150	LOC_Os03g14500	LOC_Os04g32190	LOC_Os05g33570	LOC_Os07g04180	LOC_Os03g17030	LOC_Os02g37760
LOC_Os02g26960	LOC_Os03g09880	LOC_Os05g02420	LOC_Os03g58610	LOC_Os04g41570	LOC_Os05g12260	LOC_Os07g05510	LOC_Os03g61670	LOC_Os02g19130
LOC_Os02g51710	LOC_Os03g61540	LOC_Os05g06780	LOC_Os03g61150	LOC_Os05g07810	LOC_Os05g38000	LOC_Os07g07990	LOC_Os04g49680	LOC_Os02g28810
LOC_Os02g06930	LOC_Os03g60390	LOC_Os05g33320	LOC_Os03g60260	LOC_Os05g48650	LOC_Os05g50110	LOC_Os07g31210	LOC_Os04g01740	LOC_Os02g39730
LOC_Os02g32610	LOC_Os03g49220	LOC_Os05g31760	LOC_Os03g20870	LOC_Os05g03530	LOC_Os05g30890	LOC_Os07g22494	LOC_Os04g48750	LOC_Os02g46220
LOC_Os02g16540	LOC_Os03g52310	LOC_Os05g09380	LOC_Os03g15380	LOC_Os05g32610	LOC_Os05g12490	LOC_Os07g04270	LOC_Os04g33310	LOC_Os02g32730
LOC_Os02g13510	LOC_Os03g57210	LOC_Os05g27580	LOC_Os03g28170	LOC_Os05g11840	LOC_Os05g11160	LOC_Os07g20330	LOC_Os04g48880	LOC_Os02g51840
LOC_Os02g58150	LOC_Os03g21260	LOC_Os05g29735	LOC_Os03g63330	LOC_Os05g48200	LOC_Os05g43660	LOC_Os08g39330	LOC_Os04g49757	LOC_Os02g22100
LOC_Os02g44820	LOC_Os03g58580	LOC_Os05g03610	LOC_Os03g30300	LOC_Os05g11780	LOC_Os05g37690	LOC_Os08g30020	LOC_Os04g44980	LOC_Os02g52340
LOC_Os02g13480	LOC_Os03g08080	LOC_Os05g40280	LOC_Os03g14900	LOC_Os05g30860	LOC_Os05g45200	LOC_Os08g28460	LOC_Os04g05650	LOC_Os02g02840
LOC_Os02g33000	LOC_Os03g04050	LOC_Os05g46000	LOC_Os03g10370	LOC_Os05g37190	LOC_Os05g35520	LOC_Os08g01310	LOC_Os04g33830	LOC_Os02g42710
LOC_Os02g10690	LOC_Os03g15810	LOC_Os05g33630	LOC_Os03g06850	LOC_Os05g32570	LOC_Os05g18740	LOC_Os08g04210	LOC_Os04g29960	LOC_Os02g27400
LOC_Os02g40090	LOC_Os03g53070	LOC_Os05g21180	LOC_Os03g15010	LOC_Os05g26870	LOC_Os05g48800	LOC_Os08g10290	LOC_Os04g54564	LOC_Os02g39630
LOC_Os02g09750	LOC_Os03g58470	LOC_Os05g26926	LOC_Os03g48370	LOC_Os05g32860	LOC_Os05g48840	LOC_Os08g40740	LOC_Os04g49194	LOC_Os02g26860
LOC_Os02g15230	LOC_Os03g04169	LOC_Os05g49620	LOC_Os03g14140	LOC_Os05g50110	LOC_Os05g43120	LOC_Os08g38040	LOC_Os04g05010	LOC_Os02g18540
LOC_Os02g36140	LOC_Os03g03640	LOC_Os05g20020	LOC_Os03g18130	LOC_Os05g23740	LOC_Os05g23130	LOC_Os08g10440	LOC_Os04g54790	LOC_Os02g03700
LOC_Os02g43870	LOC_Os03g47050	LOC_Os05g05680	LOC_Os03g06705	LOC_Os05g32960	LOC_Os05g13940	LOC_Os08g25720	LOC_Os04g17660	LOC_Os02g01590
LOC_Os02g09490	LOC_Os04g44240	LOC_Os05g08854	LOC_Os03g60639	LOC_Os05g18740	LOC_Os05g43530	LOC_Os08g36970	LOC_Os04g55230	LOC_Os02g28980
LOC_Os02g42585	LOC_Os04g01740	LOC_Os05g38490	LOC_Os03g15340	LOC_Os05g48850	LOC_Os05g37950	LOC_Os08g02180	LOC_Os04g22120	LOC_Os02g06605
LOC_Os02g34570	LOC_Os04g50700	LOC_Os05g01140	LOC_Os03g32330	LOC_Os05g07680	LOC_Os05g51190	LOC_Os08g30120	LOC_Os04g10940	LOC_Os02g35910
LOC_Os02g16030	LOC_Os04g50930	LOC_Os05g49250	LOC_Os03g26920	LOC_Os05g23130	LOC_Os05g37470	LOC_Os08g31660	LOC_Os04g57440	LOC_Os02g52930
LOC_Os02g09340	LOC_Os04g24750	LOC_Os05g40910	LOC_Os03g60000	LOC_Os05g31690	LOC_Os05g06420	LOC_Os08g40890	LOC_Os04g52250	LOC_Os02g05420
LOC_Os02g38080	LOC_Os04g48880	LOC_Os06g06960	LOC_Os03g44980	LOC_Os05g13940	LOC_Os05g36280	LOC_Os08g17510	LOC_Os04g50950	LOC_Os02g34810
LOC_Os02g52040	LOC_Os04g03920	LOC_Os06g39880	LOC_Os03g14580	LOC_Os05g14940	LOC_Os05g48700	LOC_Os08g38060	LOC_Os04g19960	LOC_Os02g07360
LOC_Os02g46100	LOC_Os04g05650	LOC_Os06g45960	LOC_Os03g45030	LOC_Os05g08620	LOC_Os05g07880	LOC_Os08g15650	LOC_Os04g54930	LOC_Os02g03740
LOC_Os02g32030	LOC_Os04g33760	LOC_Os06g34830	LOC_Os03g49360	LOC_Os05g32970	LOC_Os05g37780	LOC_Os08g03610	LOC_Os04g49210	LOC_Os02g26480
LOC_Os02g55920	LOC_Os04g54564	LOC_Os06g07020	LOC_Os03g10478	LOC_Os05g49760	LOC_Os05g23530	LOC_Os08g03420	LOC_Os04g33200	LOC_Os02g31920
LOC_Os02g03940	LOC_Os04g05010	LOC_Os06g47620	LOC_Os03g07570	LOC_Os05g50700	LOC_Os05g34510	LOC_Os08g10300	LOC_Os04g56400	LOC_Os03g61160
LOC_Os02g26850	LOC_Os04g21950	LOC_Os06g47970	LOC_Os03g07750	LOC_Os05g27730	LOC_Os05g07850	LOC_Os08g30110	LOC_Os04g45720	LOC_Os03g37950
LOC_Os02g31867	LOC_Os04g48950	LOC_Os06g28340	LOC_Os03g18120	LOC_Os05g03450	LOC_Os05g50624	LOC_Os08g04240	LOC_Os04g58920	LOC_Os03g52040
LOC_Os02g56380	LOC_Os04g30240	LOC_Os06g28050	LOC_Os03g53390	LOC_Os05g33514	LOC_Os05g29810	LOC_Os08g27810	LOC_Os04g59600	LOC_Os03g62670
LOC_Os02g38970	LOC_Os04g54790	LOC_Os06g39900	LOC_Os03g62810	LOC_Os05g26194	LOC_Os05g07890	LOC_Os08g06810	LOC_Os04g27950	LOC_Os03g61019
LOC_Os02g25060	LOC_Os04g58734	LOC_Os06g49640	LOC_Os03g14030	LOC_Os05g07120	LOC_Os05g40070	LOC_Os08g37470	LOC_Os04g49150	LOC_Os03g61220
LOC_Os02g44590	LOC_Os04g03050	LOC_Os06g48180	LOC_Os03g61290	LOC_Os05g14300	LOC_Os05g51400	LOC_Os08g13430	LOC_Os04g48760	LOC_Os03g60720
LOC_Os02g20970	LOC_Os04g48460	LOC_Os06g16420	LOC_Os03g06490	LOC_Os05g27960	LOC_Os05g49740	LOC_Os08g35580	LOC_Os04g02900	LOC_Os03g19250
LOC_Os02g25920	LOC_Os04g17660	LOC_Os06g09090	LOC_Os03g22670	LOC_Os05g21230	LOC_Os05g04820	LOC_Os08g40610	LOC_Os04g24710	LOC_Os03g38230
LOC_Os02g05320	LOC_Os04g47770	LOC_Os06g35140	LOC_Os03g14170	LOC_Os05g04170	LOC_Os05g45030	LOC_Os08g27580	LOC_Os04g15840	LOC_Os03g60120
LOC_Os02g10190	LOC_Os04g55230	LOC_Os06g16030	LOC_Os03g14920	LOC_Os05g20150	LOC_Os05g14360	LOC_Os08g38820	LOC_Os04g03980	LOC_Os03g20090
LOC_Os02g53520	LOC_Os04g35140	LOC_Os06g48610	LOC_Os03g36630	LOC_Os05g46480	LOC_Os05g07120	LOC_Os08g23280	LOC_Os04g48200	LOC_Os03g06940
LOC_Os02g57910	LOC_Os04g09900	LOC_Os06g16980	LOC_Os03g44920	LOC_Os05g25390	LOC_Os05g09440	LOC_Os08g38880	LOC_Os04g01140	LOC_Os03g22050
LOC_Os02g17780	LOC_Os04g48930	LOC_Os06g35050	LOC_Os03g29930	LOC_Os05g48500	LOC_Os05g15770	LOC_Os08g37456	LOC_Os04g39210	LOC_Os03g07600
LOC_Os02g07060	LOC_Os04g39570	LOC_Os06g39750	LOC_Os03g15260	LOC_Os05g16824	LOC_Os05g35760	LOC_Os09g29960	LOC_Os04g03830	LOC_Os03g45730
LOC_Os02g34580	LOC_Os04g49670	LOC_Os06g47910	LOC_Os03g63850	LOC_Os05g38040	LOC_Os05g28190	LOC_Os09g03380	LOC_Os04g05050	LOC_Os03g24220
LOC_Os02g09630	LOC_Os04g09530	LOC_Os06g39370	LOC_Os03g63310	LOC_Os05g05300	LOC_Os05g07300	LOC_Os09g28520	LOC_Os04g16970	LOC_Os03g20720
LOC_Os02g02840	LOC_Os04g14150	LOC_Os06g19540	LOC_Os03g37490	LOC_Os05g05560	LOC_Os05g50890	LOC_Os09g07780	LOC_Os04g47720	LOC_Os03g49820
LOC_Os02g23960	LOC_Os04g49500	LOC_Os06g16240	LOC_Os03g06350	LOC_Os05g51180	LOC_Os05g45070	LOC_Os09g28670	LOC_Os04g46400	LOC_Os03g62280
LOC_Os02g50490	LOC_Os04g06734	LOC_Os06g24711	LOC_Os03g43750	LOC_Os05g11110	LOC_Os05g27820	LOC_Os09g26960	LOC_Os04g50850	LOC_Os03g37411
LOC_Os02g52730	LOC_Os04g06850	LOC_Os06g48800	LOC_Os03g62630	LOC_Os05g31740	LOC_Os05g32440	LOC_Os09g24990	LOC_Os04g52130	LOC_Os03g30260
LOC_Os02g52190	LOC_Os04g59600	LOC_Os06g27990	LOC_Os03g49440	LOC_Os05g32170	LOC_Os05g24790	LOC_Os09g36220	LOC_Os04g54810	LOC_Os03g16900
LOC_Os02g14120	LOC_Os04g49490	LOC_Os06g26234	LOC_Os03g05880	LOC_Os05g31290	LOC_Os05g05290	LOC_Os09g26780	LOC_Os04g35180	LOC_Os03g29970
LOC_Os02g18540	LOC_Os04g13140	LOC_Os06g41340	LOC_Os03g32050	LOC_Os05g08400	LOC_Os05g28740	LOC_Os09g04050	LOC_Os04g48870	LOC_Os03g30934
LOC_Os02g47880	LOC_Os04g37980	LOC_Os06g10410	LOC_Os03g26784	LOC_Os05g18950	LOC_Os05g23320	LOC_Os09g02300	LOC_Os04g14780	LOC_Os03g19070
LOC_Os02g19720	LOC_Os04g35060	LOC_Os06g44890	LOC_Os03g57620	LOC_Os05g17010	LOC_Os05g37660	LOC_Os09g30010	LOC_Os04g33740	LOC_Os03g21890
LOC_Os02g58480	LOC_Os04g24710	LOC_Os06g44500	LOC_Os03g22510	LOC_Os05g45440	LOC_Os05g46340	LOC_Os09g28160	LOC_Os04g33990	LOC_Os03g07440
LOC_Os02g27030	LOC_Os04g16080	LOC_Os06g50950	LOC_Os03g07200	LOC_Os05g29900	LOC_Os05g19000	LOC_Os09g27910	LOC_Os04g33150	LOC_Os03g28330
LOC_Os02g32230	LOC_Os04g33880	LOC_Os06g30130	LOC_Os03g51180	LOC_Os05g16664	LOC_Os05g36990	LOC_Os09g28680	LOC_Os04g50110	LOC_Os03g29150
LOC_Os02g47130	LOC_Os04g55560	LOC_Os06g42560	LOC_Os03g07810	LOC_Os05g03410	LOC_Os05g26110	LOC_Os09g08370	LOC_Os04g49450	LOC_Os03g41510
LOC_Os02g21510	LOC_Os04g48310	LOC_Os06g51470	LOC_Os03g63450	LOC_Os05g37350	LOC_Os05g18950	LOC_Os09g20550	LOC_Os04g33450	LOC_Os03g15370
LOC_Os02g35910	LOC_Os04g10750	LOC_Os06g29730	LOC_Os03g49550	LOC_Os05g43800	LOC_Os05g48560	LOC_Os09g24159	LOC_Os04g34170	LOC_Os03g26229
LOC_Os02g51860	LOC_Os04g07260	LOC_Os06g11860	LOC_Os03g21820	LOC_Os05g38540	LOC_Os05g27650	LOC_Os09g04550	LOC_Os04g38390	LOC_Os03g31300
LOC_Os02g25960	LOC_Os04g41960	LOC_Os06g49780	LOC_Os03g51495	LOC_Os05g03760	LOC_Os05g02630	LOC_Os09g30250	LOC_Os04g59520	LOC_Os03g62170
LOC_Os02g37930	LOC_Os04g53996	LOC_Os06g07200	LOC_Os03g11400	LOC_Os05g30640	LOC_Os05g19910	LOC_Os09g25720	LOC_Os04g22080	LOC_Os03g45120
LOC_Os02g38430	LOC_Os04g49748	LOC_Os06g42030	LOC_Os03g44520	LOC_Os05g06300	LOC_Os05g06240	LOC_Os09g22510	LOC_Os04g55660	LOC_Os03g51740
LOC_Os02g18380	LOC_Os04g49370	LOC_Os06g43430	LOC_Os03g21419	LOC_Os05g05760	LOC_Os05g25850	LOC_Os09g30300	LOC_Os04g53210	LOC_Os03g05750
LOC_Os02g04250	LOC_Os04g01130	LOC_Os06g36180	LOC_Os03g48590	LOC_Os05g47890	LOC_Os05g30510	LOC_Os09g04990	LOC_Os04g35560	LOC_Os03g45400
LOC_Os02g07110	LOC_Os04g03830	LOC_Os06g48030	LOC_Os03g18250	LOC_Os05g07310	LOC_Os05g06780	LOC_Os09g22320	LOC_Os04g34460	LOC_Os03g15020
LOC_Os02g29380	LOC_Os04g50216	LOC_Os06g13060	LOC_Os03g61500	LOC_Os05g30510	LOC_Os05g27580	LOC_Os09g38570	LOC_Os04g24600	LOC_Os03g07840
LOC_Os02g11859	LOC_Os04g17100	LOC_Os06g35650	LOC_Os03g25010	LOC_Os05g33320	LOC_Os05g30750	LOC_Os09g23350	LOC_Os04g44300	LOC_Os03g15040
LOC_Os03g19930	LOC_Os04g49739	LOC_Os06g11310	LOC_Os03g29864	LOC_Os05g30310	LOC_Os05g49840	LOC_Os09g23540	LOC_Os04g39880	LOC_Os03g27840
LOC_Os03g60850	LOC_Os04g14780	LOC_Os06g44180	LOC_Os03g31550	LOC_Os05g13320	LOC_Os05g42290	LOC_Os10g19910	LOC_Os04g56430	LOC_Os03g06460
LOC_Os03g18110	LOC_Os04g34320	LOC_Os06g12600	LOC_Os03g61920	LOC_Os05g23620	LOC_Os05g35770	LOC_Os10g25550	LOC_Os04g45580	LOC_Os03g28400
LOC_Os03g19080	LOC_Os04g55150	LOC_Os06g46410	LOC_Os03g51470	LOC_Os05g51220	LOC_Os05g46840	LOC_Os10g32270	LOC_Os04g45000	LOC_Os03g60920
LOC_Os03g60340	LOC_Os04g51050	LOC_Os06g15730	LOC_Os03g32630	LOC_Os05g42980	LOC_Os05g08920	LOC_Os10g34680	LOC_Os04g28420	LOC_Os03g60950
LOC_Os03g07450	LOC_Os04g06520	LOC_Os06g37080	LOC_Os03g63540	LOC_Os05g08920	LOC_Os05g08820	LOC_Os10g32500	LOC_Os04g24220	LOC_Os03g15190
LOC_Os03g29350	LOC_Os04g40730	LOC_Os06g06390	LOC_Os03g52650	LOC_Os05g08850	LOC_Os05g02680	LOC_Os10g08550	LOC_Os04g39110	LOC_Os03g28940
LOC_Os03g06570	LOC_Os04g50110	LOC_Os06g37150	LOC_Os03g46920	LOC_Os05g44770	LOC_Os05g45020	LOC_Os10g14920	LOC_Os04g16450	LOC_Os03g18570
LOC_Os03g18890	LOC_Os04g49450	LOC_Os06g45350	LOC_Os03g43684	LOC_Os05g11260	LOC_Os05g40890	LOC_Os10g35630	LOC_Os04g26920	LOC_Os03g63400
LOC_Os03g19020	LOC_Os04g33660	LOC_Os06g06920	LOC_Os03g52080	LOC_Os05g33554	LOC_Os05g33360	LOC_Os10g17590	LOC_Os04g44830	LOC_Os03g43590
LOC_Os03g29980	LOC_Os04g51160	LOC_Os06g41240	LOC_Os03g21160	LOC_Os05g35840	LOC_Os05g24340	LOC_Os10g34270	LOC_Os04g37619	LOC_Os03g58610
LOC_Os03g45170	LOC_Os04g52840	LOC_Os06g43030	LOC_Os03g53520	LOC_Os05g12481	LOC_Os05g22970	LOC_Os10g30850	LOC_Os04g53950	LOC_Os03g60570
LOC_Os03g52040	LOC_Os04g38220	LOC_Os07g05000	LOC_Os03g07140	LOC_Os05g45990	LOC_Os05g48040	LOC_Os10g36250	LOC_Os04g52100	LOC_Os03g33012
LOC_Os03g60350	LOC_Os04g02880	LOC_Os07g47430	LOC_Os03g16740	LOC_Os05g49670	LOC_Os05g50930	LOC_Os10g34360	LOC_Os04g53230	LOC_Os03g21710
LOC_Os03g29920	LOC_Os04g36050	LOC_Os07g42370	LOC_Os03g15710	LOC_Os05g06490	LOC_Os05g23910	LOC_Os10g13700	LOC_Os04g38750	LOC_Os03g59040
LOC_Os03g06620	LOC_Os04g47360	LOC_Os07g35540	LOC_Os03g01180	LOC_Os05g51520	LOC_Os05g15530	LOC_Os10g38110	LOC_Os05g06670	LOC_Os03g63330
LOC_Os03g19700	LOC_Os04g44300	LOC_Os07g38290	LOC_Os03g32400	LOC_Os05g18880	LOC_Os05g34700	LOC_Os10g17580	LOC_Os05g13620	LOC_Os03g20380
LOC_Os03g20090	LOC_Os04g53930	LOC_Os07g32020	LOC_Os03g28175	LOC_Os05g48040	LOC_Os05g44922	LOC_Os10g35440	LOC_Os05g11840	LOC_Os03g31026
LOC_Os03g13850	LOC_Os04g45000	LOC_Os07g40150	LOC_Os03g10210	LOC_Os05g25240	LOC_Os05g01710	LOC_Os10g11310	LOC_Os05g49880	LOC_Os03g60870
LOC_Os03g49520	LOC_Os04g59580	LOC_Os07g10770	LOC_Os03g39050	LOC_Os05g48030	LOC_Os05g32880	LOC_Os10g08540	LOC_Os05g30400	LOC_Os03g14560
LOC_Os03g06940	LOC_Os04g46060	LOC_Os07g35260	LOC_Os03g16390	LOC_Os05g24800	LOC_Os05g40790	LOC_Os10g36360	LOC_Os05g06480	LOC_Os03g14040
LOC_Os03g06410	LOC_Os04g57540	LOC_Os07g32560	LOC_Os03g56974	LOC_Os05g01010	LOC_Os05g27320	LOC_Os10g37160	LOC_Os05g03934	LOC_Os03g45710
LOC_Os03g15570	LOC_Os04g34880	LOC_Os07g32761	LOC_Os03g24200	LOC_Os05g18540	LOC_Os05g50920	LOC_Os10g20470	LOC_Os05g33140	LOC_Os03g10370
LOC_Os03g30130	LOC_Os04g26920	LOC_Os07g46420	LOC_Os03g06860	LOC_Os05g45300	LOC_Os05g39310	LOC_Os10g15310	LOC_Os05g33820	LOC_Os03g37640
LOC_Os03g18980	LOC_Os04g54002	LOC_Os07g42940	LOC_Os03g51610	LOC_Os05g15530	LOC_Os05g50960	LOC_Os10g38489	LOC_Os05g25480	LOC_Os03g31150
LOC_Os03g15410	LOC_Os04g59200	LOC_Os07g38630	LOC_Os03g43720	LOC_Os05g39610	LOC_Os05g51020	LOC_Os10g17724	LOC_Os05g14240	LOC_Os03g05770
LOC_Os03g45730	LOC_Os04g49510	LOC_Os07g42420	LOC_Os03g11350	LOC_Os05g40040	LOC_Os05g40850	LOC_Os10g30150	LOC_Os05g31680	LOC_Os03g14140
LOC_Os03g13840	LOC_Os04g37619	LOC_Os07g43160	LOC_Os03g26930	LOC_Os05g44922	LOC_Os05g41230	LOC_Os10g33750	LOC_Os05g48810	LOC_Os03g15890
LOC_Os03g19270	LOC_Os04g43680	LOC_Os07g35140	LOC_Os03g61540	LOC_Os05g11910	LOC_Os06g22810	LOC_Os10g36703	LOC_Os05g02670	LOC_Os03g29410
LOC_Os03g24220	LOC_Os04g39560	LOC_Os07g32170	LOC_Os03g07250	LOC_Os05g25090	LOC_Os06g33880	LOC_Os10g39770	LOC_Os05g33510	LOC_Os03g20010
LOC_Os03g16070	LOC_Os04g32800	LOC_Os07g04110	LOC_Os03g26380	LOC_Os05g37080	LOC_Os06g42020	LOC_Os10g39100	LOC_Os05g11414	LOC_Os03g15940
LOC_Os03g20450	LOC_Os04g31270	LOC_Os07g49070	LOC_Os03g38720	LOC_Os05g05640	LOC_Os06g35630	LOC_Os10g41330	LOC_Os05g48060	LOC_Os03g18910
LOC_Os03g15460	LOC_Os04g53230	LOC_Os07g35580	LOC_Os03g10810	LOC_Os05g49164	LOC_Os06g35960	LOC_Os10g37600	LOC_Os05g46240	LOC_Os03g56610
LOC_Os03g15770	LOC_Os04g56520	LOC_Os07g48700	LOC_Os03g09900	LOC_Os05g49830	LOC_Os06g47620	LOC_Os10g13694	LOC_Os05g34450	LOC_Os03g62510
LOC_Os03g29850	LOC_Os04g58850	LOC_Os07g42632	LOC_Os03g56200	LOC_Os05g40910	LOC_Os06g30820	LOC_Os10g25200	LOC_Os05g09400	LOC_Os03g09170
LOC_Os03g21890	LOC_Os04g43760	LOC_Os07g38730	LOC_Os03g32190	LOC_Os06g20200	LOC_Os06g51360	LOC_Os10g35436	LOC_Os05g22940	LOC_Os03g05980
LOC_Os03g49830	LOC_Os04g33440	LOC_Os07g18874	LOC_Os03g56710	LOC_Os06g16290	LOC_Os06g47360	LOC_Os10g31850	LOC_Os05g25770	LOC_Os03g49630
LOC_Os03g60190	LOC_Os05g44400	LOC_Os07g36950	LOC_Os03g57890	LOC_Os06g09110	LOC_Os06g44860	LOC_Os10g22070	LOC_Os05g23740	LOC_Os03g51690
LOC_Os03g19200	LOC_Os05g08610	LOC_Os07g44180	LOC_Os03g07150	LOC_Os06g22919	LOC_Os06g13830	LOC_Os10g39130	LOC_Os05g46530	LOC_Os03g07530
LOC_Os03g43880	LOC_Os05g48200	LOC_Os07g38610	LOC_Os03g60419	LOC_Os06g23114	LOC_Os06g27720	LOC_Os10g05790	LOC_Os05g48370	LOC_Os03g63550
LOC_Os03g28330	LOC_Os05g03920	LOC_Os07g36590	LOC_Os03g41600	LOC_Os06g23540	LOC_Os06g37670	LOC_Os10g29274	LOC_Os05g50654	LOC_Os03g49940
LOC_Os03g60220	LOC_Os05g46020	LOC_Os07g42280	LOC_Os03g15320	LOC_Os06g46730	LOC_Os06g48180	LOC_Os10g22484	LOC_Os05g51240	LOC_Os03g48380
LOC_Os03g20120	LOC_Os05g06320	LOC_Os07g41250	LOC_Os03g57920	LOC_Os06g35520	LOC_Os06g35770	LOC_Os10g25130	LOC_Os05g29880	LOC_Os03g36439
LOC_Os03g01270	LOC_Os05g48340	LOC_Os07g43950	LOC_Os03g62530	LOC_Os06g42860	LOC_Os06g05140	LOC_Os10g39660	LOC_Os05g23130	LOC_Os03g37290
LOC_Os03g14250	LOC_Os05g02410	LOC_Os07g36544	LOC_Os03g50670	LOC_Os06g29180	LOC_Os06g40060	LOC_Os10g11100	LOC_Os05g23140	LOC_Os03g30740
LOC_Os03g51740	LOC_Os05g12630	LOC_Os07g48830	LOC_Os03g43060	LOC_Os06g47620	LOC_Os06g16030	LOC_Os11g02750	LOC_Os05g38530	LOC_Os03g19427
LOC_Os03g60650	LOC_Os05g38500	LOC_Os07g48460	LOC_Os04g08280	LOC_Os06g46270	LOC_Os06g39390	LOC_Os11g29110	LOC_Os05g36050	LOC_Os03g23010
LOC_Os03g49600	LOC_Os05g02670	LOC_Os07g35810	LOC_Os04g23550	LOC_Os06g46340	LOC_Os06g25770	LOC_Os11g34390	LOC_Os05g33840	LOC_Os03g49720
LOC_Os03g59070	LOC_Os05g32570	LOC_Os07g35280	LOC_Os04g53850	LOC_Os06g10650	LOC_Os06g09620	LOC_Os11g34660	LOC_Os05g43530	LOC_Os03g10340
LOC_Os03g14050	LOC_Os05g34600	LOC_Os07g43470	LOC_Os04g33310	LOC_Os06g38780	LOC_Os06g29370	LOC_Os11g43640	LOC_Os05g38270	LOC_Os03g29680
LOC_Os03g15020	LOC_Os05g46320	LOC_Os07g30830	LOC_Os04g30490	LOC_Os06g35524	LOC_Os06g46680	LOC_Os11g03420	LOC_Os05g02310	LOC_Os03g20080
LOC_Os03g08320	LOC_Os05g42330	LOC_Os07g31500	LOC_Os04g07890	LOC_Os06g48750	LOC_Os06g38940	LOC_Os11g45295	LOC_Os05g31910	LOC_Os03g28300
LOC_Os03g48660	LOC_Os05g25770	LOC_Os07g03840	LOC_Os04g10160	LOC_Os06g35590	LOC_Os06g29740	LOC_Os11g04830	LOC_Os05g50990	LOC_Os03g10310
LOC_Os03g08360	LOC_Os05g23740	LOC_Os07g42714	LOC_Os04g32470	LOC_Os06g38550	LOC_Os06g40110	LOC_Os11g02240	LOC_Os05g28830	LOC_Os03g07120
LOC_Os03g16690	LOC_Os05g26820	LOC_Os07g08840	LOC_Os04g30720	LOC_Os06g36240	LOC_Os06g22870	LOC_Os11g42580	LOC_Os05g16980	LOC_Os03g06580
LOC_Os03g28940	LOC_Os05g44560	LOC_Os07g25150	LOC_Os04g53120	LOC_Os06g28840	LOC_Os06g51350	LOC_Os11g41170	LOC_Os05g13860	LOC_Os03g19240
LOC_Os03g05520	LOC_Os05g32960	LOC_Os07g35790	LOC_Os04g48380	LOC_Os06g34440	LOC_Os06g16050	LOC_Os11g10510	LOC_Os05g33400	LOC_Os03g11600
LOC_Os03g37010	LOC_Os05g19030	LOC_Os07g20340	LOC_Os04g08060	LOC_Os06g47910	LOC_Os06g19590	LOC_Os11g45790	LOC_Os05g44990	LOC_Os03g18880
LOC_Os03g45920	LOC_Os05g06990	LOC_Os07g23030	LOC_Os04g49930	LOC_Os06g24711	LOC_Os06g39912	LOC_Os11g36090	LOC_Os05g31160	LOC_Os03g49610
LOC_Os03g49730	LOC_Os05g37930	LOC_Os07g45100	LOC_Os04g56330	LOC_Os06g50350	LOC_Os06g20150	LOC_Os11g04409	LOC_Os05g34510	LOC_Os03g05860
LOC_Os03g21660	LOC_Os05g49890	LOC_Os07g30150	LOC_Os04g02120	LOC_Os06g29890	LOC_Os06g35480	LOC_Os11g03300	LOC_Os05g50624	LOC_Os03g15080
LOC_Os03g14500	LOC_Os05g50330	LOC_Os07g01820	LOC_Os04g32050	LOC_Os06g47930	LOC_Os06g22700	LOC_Os11g02080	LOC_Os05g47640	LOC_Os03g21664
LOC_Os03g06139	LOC_Os05g29880	LOC_Os07g49460	LOC_Os04g01690	LOC_Os06g10000	LOC_Os06g32944	LOC_Os11g37300	LOC_Os05g47960	LOC_Os03g05880
LOC_Os03g61890	LOC_Os05g23140	LOC_Os07g41660	LOC_Os04g14810	LOC_Os06g16050	LOC_Os06g11730	LOC_Os11g29920	LOC_Os05g29810	LOC_Os03g63950
LOC_Os03g52070	LOC_Os05g13940	LOC_Os07g18240	LOC_Os04g51580	LOC_Os06g41340	LOC_Os06g21980	LOC_Os11g47290	LOC_Os05g03740	LOC_Os03g11140
LOC_Os03g60570	LOC_Os05g03640	LOC_Os07g05940	LOC_Os04g40800	LOC_Os06g47590	LOC_Os06g47100	LOC_Os11g42160	LOC_Os05g51690	LOC_Os03g06630
LOC_Os03g49380	LOC_Os05g11630	LOC_Os07g47100	LOC_Os04g49110	LOC_Os06g47480	LOC_Os06g11860	LOC_Os11g03690	LOC_Os05g02450	LOC_Os03g09200
LOC_Os03g31160	LOC_Os05g08620	LOC_Os07g07990	LOC_Os04g43310	LOC_Os06g20230	LOC_Os06g47310	LOC_Os11g03370	LOC_Os05g50580	LOC_Os03g63750
LOC_Os03g20870	LOC_Os05g38270	LOC_Os07g48280	LOC_Os04g01930	LOC_Os06g39660	LOC_Os06g49340	LOC_Os11g09740	LOC_Os05g07130	LOC_Os03g58800
LOC_Os03g20380	LOC_Os05g49760	LOC_Os07g38460	LOC_Os04g53810	LOC_Os06g24990	LOC_Os06g34400	LOC_Os11g22250	LOC_Os05g45830	LOC_Os03g20420
LOC_Os03g45760	LOC_Os05g31910	LOC_Os07g22504	LOC_Os04g02640	LOC_Os06g10160	LOC_Os06g12450	LOC_Os11g47560	LOC_Os05g29860	LOC_Os03g23050
LOC_Os03g19560	LOC_Os05g45920	LOC_Os07g03740	LOC_Os04g54930	LOC_Os06g44750	LOC_Os06g41940	LOC_Os11g14060	LOC_Os05g25430	LOC_Os03g60900
LOC_Os03g63720	LOC_Os05g27730	LOC_Os07g18990	LOC_Os04g52830	LOC_Os06g50100	LOC_Os06g43044	LOC_Os11g42290	LOC_Os05g07300	LOC_Os03g45779
LOC_Os03g20370	LOC_Os05g48700	LOC_Os07g08300	LOC_Os04g33200	LOC_Os06g06930	LOC_Os06g46970	LOC_Os11g14160	LOC_Os05g37970	LOC_Os03g59580
LOC_Os03g11110	LOC_Os05g03450	LOC_Os08g37250	LOC_Os04g48970	LOC_Os06g42470	LOC_Os06g49505	LOC_Os11g34160	LOC_Os05g34940	LOC_Os03g51180
LOC_Os03g64230	LOC_Os05g13860	LOC_Os08g41390	LOC_Os04g30470	LOC_Os06g14030	LOC_Os06g04540	LOC_Os11g43895	LOC_Os05g46610	LOC_Os03g31134
LOC_Os03g14610	LOC_Os05g07890	LOC_Os08g33150	LOC_Os04g23140	LOC_Os06g14350	LOC_Os06g51510	LOC_Os11g29490	LOC_Os05g25920	LOC_Os03g63620
LOC_Os03g64020	LOC_Os05g49900	LOC_Os08g26840	LOC_Os04g28860	LOC_Os06g24230	LOC_Os06g48660	LOC_Os11g30910	LOC_Os05g44930	LOC_Os03g05800
LOC_Os03g18740	LOC_Os05g37520	LOC_Os08g42100	LOC_Os04g56470	LOC_Os06g39680	LOC_Os06g02370	LOC_Os11g13390	LOC_Os05g44650	LOC_Os03g58250
LOC_Os03g60560	LOC_Os05g38680	LOC_Os08g42040	LOC_Os04g27950	LOC_Os06g12090	LOC_Os06g39650	LOC_Os11g47520	LOC_Os05g05830	LOC_Os03g44740
LOC_Os03g21730	LOC_Os05g42424	LOC_Os08g30020	LOC_Os04g30610	LOC_Os06g30380	LOC_Os06g01990	LOC_Os11g36200	LOC_Os05g22614	LOC_Os03g13810
LOC_Os03g48626	LOC_Os05g03810	LOC_Os08g02160	LOC_Os04g43560	LOC_Os06g38660	LOC_Os06g18670	LOC_Os11g37210	LOC_Os05g13580	LOC_Os03g51550
LOC_Os03g05720	LOC_Os05g33940	LOC_Os08g42700	LOC_Os04g45770	LOC_Os06g09050	LOC_Os06g11420	LOC_Os11g05870	LOC_Os05g04500	LOC_Os03g49550
LOC_Os03g32330	LOC_Os05g03750	LOC_Os08g10020	LOC_Os04g52725	LOC_Os06g08490	LOC_Os06g49100	LOC_Os11g47570	LOC_Os05g12400	LOC_Os03g07180
LOC_Os03g23960	LOC_Os05g04820	LOC_Os08g38210	LOC_Os04g34410	LOC_Os06g14060	LOC_Os06g07660	LOC_Os11g47550	LOC_Os05g44610	LOC_Os03g53300
LOC_Os03g08390	LOC_Os05g07130	LOC_Os08g39350	LOC_Os04g48210	LOC_Os06g19990	LOC_Os06g13900	LOC_Os12g38920	LOC_Os05g42150	LOC_Os03g52970
LOC_Os03g18820	LOC_Os05g15770	LOC_Os08g09450	LOC_Os04g49410	LOC_Os06g47520	LOC_Os06g13740	LOC_Os12g14440	LOC_Os05g47520	LOC_Os03g09220
LOC_Os03g29240	LOC_Os05g44630	LOC_Os08g32910	LOC_Os04g10470	LOC_Os06g14870	LOC_Os06g05020	LOC_Os12g44020	LOC_Os05g48270	LOC_Os03g08284
LOC_Os03g45619	LOC_Os05g07870	LOC_Os08g38170	LOC_Os04g24710	LOC_Os06g27590	LOC_Os06g04070	LOC_Os12g36580	LOC_Os05g05480	LOC_Os03g57070
LOC_Os03g22490	LOC_Os05g25430	LOC_Os08g29780	LOC_Os04g02920	LOC_Os06g17730	LOC_Os06g05320	LOC_Os12g22145	LOC_Os05g44600	LOC_Os03g07960
LOC_Os03g63520	LOC_Os05g46520	LOC_Os08g15920	LOC_Os04g49990	LOC_Os06g10670	LOC_Os06g21900	LOC_Os12g10740	LOC_Os05g38570	LOC_Os03g63410
LOC_Os03g37580	LOC_Os05g48422	LOC_Os08g33640	LOC_Os04g45960	LOC_Os06g11310	LOC_Os06g13940	LOC_Os12g24084	LOC_Os05g27100	LOC_Os03g08310
LOC_Os03g21310	LOC_Os05g38040	LOC_Os08g04190	LOC_Os04g47820	LOC_Os06g51370	LOC_Os07g44830	LOC_Os12g25200	LOC_Os05g02420	LOC_Os03g29864
LOC_Os03g31510	LOC_Os05g33000	LOC_Os08g08840	LOC_Os04g48200	LOC_Os06g13210	LOC_Os07g36610	LOC_Os12g39250	LOC_Os05g31140	LOC_Os03g36080
LOC_Os03g60380	LOC_Os05g40050	LOC_Os08g17370	LOC_Os04g32220	LOC_Os06g09060	LOC_Os07g41180	LOC_Os12g30490	LOC_Os05g27304	LOC_Os03g51470
LOC_Os03g12250	LOC_Os05g31770	LOC_Os08g38460	LOC_Os04g24530	LOC_Os06g37510	LOC_Os07g38290	LOC_Os12g44170	LOC_Os05g19380	LOC_Os03g22160
LOC_Os03g18410	LOC_Os05g08450	LOC_Os08g29660	LOC_Os04g49748	LOC_Os06g09860	LOC_Os07g38930	LOC_Os12g39160	LOC_Os05g06390	LOC_Os03g36910
LOC_Os03g10990	LOC_Os05g07090	LOC_Os08g01270	LOC_Os04g01520	LOC_Os06g32720	LOC_Os07g38110	LOC_Os12g05110	LOC_Os05g16060	LOC_Os03g11760
LOC_Os03g56060	LOC_Os05g43770	LOC_Os08g21541	LOC_Os04g09390	LOC_Os06g33340	LOC_Os07g44130	LOC_Os12g19304	LOC_Os05g35690	LOC_Os03g50470
LOC_Os03g19920	LOC_Os05g13580	LOC_Os08g42400	LOC_Os04g14210	LOC_Os06g18960	LOC_Os07g38240	LOC_Os12g24310	LOC_Os05g48630	LOC_Os03g28410
LOC_Os03g19709	LOC_Os05g02740	LOC_Os08g02070	LOC_Os04g33790	LOC_Os06g12830	LOC_Os07g35510	LOC_Os12g38150	LOC_Os05g05910	LOC_Os03g62790
LOC_Os03g10800	LOC_Os05g38630	LOC_Os08g39370	LOC_Os04g47720	LOC_Os06g50230	LOC_Os07g23660	LOC_Os12g38610	LOC_Os05g08820	LOC_Os03g60530
LOC_Os03g63110	LOC_Os05g04500	LOC_Os08g08860	LOC_Os04g47520	LOC_Os06g07350	LOC_Os07g43310	LOC_Os12g26480	LOC_Os05g08850	LOC_Os03g08070
LOC_Os03g07530	LOC_Os05g01290	LOC_Os08g43510	LOC_Os04g07920	LOC_Os06g22980	LOC_Os07g41820	LOC_Os12g38010	LOC_Os05g11260	LOC_Os03g57460
LOC_Os03g53670	LOC_Os05g44610	LOC_Os08g41720	LOC_Os04g57770	LOC_Os06g01500	LOC_Os07g33680	LOC_Os12g13860	LOC_Os05g25640	LOC_Os03g19420
LOC_Os03g63150	LOC_Os05g05950	LOC_Os08g02120	LOC_Os04g52210	LOC_Os06g13200	LOC_Os07g04040	LOC_Os12g38770	LOC_Os05g50950	LOC_Os03g53520
LOC_Os03g44560	LOC_Os05g32660	LOC_Os08g39850	LOC_Os04g47310	LOC_Os07g44670	LOC_Os07g35160	LOC_Os12g38750	LOC_Os05g40270	LOC_Os03g49350
LOC_Os03g05840	LOC_Os05g32630	LOC_Os08g05320	LOC_Os04g17100	LOC_Os07g40000	LOC_Os07g31190	LOC_Os12g32470	LOC_Os05g32474	LOC_Os03g15870
LOC_Os03g51880	LOC_Os05g47840	LOC_Os08g37580	LOC_Os04g56750	LOC_Os07g46080	LOC_Os07g41290	LOC_Os12g39680	LOC_Os05g50600	LOC_Os03g07140
LOC_Os03g45250	LOC_Os05g04600	LOC_Os08g40510	LOC_Os04g24610	LOC_Os07g30790	LOC_Os07g42490	LOC_Os12g44030	LOC_Os05g11140	LOC_Os03g59430
LOC_Os03g60210	LOC_Os05g32180	LOC_Os08g09250	LOC_Os04g33990	LOC_Os07g41460	LOC_Os07g35880	LOC_Os12g35610	LOC_Os05g20020	LOC_Os03g48930
LOC_Os03g51350	LOC_Os05g08430	LOC_Os08g37390	LOC_Os04g49260	LOC_Os07g41410	LOC_Os07g38630	LOC_Os12g40180	LOC_Os05g15530	LOC_Os03g36920
LOC_Os03g64060	LOC_Os05g38170	LOC_Os08g17500	LOC_Os04g12900	LOC_Os07g38110	LOC_Os07g47670	LOC_Os12g04690	LOC_Os05g34700	LOC_Os03g18150
LOC_Os03g44710	LOC_Os05g49050	LOC_Os08g01880	LOC_Os04g33150	LOC_Os07g48870	LOC_Os07g42390	LOC_Os12g12580	LOC_Os05g01570	LOC_Os03g15710
LOC_Os03g11600	LOC_Os05g35594	LOC_Os08g40990	LOC_Os04g44354	LOC_Os07g44060	LOC_Os07g43160	LOC_Os12g05550	LOC_Os05g24770	LOC_Os03g07300
LOC_Os03g37490	LOC_Os05g16060	LOC_Os08g36860	LOC_Os04g05730	LOC_Os07g43010	LOC_Os07g40780	LOC_Os12g16290	LOC_Os05g35200	LOC_Os03g49430
LOC_Os03g40930	LOC_Os05g46840	LOC_Os08g20420	LOC_Os04g24140	LOC_Os07g33450	LOC_Os07g43250	LOC_Os12g02570	LOC_Os05g09704	LOC_Os03g52280
LOC_Os03g63510	LOC_Os05g10740	LOC_Os08g13440	LOC_Os04g18790	LOC_Os07g36250	LOC_Os07g46350	LOC_Os12g35710	LOC_Os05g39310	LOC_Os03g24760
LOC_Os03g16010	LOC_Os05g28500	LOC_Os08g35600	LOC_Os04g55130	LOC_Os07g08930	LOC_Os07g35520	LOC_Os12g02720	LOC_Os05g37130	LOC_Os03g10210
LOC_Os03g63060	LOC_Os05g08480	LOC_Os08g39100	LOC_Os04g34110	LOC_Os07g35880	LOC_Os07g32774	LOC_Os01g61630	LOC_Os05g44330	LOC_Os03g44010
LOC_Os03g05880	LOC_Os05g34640	LOC_Os08g06550	LOC_Os04g51070	LOC_Os07g46060	LOC_Os07g30820	LOC_Os01g62230	LOC_Os05g41230	LOC_Os03g51610
LOC_Os03g53050	LOC_Os05g07764	LOC_Os08g13430	LOC_Os04g51430	LOC_Os07g38630	LOC_Os07g09630	LOC_Os01g49650	LOC_Os05g39990	LOC_Os03g56820
LOC_Os03g27080	LOC_Os05g21180	LOC_Os08g10080	LOC_Os04g35840	LOC_Os07g47670	LOC_Os07g38810	LOC_Os01g45914	LOC_Os05g41640	LOC_Os03g61970
LOC_Os03g60090	LOC_Os05g32474	LOC_Os08g12880	LOC_Os04g34240	LOC_Os07g43900	LOC_Os07g40240	LOC_Os01g28744	LOC_Os06g22919	LOC_Os03g07400
LOC_Os03g16350	LOC_Os05g08930	LOC_Os08g29580	LOC_Os04g47580	LOC_Os07g31830	LOC_Os07g18670	LOC_Os01g27490	LOC_Os06g22810	LOC_Os03g60880
LOC_Os03g51080	LOC_Os05g38890	LOC_Os08g37456	LOC_Os04g13260	LOC_Os07g44430	LOC_Os07g32406	LOC_Os01g04800	LOC_Os06g51260	LOC_Os03g24030
LOC_Os03g63020	LOC_Os05g51470	LOC_Os08g30900	LOC_Os04g53930	LOC_Os07g48090	LOC_Os07g41140	LOC_Os01g19820	LOC_Os06g08610	LOC_Os03g32490
LOC_Os03g13820	LOC_Os05g05140	LOC_Os09g25640	LOC_Os04g45000	LOC_Os07g41630	LOC_Os07g07530	LOC_Os01g27890	LOC_Os06g07040	LOC_Os03g26360
LOC_Os03g64030	LOC_Os05g50710	LOC_Os09g25150	LOC_Os04g39110	LOC_Os07g41320	LOC_Os07g48510	LOC_Os01g50440	LOC_Os06g16270	LOC_Os03g10620
LOC_Os03g08020	LOC_Os05g40010	LOC_Os09g25810	LOC_Os04g48730	LOC_Os07g31670	LOC_Os07g34130	LOC_Os01g22336	LOC_Os06g06790	LOC_Os03g37100
LOC_Os03g12350	LOC_Os05g02780	LOC_Os09g24800	LOC_Os04g26920	LOC_Os07g40580	LOC_Os07g41190	LOC_Os01g35740	LOC_Os06g39240	LOC_Os03g07250
LOC_Os03g07200	LOC_Os05g32740	LOC_Os09g08160	LOC_Os04g46440	LOC_Os07g36770	LOC_Os07g47620	LOC_Os01g17396	LOC_Os06g07020	LOC_Os03g58810
LOC_Os03g14370	LOC_Os05g49800	LOC_Os09g02360	LOC_Os04g02490	LOC_Os07g09675	LOC_Os07g48400	LOC_Os02g05190	LOC_Os06g08660	LOC_Os03g53230
LOC_Os03g46440	LOC_Os05g20020	LOC_Os09g28670	LOC_Os04g57630	LOC_Os07g35660	LOC_Os07g47480	LOC_Os02g34450	LOC_Os06g36090	LOC_Os03g56470
LOC_Os03g03600	LOC_Os05g43040	LOC_Os09g21710	LOC_Os04g44830	LOC_Os07g18874	LOC_Os07g48460	LOC_Os02g57860	LOC_Os06g30950	LOC_Os03g13390
LOC_Os03g44740	LOC_Os05g49070	LOC_Os09g30130	LOC_Os04g46170	LOC_Os07g37480	LOC_Os07g40690	LOC_Os02g51970	LOC_Os06g47620	LOC_Os03g44670
LOC_Os03g50900	LOC_Os05g04740	LOC_Os09g24710	LOC_Os04g44740	LOC_Os07g41650	LOC_Os07g48490	LOC_Os02g34760	LOC_Os06g47970	LOC_Os03g07290
LOC_Os03g06330	LOC_Os05g06160	LOC_Os09g36220	LOC_Os04g43070	LOC_Os07g29080	LOC_Os07g44140	LOC_Os02g42210	LOC_Os06g40120	LOC_Os03g51960
LOC_Os03g12160	LOC_Os05g15530	LOC_Os09g24590	LOC_Os04g35860	LOC_Os07g36870	LOC_Os07g40250	LOC_Os02g53020	LOC_Os06g37670	LOC_Os03g51580
LOC_Os03g18310	LOC_Os05g34500	LOC_Os09g25600	LOC_Os04g57570	LOC_Os07g32620	LOC_Os07g36920	LOC_Os02g01130	LOC_Os06g28950	LOC_Os03g10820
LOC_Os03g30250	LOC_Os05g50320	LOC_Os09g23820	LOC_Os04g33340	LOC_Os07g41340	LOC_Os07g45120	LOC_Os02g48570	LOC_Os06g15620	LOC_Os03g08080
LOC_Os03g08284	LOC_Os05g37060	LOC_Os09g25070	LOC_Os04g25440	LOC_Os07g48350	LOC_Os07g26900	LOC_Os02g29210	LOC_Os06g08640	LOC_Os03g35640
LOC_Os03g21419	LOC_Os05g45210	LOC_Os09g21000	LOC_Os04g31570	LOC_Os07g35350	LOC_Os07g40380	LOC_Os02g54600	LOC_Os06g07560	LOC_Os03g41460
LOC_Os03g14520	LOC_Os05g51620	LOC_Os09g28340	LOC_Os04g35390	LOC_Os07g40690	LOC_Os07g23410	LOC_Os02g37490	LOC_Os06g19444	LOC_Os03g06170
LOC_Os03g62620	LOC_Os05g29920	LOC_Os09g24490	LOC_Os04g32190	LOC_Os07g45260	LOC_Os07g19400	LOC_Os02g50340	LOC_Os06g47130	LOC_Os03g57880
LOC_Os03g17670	LOC_Os05g40260	LOC_Os09g13470	LOC_Os04g33670	LOC_Os07g42750	LOC_Os07g48630	LOC_Os02g49950	LOC_Os06g47600	LOC_Os03g29260
LOC_Os03g43010	LOC_Os05g39150	LOC_Os09g13440	LOC_Os05g10650	LOC_Os07g36210	LOC_Os07g44620	LOC_Os03g17410	LOC_Os06g29844	LOC_Os03g04050
LOC_Os03g24930	LOC_Os05g31530	LOC_Os09g25390	LOC_Os05g15600	LOC_Os07g09190	LOC_Os07g32710	LOC_Os03g44350	LOC_Os06g28840	LOC_Os03g17300
LOC_Os03g15630	LOC_Os05g32680	LOC_Os09g24580	LOC_Os05g48790	LOC_Os07g48490	LOC_Os07g46920	LOC_Os03g07330	LOC_Os06g35970	LOC_Os03g53070
LOC_Os03g44540	LOC_Os05g20450	LOC_Os09g28680	LOC_Os05g32610	LOC_Os07g39860	LOC_Os07g43200	LOC_Os03g57050	LOC_Os06g16980	LOC_Os03g17030
LOC_Os03g63540	LOC_Os05g41640	LOC_Os09g06719	LOC_Os05g11840	LOC_Os07g32060	LOC_Os07g42900	LOC_Os03g52760	LOC_Os06g36450	LOC_Os03g11370
LOC_Os03g07110	LOC_Os05g12130	LOC_Os09g27700	LOC_Os05g04380	LOC_Os07g46670	LOC_Os07g04270	LOC_Os03g50150	LOC_Os06g24490	LOC_Os03g03890
LOC_Os03g18850	LOC_Os05g07060	LOC_Os09g21740	LOC_Os05g03920	LOC_Os07g45120	LOC_Os08g25140	LOC_Os03g17110	LOC_Os06g39370	LOC_Os03g13800
LOC_Os03g15220	LOC_Os06g20200	LOC_Os09g02650	LOC_Os05g05600	LOC_Os07g40740	LOC_Os08g39330	LOC_Os03g25270	LOC_Os06g23870	LOC_Os03g16260
LOC_Os03g22700	LOC_Os06g28194	LOC_Os09g04670	LOC_Os05g04470	LOC_Os07g33440	LOC_Os08g01950	LOC_Os03g61570	LOC_Os06g44470	LOC_Os04g33210
LOC_Os03g43684	LOC_Os06g40960	LOC_Os09g28440	LOC_Os05g33140	LOC_Os07g18930	LOC_Os08g10010	LOC_Os03g13320	LOC_Os06g43600	LOC_Os04g49680
LOC_Os03g63760	LOC_Os06g33970	LOC_Os09g37880	LOC_Os05g31680	LOC_Os07g45074	LOC_Os08g41620	LOC_Os03g04490	LOC_Os06g05130	LOC_Os04g50700
LOC_Os03g15390	LOC_Os06g44620	LOC_Os09g27900	LOC_Os05g38500	LOC_Os07g45070	LOC_Os08g31060	LOC_Os04g23630	LOC_Os06g06980	LOC_Os04g33310
LOC_Os03g47754	LOC_Os06g28880	LOC_Os09g29970	LOC_Os05g48810	LOC_Os07g38890	LOC_Os08g07010	LOC_Os04g32340	LOC_Os06g51350	LOC_Os04g30490
LOC_Os03g62600	LOC_Os06g22960	LOC_Os09g13400	LOC_Os05g46240	LOC_Os07g32680	LOC_Os08g08880	LOC_Os04g53830	LOC_Os06g41340	LOC_Os04g34330
LOC_Os03g51600	LOC_Os06g16270	LOC_Os09g27420	LOC_Os05g33570	LOC_Os07g08390	LOC_Os08g10290	LOC_Os04g38400	LOC_Os06g47590	LOC_Os04g56790
LOC_Os03g50810	LOC_Os06g08930	LOC_Os09g25760	LOC_Os05g32370	LOC_Os07g32630	LOC_Os08g05820	LOC_Os04g45900	LOC_Os06g42560	LOC_Os04g53120
LOC_Os03g10090	LOC_Os06g38210	LOC_Os09g10010	LOC_Os05g31785	LOC_Os07g43200	LOC_Os08g41880	LOC_Os04g49520	LOC_Os06g20150	LOC_Os04g18090
LOC_Os03g51984	LOC_Os06g08660	LOC_Os09g39270	LOC_Os05g11810	LOC_Os07g22494	LOC_Os08g40930	LOC_Os04g39050	LOC_Os06g48160	LOC_Os04g33830
LOC_Os03g21640	LOC_Os06g16410	LOC_Os09g21210	LOC_Os05g09500	LOC_Os07g23720	LOC_Os08g29660	LOC_Os04g12920	LOC_Os06g33200	LOC_Os04g08060
LOC_Os03g63360	LOC_Os06g51029	LOC_Os09g37920	LOC_Os05g47670	LOC_Os07g03870	LOC_Os08g17760	LOC_Os04g37680	LOC_Os06g30970	LOC_Os04g49960
LOC_Os03g11290	LOC_Os06g36270	LOC_Os09g39760	LOC_Os05g04215	LOC_Os07g30190	LOC_Os08g09210	LOC_Os04g37770	LOC_Os06g46930	LOC_Os04g29960
LOC_Os03g16170	LOC_Os06g19170	LOC_Os10g09850	LOC_Os05g31056	LOC_Os07g18990	LOC_Os08g03020	LOC_Os04g32010	LOC_Os06g17070	LOC_Os04g15920
LOC_Os03g05920	LOC_Os06g23190	LOC_Os10g42610	LOC_Os05g26660	LOC_Os07g01920	LOC_Os08g25720	LOC_Os04g56100	LOC_Os06g49210	LOC_Os04g21130
LOC_Os03g16390	LOC_Os06g46340	LOC_Os10g42490	LOC_Os05g04870	LOC_Os07g04270	LOC_Os08g43510	LOC_Os04g55450	LOC_Os06g29790	LOC_Os04g47590
LOC_Os03g51610	LOC_Os06g18850	LOC_Os10g31040	LOC_Os05g29090	LOC_Os07g23485	LOC_Os08g43490	LOC_Os04g52504	LOC_Os06g14810	LOC_Os04g31120
LOC_Os03g07190	LOC_Os06g47130	LOC_Os10g32770	LOC_Os05g48840	LOC_Os08g29980	LOC_Os08g20400	LOC_Os04g27400	LOC_Os06g06460	LOC_Os04g51400
LOC_Os03g56820	LOC_Os06g29844	LOC_Os10g35810	LOC_Os05g30970	LOC_Os08g40500	LOC_Os08g02120	LOC_Os04g11970	LOC_Os06g46754	LOC_Os04g49660
LOC_Os03g40010	LOC_Os06g30901	LOC_Os10g04780	LOC_Os05g31690	LOC_Os08g27720	LOC_Os08g09230	LOC_Os05g20954	LOC_Os06g49160	LOC_Os04g54790
LOC_Os03g60880	LOC_Os06g08470	LOC_Os10g30910	LOC_Os05g38530	LOC_Os08g30020	LOC_Os08g01190	LOC_Os05g43850	LOC_Os06g44610	LOC_Os04g42980
LOC_Os03g26930	LOC_Os06g48610	LOC_Os10g37340	LOC_Os05g13940	LOC_Os08g44590	LOC_Os08g37690	LOC_Os05g51740	LOC_Os06g22690	LOC_Os04g55230
LOC_Os03g58230	LOC_Os06g49970	LOC_Os10g36229	LOC_Os05g04860	LOC_Os08g40680	LOC_Os08g40919	LOC_Os05g39380	LOC_Os06g49980	LOC_Os04g10940
LOC_Os03g09880	LOC_Os06g47910	LOC_Os10g02490	LOC_Os05g14940	LOC_Os08g24182	LOC_Os08g09570	LOC_Os05g26020	LOC_Os06g28330	LOC_Os04g49220
LOC_Os03g14654	LOC_Os06g41450	LOC_Os10g18340	LOC_Os05g11630	LOC_Os08g42390	LOC_Os08g01570	LOC_Os05g00996	LOC_Os06g25605	LOC_Os04g49670
LOC_Os03g10680	LOC_Os06g43650	LOC_Os10g30944	LOC_Os05g03040	LOC_Os08g38210	LOC_Os08g28710	LOC_Os05g44200	LOC_Os06g46940	LOC_Os04g51630
LOC_Os03g38720	LOC_Os06g33330	LOC_Os10g31320	LOC_Os05g37950	LOC_Os08g21410	LOC_Os08g16860	LOC_Os06g37560	LOC_Os06g43044	LOC_Os04g49130
LOC_Os03g10600	LOC_Os06g15810	LOC_Os10g04860	LOC_Os05g07730	LOC_Os08g41470	LOC_Os08g30100	LOC_Os06g42120	LOC_Os06g38120	LOC_Os04g01290
LOC_Os03g12500	LOC_Os06g49010	LOC_Os10g07450	LOC_Os05g31670	LOC_Os08g19694	LOC_Os08g38060	LOC_Os06g37140	LOC_Os06g10230	LOC_Os04g01810
LOC_Os03g51580	LOC_Os06g48800	LOC_Os10g42670	LOC_Os05g37730	LOC_Os08g13320	LOC_Os08g44150	LOC_Os06g13280	LOC_Os06g37300	LOC_Os04g45720
LOC_Os03g12230	LOC_Os06g48040	LOC_Os10g41999	LOC_Os05g38350	LOC_Os08g40940	LOC_Os08g03470	LOC_Os06g05910	LOC_Os06g15480	LOC_Os04g49270
LOC_Os03g53530	LOC_Os06g27650	LOC_Os10g04290	LOC_Os05g01240	LOC_Os08g04190	LOC_Os08g15650	LOC_Os06g28990	LOC_Os06g46900	LOC_Os04g45020
LOC_Os03g03164	LOC_Os06g09220	LOC_Os10g42690	LOC_Os05g28830	LOC_Os08g38040	LOC_Os08g08120	LOC_Os06g13810	LOC_Os06g49490	LOC_Os04g49490
LOC_Os03g52230	LOC_Os06g26234	LOC_Os10g42130	LOC_Os05g28290	LOC_Os08g19780	LOC_Os08g09890	LOC_Os06g06290	LOC_Os06g40700	LOC_Os04g13140
LOC_Os03g56380	LOC_Os06g50140	LOC_Os10g01134	LOC_Os05g33400	LOC_Os08g42400	LOC_Os08g03420	LOC_Os06g07550	LOC_Os06g10990	LOC_Os04g03210
LOC_Os03g03510	LOC_Os06g06980	LOC_Os10g35030	LOC_Os05g03500	LOC_Os08g02070	LOC_Os08g25734	LOC_Os06g36650	LOC_Os06g49860	LOC_Os04g10240
LOC_Os03g57880	LOC_Os06g48630	LOC_Os10g14870	LOC_Os05g50624	LOC_Os08g10440	LOC_Os08g38600	LOC_Os06g44170	LOC_Os06g10980	LOC_Os04g48760
LOC_Os03g18360	LOC_Os06g47760	LOC_Os10g41580	LOC_Os05g29974	LOC_Os08g39500	LOC_Os08g21690	LOC_Os06g43700	LOC_Os06g06330	LOC_Os04g49690
LOC_Os03g04050	LOC_Os06g47590	LOC_Os10g41330	LOC_Os05g35570	LOC_Os08g38400	LOC_Os08g07500	LOC_Os06g10910	LOC_Os06g32910	LOC_Os04g01320
LOC_Os03g26860	LOC_Os06g50330	LOC_Os10g42780	LOC_Os05g47640	LOC_Os08g43490	LOC_Os08g33710	LOC_Os07g47720	LOC_Os06g12660	LOC_Os04g33860
LOC_Os03g51010	LOC_Os06g20150	LOC_Os10g04540	LOC_Os05g29030	LOC_Os08g30260	LOC_Os08g06330	LOC_Os07g08750	LOC_Os06g37080	LOC_Os04g40190
LOC_Os04g54800	LOC_Os06g09310	LOC_Os10g29180	LOC_Os05g03740	LOC_Os08g05360	LOC_Os08g41030	LOC_Os07g49250	LOC_Os06g09820	LOC_Os04g51460
LOC_Os04g09720	LOC_Os06g29490	LOC_Os10g33040	LOC_Os05g49900	LOC_Os08g02180	LOC_Os08g06810	LOC_Os07g22680	LOC_Os06g09679	LOC_Os04g29550
LOC_Os04g04950	LOC_Os06g48160	LOC_Os10g40360	LOC_Os05g09000	LOC_Os08g30120	LOC_Os08g44850	LOC_Os07g18300	LOC_Os06g02144	LOC_Os04g01530
LOC_Os04g47860	LOC_Os06g35780	LOC_Os11g45740	LOC_Os05g46370	LOC_Os08g40910	LOC_Os08g25200	LOC_Os07g26560	LOC_Os06g12610	LOC_Os04g48010
LOC_Os04g53850	LOC_Os06g12560	LOC_Os11g25920	LOC_Os05g36350	LOC_Os08g27170	LOC_Os08g36910	LOC_Os07g04310	LOC_Os06g05020	LOC_Os04g47250
LOC_Os04g30490	LOC_Os06g10160	LOC_Os11g34624	LOC_Os05g32480	LOC_Os08g01640	LOC_Os08g37470	LOC_Os07g05145	LOC_Os06g06490	LOC_Os04g41960
LOC_Os04g10160	LOC_Os06g10210	LOC_Os11g06930	LOC_Os05g26040	LOC_Os08g23410	LOC_Os08g33100	LOC_Os07g06830	LOC_Os06g45160	LOC_Os04g33720
LOC_Os04g53190	LOC_Os06g49780	LOC_Os11g02410	LOC_Os05g03460	LOC_Os08g40890	LOC_Os08g40610	LOC_Os07g33610	LOC_Os06g41030	LOC_Os04g49370
LOC_Os04g27190	LOC_Os06g07200	LOC_Os11g34460	LOC_Os05g02450	LOC_Os08g18000	LOC_Os08g31760	LOC_Os08g31410	LOC_Os06g08250	LOC_Os04g41580
LOC_Os04g05650	LOC_Os06g49160	LOC_Os11g45400	LOC_Os05g03320	LOC_Os08g26700	LOC_Os08g13570	LOC_Os08g36500	LOC_Os07g35390	LOC_Os04g34270
LOC_Os04g33760	LOC_Os06g37450	LOC_Os11g43860	LOC_Os05g35760	LOC_Os08g09890	LOC_Os08g04290	LOC_Os08g38780	LOC_Os07g40940	LOC_Os04g46990
LOC_Os04g48380	LOC_Os06g13080	LOC_Os11g45750	LOC_Os05g30250	LOC_Os08g24420	LOC_Os08g37595	LOC_Os08g30719	LOC_Os07g46700	LOC_Os04g12960
LOC_Os04g22390	LOC_Os06g25605	LOC_Os11g34080	LOC_Os05g05920	LOC_Os08g03420	LOC_Os08g35520	LOC_Os08g36480	LOC_Os07g09010	LOC_Os04g57220
LOC_Os04g08060	LOC_Os06g50130	LOC_Os11g02770	LOC_Os05g25390	LOC_Os08g24310	LOC_Os08g23280	LOC_Os08g06110	LOC_Os07g10970	LOC_Os04g38900
LOC_Os04g54200	LOC_Os06g38120	LOC_Os11g06720	LOC_Os05g28720	LOC_Os08g30110	LOC_Os08g29580	LOC_Os08g04950	LOC_Os07g36090	LOC_Os04g31000
LOC_Os04g18360	LOC_Os06g51460	LOC_Os11g08210	LOC_Os05g38040	LOC_Os08g36410	LOC_Os08g38880	LOC_Os08g12410	LOC_Os07g44780	LOC_Os04g19140
LOC_Os04g44950	LOC_Os06g37070	LOC_Os11g10120	LOC_Os05g23250	LOC_Os08g04240	LOC_Os09g27830	LOC_Os08g44020	LOC_Os07g38130	LOC_Os04g30780
LOC_Os04g28250	LOC_Os06g06770	LOC_Os11g45280	LOC_Os05g02560	LOC_Os08g16330	LOC_Os09g28060	LOC_Os09g22310	LOC_Os07g35480	LOC_Os04g10010
LOC_Os04g24510	LOC_Os06g46720	LOC_Os11g14140	LOC_Os05g46610	LOC_Os08g33710	LOC_Os09g26960	LOC_Os09g36540	LOC_Os07g46360	LOC_Os04g45240
LOC_Os04g02980	LOC_Os06g50220	LOC_Os11g40200	LOC_Os05g50120	LOC_Os08g03350	LOC_Os09g21710	LOC_Os09g14590	LOC_Os07g10840	LOC_Os04g49790
LOC_Os04g21350	LOC_Os06g10560	LOC_Os11g07600	LOC_Os05g44930	LOC_Os08g32080	LOC_Os09g25090	LOC_Os09g37180	LOC_Os07g42650	LOC_Os04g14780
LOC_Os04g50660	LOC_Os06g36740	LOC_Os11g45990	LOC_Os05g10940	LOC_Os08g02354	LOC_Os09g27330	LOC_Os09g38900	LOC_Os07g42490	LOC_Os04g55930
LOC_Os04g06770	LOC_Os06g41010	LOC_Os11g05540	LOC_Os05g36270	LOC_Os08g29930	LOC_Os09g27010	LOC_Os10g29090	LOC_Os07g43370	LOC_Os04g11790
LOC_Os04g58830	LOC_Os06g40360	LOC_Os11g36030	LOC_Os05g15520	LOC_Os08g06810	LOC_Os09g21120	LOC_Os10g37530	LOC_Os07g46520	LOC_Os04g50990
LOC_Os04g35130	LOC_Os06g38160	LOC_Os11g06220	LOC_Os05g07090	LOC_Os08g04230	LOC_Os09g28050	LOC_Os10g36400	LOC_Os07g43160	LOC_Os04g01070
LOC_Os04g38250	LOC_Os06g38294	LOC_Os11g40570	LOC_Os05g07940	LOC_Os08g40700	LOC_Os09g26470	LOC_Os10g05660	LOC_Os07g42610	LOC_Os04g33150
LOC_Os04g28060	LOC_Os06g39650	LOC_Os11g34130	LOC_Os05g43770	LOC_Os08g03200	LOC_Os09g25890	LOC_Os11g47610	LOC_Os07g02200	LOC_Os04g08350
LOC_Os04g14450	LOC_Os06g12600	LOC_Os11g39990	LOC_Os05g11900	LOC_Os08g28560	LOC_Os09g08300	LOC_Os11g39550	LOC_Os07g41720	LOC_Os04g33660
LOC_Os04g43310	LOC_Os06g09820	LOC_Os11g04409	LOC_Os05g46340	LOC_Os08g30830	LOC_Os09g23780	LOC_Os11g14120	LOC_Os07g43960	LOC_Os04g52840
LOC_Os04g05470	LOC_Os06g13650	LOC_Os11g28600	LOC_Os05g23340	LOC_Os08g23280	LOC_Os09g06910	LOC_Os11g39320	LOC_Os07g35580	LOC_Os04g01780
LOC_Os04g53810	LOC_Os06g15390	LOC_Os11g10320	LOC_Os05g30190	LOC_Os08g25280	LOC_Os09g25070	LOC_Os11g39940	LOC_Os07g08950	LOC_Os04g12499
LOC_Os04g10940	LOC_Os06g45670	LOC_Os11g08090	LOC_Os05g48230	LOC_Os08g38280	LOC_Os09g28510	LOC_Os11g29750	LOC_Os07g46630	LOC_Os04g25990
LOC_Os04g35100	LOC_Os06g41020	LOC_Os11g25160	LOC_Os05g07710	LOC_Os09g25490	LOC_Os09g11380	LOC_Os12g16670	LOC_Os07g09675	LOC_Os04g38220
LOC_Os04g23440	LOC_Os06g49250	LOC_Os11g42160	LOC_Os05g18650	LOC_Os09g28910	LOC_Os09g26999	LOC_Os12g01290	LOC_Os07g01030	LOC_Os04g38390
LOC_Os04g51830	LOC_Os06g06490	LOC_Os11g02540	LOC_Os05g28840	LOC_Os09g07300	LOC_Os09g33490	LOC_Os12g32290	LOC_Os07g43740	LOC_Os04g12060
LOC_Os04g52250	LOC_Os06g37620	LOC_Os11g03290	LOC_Os05g05950	LOC_Os09g30040	LOC_Os09g27220	LOC_Os12g18260	LOC_Os07g44950	LOC_Os04g47290
LOC_Os04g33240	LOC_Os06g02930	LOC_Os11g31190	LOC_Os05g29900	LOC_Os09g26780	LOC_Os09g23220	LOC_Os12g10820	LOC_Os07g36340	LOC_Os04g55660
LOC_Os04g52090	LOC_Os06g06320	LOC_Os11g43320	LOC_Os05g14260	LOC_Os09g29440	LOC_Os09g29284	LOC_Os12g04570	LOC_Os07g32406	LOC_Os04g02880
LOC_Os04g49210	LOC_Os06g15330	LOC_Os11g43750	LOC_Os05g43800	LOC_Os09g07130	LOC_Os09g05030	LOC_Os12g13890	LOC_Os07g26630	LOC_Os04g48940
LOC_Os04g47620	LOC_Os07g32510	LOC_Os11g14010	LOC_Os05g43140	LOC_Os09g26300	LOC_Os09g22505	LOC_Os12g03040	LOC_Os07g30280	LOC_Os04g52760
LOC_Os04g45270	LOC_Os07g40000	LOC_Os11g12530	LOC_Os05g15040	LOC_Os09g26180	LOC_Os09g39650		LOC_Os07g38960	LOC_Os04g44230
LOC_Os04g33200	LOC_Os07g47430	LOC_Os11g17440	LOC_Os05g32630	LOC_Os09g06770	LOC_Os09g27260		LOC_Os07g32660	LOC_Os04g19740
LOC_Os04g40070	LOC_Os07g35540	LOC_Os11g31530	LOC_Os05g03780	LOC_Os09g23820	LOC_Os09g25060		LOC_Os07g39020	LOC_Os04g36040
LOC_Os04g50770	LOC_Os07g47510	LOC_Os11g44330	LOC_Os05g51090	LOC_Os09g25070	LOC_Os09g11900		LOC_Os07g33780	LOC_Os04g28420
LOC_Os04g14150	LOC_Os07g35680	LOC_Os11g42030	LOC_Os05g36290	LOC_Os09g10000	LOC_Os09g30250		LOC_Os07g30200	LOC_Os04g24220
LOC_Os04g48160	LOC_Os07g32020	LOC_Os11g05800	LOC_Os05g27780	LOC_Os09g08430	LOC_Os09g25720		LOC_Os07g38300	LOC_Os04g01240
LOC_Os04g58920	LOC_Os07g37010	LOC_Os11g04880	LOC_Os05g03760	LOC_Os09g01640	LOC_Os09g22510		LOC_Os07g23990	LOC_Os04g58130
LOC_Os04g07110	LOC_Os07g35260	LOC_Os11g32490	LOC_Os05g30640	LOC_Os09g29480	LOC_Os09g09570		LOC_Os07g43950	LOC_Os04g45590
LOC_Os04g54240	LOC_Os07g48870	LOC_Os11g02440	LOC_Os05g08640	LOC_Os09g09750	LOC_Os09g08700		LOC_Os07g34950	LOC_Os04g58890
LOC_Os04g48130	LOC_Os07g44060	LOC_Os11g05340	LOC_Os05g35530	LOC_Os09g02260	LOC_Os09g38020		LOC_Os07g40130	LOC_Os04g52720
LOC_Os04g08740	LOC_Os07g46220	LOC_Os11g37950	LOC_Os05g31110	LOC_Os09g11520	LOC_Os09g21210		LOC_Os07g47700	LOC_Os04g41200
LOC_Os04g51190	LOC_Os07g44410	LOC_Os11g36190	LOC_Os05g04630	LOC_Os09g27210	LOC_Os09g38710		LOC_Os07g43330	LOC_Os04g55260
LOC_Os04g13140	LOC_Os07g43010	LOC_Os11g26880	LOC_Os05g02570	LOC_Os09g25910	LOC_Os09g37860		LOC_Os07g30600	LOC_Os04g48800
LOC_Os04g51320	LOC_Os07g48660	LOC_Os11g03230	LOC_Os05g03480	LOC_Os09g29510	LOC_Os09g38340		LOC_Os07g43470	LOC_Os04g49510
LOC_Os04g21600	LOC_Os07g32380	LOC_Os11g09990	LOC_Os05g35930	LOC_Os09g27040	LOC_Os10g36848		LOC_Os07g09020	LOC_Os04g37619
LOC_Os04g20330	LOC_Os07g05260	LOC_Os11g32240	LOC_Os05g06340	LOC_Os09g26320	LOC_Os10g02584		LOC_Os07g25540	LOC_Os04g57310
LOC_Os04g46920	LOC_Os07g35340	LOC_Os11g31540	LOC_Os05g48770	LOC_Os09g08540	LOC_Os10g42610		LOC_Os07g39030	LOC_Os04g59320
LOC_Os04g54360	LOC_Os07g37570	LOC_Os11g36200	LOC_Os05g14070	LOC_Os09g26670	LOC_Os10g07998		LOC_Os07g48820	LOC_Os04g38042
LOC_Os04g35170	LOC_Os07g38120	LOC_Os11g44810	LOC_Os05g11560	LOC_Os09g22505	LOC_Os10g04780		LOC_Os07g43810	LOC_Os04g54640
LOC_Os04g14840	LOC_Os07g38630	LOC_Os11g48050	LOC_Os05g14980	LOC_Os09g05020	LOC_Os10g33170		LOC_Os07g05190	LOC_Os04g47560
LOC_Os04g51880	LOC_Os07g03890	LOC_Os11g29900	LOC_Os05g32710	LOC_Os09g25060	LOC_Os10g06580		LOC_Os07g49460	LOC_Os04g32800
LOC_Os04g01980	LOC_Os07g42420	LOC_Os11g41875	LOC_Os05g02870	LOC_Os09g04310	LOC_Os10g36924		LOC_Os07g11110	LOC_Os04g53230
LOC_Os04g49690	LOC_Os07g45560	LOC_Os11g08300	LOC_Os05g05910	LOC_Os09g29390	LOC_Os10g17960		LOC_Os07g46930	LOC_Os04g58040
LOC_Os04g51040	LOC_Os07g02200	LOC_Os11g25090	LOC_Os05g11260	LOC_Os09g24260	LOC_Os10g05980		LOC_Os07g18240	LOC_Os04g25440
LOC_Os04g03884	LOC_Os07g35290	LOC_Os12g44020	LOC_Os05g25840	LOC_Os09g25720	LOC_Os10g21560		LOC_Os07g07310	LOC_Os04g32190
LOC_Os04g15690	LOC_Os07g32170	LOC_Os12g02470	LOC_Os05g46630	LOC_Os09g36910	LOC_Os10g32550		LOC_Os07g29310	LOC_Os04g33640
LOC_Os04g02900	LOC_Os07g44860	LOC_Os12g34500	LOC_Os05g02980	LOC_Os09g27420	LOC_Os10g10334		LOC_Os07g07420	LOC_Os04g38640
LOC_Os04g32090	LOC_Os07g07974	LOC_Os12g28590	LOC_Os05g12481	LOC_Os09g28620	LOC_Os10g37500		LOC_Os07g30810	LOC_Os04g41160
LOC_Os04g53780	LOC_Os07g48700	LOC_Os12g10190	LOC_Os05g02564	LOC_Os09g22320	LOC_Os10g37660		LOC_Os07g32710	LOC_Os05g13620
LOC_Os04g54960	LOC_Os07g08950	LOC_Os12g04980	LOC_Os05g07010	LOC_Os09g28450	LOC_Os10g25850		LOC_Os07g06620	LOC_Os05g32220
LOC_Os04g51950	LOC_Os07g12170	LOC_Os12g40840	LOC_Os05g50090	LOC_Os09g39270	LOC_Os10g05970		LOC_Os07g46920	LOC_Os05g46460
LOC_Os04g51460	LOC_Os07g42632	LOC_Os12g03880	LOC_Os05g06490	LOC_Os09g23540	LOC_Os10g05990		LOC_Os07g05290	LOC_Os05g19370
LOC_Os04g01990	LOC_Os07g37730	LOC_Os12g36630	LOC_Os05g23260	LOC_Os09g23380	LOC_Os10g33550		LOC_Os07g05370	LOC_Os05g33550
LOC_Os04g15840	LOC_Os07g42310	LOC_Os12g41950	LOC_Os05g48040	LOC_Os09g39760	LOC_Os10g20440		LOC_Os07g48596	LOC_Os05g46760
LOC_Os04g48230	LOC_Os07g01030	LOC_Os12g30320	LOC_Os05g18274	LOC_Os10g33830	LOC_Os10g42130		LOC_Os07g03740	LOC_Os05g49880
LOC_Os04g10060	LOC_Os07g40620	LOC_Os12g19530	LOC_Os05g50710	LOC_Os10g36180	LOC_Os10g08610		LOC_Os07g09800	LOC_Os05g05600
LOC_Os04g33360	LOC_Os07g41280	LOC_Os12g29220	LOC_Os05g11960	LOC_Os10g38150	LOC_Os10g11022		LOC_Os07g47990	LOC_Os05g30400
LOC_Os04g33810	LOC_Os07g22600	LOC_Os12g33100	LOC_Os05g45880	LOC_Os10g42610	LOC_Os10g03550		LOC_Os07g48020	LOC_Os05g06480
LOC_Os04g03980	LOC_Os07g49080	LOC_Os12g05180	LOC_Os05g12570	LOC_Os10g04610	LOC_Os10g20960		LOC_Os07g23570	LOC_Os05g33820
LOC_Os04g33590	LOC_Os07g23990	LOC_Os12g37610	LOC_Os05g15360	LOC_Os10g14920	LOC_Os10g37540		LOC_Os07g08300	LOC_Os05g30340
LOC_Os04g53996	LOC_Os07g43950	LOC_Os12g42610	LOC_Os05g01010	LOC_Os10g08022	LOC_Os10g30150		LOC_Os07g35750	LOC_Os05g37190
LOC_Os04g45910	LOC_Os07g47700	LOC_Os12g37530	LOC_Os05g51900	LOC_Os10g35180	LOC_Os10g03970		LOC_Os08g15460	LOC_Os05g45350
LOC_Os04g12960	LOC_Os07g48450	LOC_Os12g44050	LOC_Os05g16300	LOC_Os10g34480	LOC_Os10g33750		LOC_Os08g31340	LOC_Os05g31000
LOC_Os04g04030	LOC_Os07g40690	LOC_Os12g32360	LOC_Os05g34500	LOC_Os10g22520	LOC_Os10g35800		LOC_Os08g41390	LOC_Os05g31680
LOC_Os04g05050	LOC_Os07g30120	LOC_Os12g05020	LOC_Os05g10420	LOC_Os10g01240	LOC_Os10g19334		LOC_Os08g08970	LOC_Os05g33150
LOC_Os04g32480	LOC_Os07g43470	LOC_Os12g04260	LOC_Os05g09670	LOC_Os10g02509	LOC_Os10g39980		LOC_Os08g27720	LOC_Os05g43910
LOC_Os04g51970	LOC_Os07g36960	LOC_Os12g02330	LOC_Os05g11910	LOC_Os10g35820	LOC_Os10g32720		LOC_Os08g08500	LOC_Os05g47560
LOC_Os04g46400	LOC_Os07g44890	LOC_Os12g41180	LOC_Os05g05530	LOC_Os10g02260	LOC_Os10g06720		LOC_Os08g10010	LOC_Os05g11414
LOC_Os04g49160	LOC_Os07g25540	LOC_Os12g33130	LOC_Os05g50180	LOC_Os10g30850	LOC_Os10g31850		LOC_Os08g43230	LOC_Os05g46320
LOC_Os04g04980	LOC_Os07g48310	LOC_Os12g37770	LOC_Os05g41090	LOC_Os10g30944	LOC_Os10g22070		LOC_Os08g21590	LOC_Os05g48010
LOC_Os04g30780	LOC_Os07g48490	LOC_Os12g07810	LOC_Os05g50920	LOC_Os10g25830	LOC_Os10g41460		LOC_Os08g24182	LOC_Os05g33210
LOC_Os04g47520	LOC_Os07g44140	LOC_Os12g26030	LOC_Os05g44540	LOC_Os10g25940	LOC_Os10g38340		LOC_Os08g08850	LOC_Os05g23740
LOC_Os04g15660	LOC_Os07g42960	LOC_Os12g21980	LOC_Os05g04660	LOC_Os10g01510	LOC_Os10g39130		LOC_Os08g35305	LOC_Os05g51380
LOC_Os04g43140	LOC_Os07g39750	LOC_Os12g40500	LOC_Os05g25350	LOC_Os10g10434	LOC_Os10g30540		LOC_Os08g44660	LOC_Os05g27010
LOC_Os04g50216	LOC_Os07g38910	LOC_Os12g37970	LOC_Os05g25090	LOC_Os10g35460	LOC_Os10g39970		LOC_Os08g41670	LOC_Os05g46530
LOC_Os04g57550	LOC_Os07g28850	LOC_Os12g04220	LOC_Os05g46280	LOC_Os10g08540	LOC_Os10g29660		LOC_Os08g41950	LOC_Os05g49890
LOC_Os04g17100	LOC_Os07g31840	LOC_Os01g44394	LOC_Os05g03210	LOC_Os10g03780	LOC_Os10g05750		LOC_Os08g40260	LOC_Os05g04070
LOC_Os04g49739	LOC_Os07g03000	LOC_Os01g64170	LOC_Os05g15630	LOC_Os10g05970	LOC_Os10g25130		LOC_Os08g25700	LOC_Os05g51390
LOC_Os04g41229	LOC_Os07g46670	LOC_Os01g07800	LOC_Os05g41120	LOC_Os10g14180	LOC_Os10g40260		LOC_Os08g38300	LOC_Os05g51240
LOC_Os04g51794	LOC_Os07g05420	LOC_Os01g28450	LOC_Os05g05180	LOC_Os10g09000	LOC_Os10g41160		LOC_Os08g38040	LOC_Os05g45700
LOC_Os04g54560	LOC_Os07g22710	LOC_Os01g55830	LOC_Os05g44100	LOC_Os10g25930	LOC_Os11g28130		LOC_Os08g30520	LOC_Os05g30810
LOC_Os04g35890	LOC_Os07g01820	LOC_Os01g45914	LOC_Os05g41610	LOC_Os10g34700	LOC_Os11g41210		LOC_Os08g38200	LOC_Os05g34630
LOC_Os04g57154	LOC_Os07g49460	LOC_Os01g57340	LOC_Os05g02790	LOC_Os10g42750	LOC_Os11g04380		LOC_Os08g43334	LOC_Os05g38530
LOC_Os04g33990	LOC_Os07g11110	LOC_Os01g07590	LOC_Os05g37140	LOC_Os10g35160	LOC_Os11g44800		LOC_Os08g40430	LOC_Os05g32970
LOC_Os04g12900	LOC_Os07g04190	LOC_Os01g38990	LOC_Os06g36330	LOC_Os10g03550	LOC_Os11g06570		LOC_Os08g44320	LOC_Os05g48070
LOC_Os04g57130	LOC_Os07g08360	LOC_Os01g04800	LOC_Os06g08380	LOC_Os10g30790	LOC_Os11g41720		LOC_Os08g09000	LOC_Os05g07730
LOC_Os04g06520	LOC_Os07g45070	LOC_Os01g22990	LOC_Os06g22919	LOC_Os10g12200	LOC_Os11g06770		LOC_Os08g41830	LOC_Os05g50700
LOC_Os04g12010	LOC_Os07g19400	LOC_Os01g20110	LOC_Os06g50930	LOC_Os10g37560	LOC_Os11g10460		LOC_Os08g38086	LOC_Os05g07860
LOC_Os04g51450	LOC_Os07g04180	LOC_Os01g71624	LOC_Os06g37700	LOC_Os10g38489	LOC_Os11g08220		LOC_Os08g37130	LOC_Os05g50990
LOC_Os04g49450	LOC_Os07g36190	LOC_Os01g47050	LOC_Os06g44620	LOC_Os10g35070	LOC_Os11g45295		LOC_Os08g08980	LOC_Os05g32390
LOC_Os04g53800	LOC_Os07g37130	LOC_Os01g50410	LOC_Os06g23114	LOC_Os10g18400	LOC_Os11g10480		LOC_Os08g39370	LOC_Os05g38350
LOC_Os04g34170	LOC_Os07g01660	LOC_Os01g25010	LOC_Os06g34790	LOC_Os10g30150	LOC_Os11g47447		LOC_Os08g43190	LOC_Os05g49970
LOC_Os04g38220	LOC_Os07g30810	LOC_Os01g73250	LOC_Os06g48330	LOC_Os10g33750	LOC_Os11g25780		LOC_Os08g42350	LOC_Os05g07880
LOC_Os04g37690	LOC_Os07g31380	LOC_Os01g09450	LOC_Os06g30830	LOC_Os10g38800	LOC_Os11g10470		LOC_Os08g03630	LOC_Os05g10840
LOC_Os04g47480	LOC_Os07g47300	LOC_Os01g45470	LOC_Os06g33170	LOC_Os10g39770	LOC_Os11g14140		LOC_Os08g02120	LOC_Os05g34510
LOC_Os04g53760	LOC_Os07g22494	LOC_Os02g03280	LOC_Os06g22960	LOC_Os10g39100	LOC_Os11g44380		LOC_Os08g37580	LOC_Os05g29974
LOC_Os04g58960	LOC_Os07g03740	LOC_Os02g26550	LOC_Os06g35630	LOC_Os10g03890	LOC_Os11g10290		LOC_Os08g35210	LOC_Os05g47470
LOC_Os04g35840	LOC_Os07g47990	LOC_Os02g44880	LOC_Os06g36210	LOC_Os10g05190	LOC_Os11g22350		LOC_Os08g13350	LOC_Os05g07890
LOC_Os04g47360	LOC_Os07g48020	LOC_Os02g27300	LOC_Os06g24730	LOC_Os10g38340	LOC_Os11g45990		LOC_Os08g14570	LOC_Os05g03860
LOC_Os04g35560	LOC_Os07g08790	LOC_Os02g54640	LOC_Os06g34830	LOC_Os10g39130	LOC_Os11g10510		LOC_Os08g17500	LOC_Os05g36310
LOC_Os04g24600	LOC_Os08g43010	LOC_Os02g04755	LOC_Os06g41800	LOC_Os10g37580	LOC_Os11g11620		LOC_Os08g37940	LOC_Os05g46430
LOC_Os04g40670	LOC_Os08g41390	LOC_Os02g21230	LOC_Os06g51290	LOC_Os10g28094	LOC_Os11g03270		LOC_Os08g01514	LOC_Os05g38740
LOC_Os04g30250	LOC_Os08g02300	LOC_Os02g57720	LOC_Os06g48920	LOC_Os10g30180	LOC_Os11g12410		LOC_Os08g01380	LOC_Os05g49740
LOC_Os04g46310	LOC_Os08g09170	LOC_Os02g34540	LOC_Os06g15910	LOC_Os10g22484	LOC_Os11g45790		LOC_Os08g38060	LOC_Os05g07280
LOC_Os04g53214	LOC_Os08g01950	LOC_Os02g02780	LOC_Os06g19170	LOC_Os10g39090	LOC_Os11g04409		LOC_Os08g09270	LOC_Os05g08350
LOC_Os04g33690	LOC_Os08g08500	LOC_Os02g53850	LOC_Os06g23190	LOC_Os10g39700	LOC_Os11g02080		LOC_Os08g42850	LOC_Os05g48290
LOC_Os04g32404	LOC_Os08g43540	LOC_Os02g01210	LOC_Os06g51320	LOC_Os10g27470	LOC_Os11g36400		LOC_Os08g03420	LOC_Os05g25370
LOC_Os04g45580	LOC_Os08g43230	LOC_Os02g20360	LOC_Os06g28800	LOC_Os10g14011	LOC_Os11g32100		LOC_Os08g43240	LOC_Os05g07130
LOC_Os04g54830	LOC_Os08g01310	LOC_Os02g50460	LOC_Os06g49020	LOC_Os10g33040	LOC_Os11g19480		LOC_Os08g10300	LOC_Os05g09020
LOC_Os04g36040	LOC_Os08g42700	LOC_Os02g52810	LOC_Os06g29260	LOC_Os10g05720	LOC_Os11g04680		LOC_Os08g35710	LOC_Os05g07870
LOC_Os04g52270	LOC_Os08g39840	LOC_Os02g01820	LOC_Os06g47250	LOC_Os10g11100	LOC_Os11g41890		LOC_Os08g07830	LOC_Os05g20150
LOC_Os04g55440	LOC_Os08g09450	LOC_Os02g37610	LOC_Os06g39270	LOC_Os11g41650	LOC_Os11g03070		LOC_Os08g07970	LOC_Os05g34940
LOC_Os04g43410	LOC_Os08g32910	LOC_Os02g35970	LOC_Os06g47950	LOC_Os11g45740	LOC_Os11g27799		LOC_Os08g04240	LOC_Os05g05020
LOC_Os04g24220	LOC_Os08g41470	LOC_Os02g53340	LOC_Os06g50940	LOC_Os11g39640	LOC_Os11g07260		LOC_Os08g38600	LOC_Os05g08420
LOC_Os04g56180	LOC_Os08g38170	LOC_Os03g17570	LOC_Os06g28970	LOC_Os11g47760	LOC_Os11g05494		LOC_Os08g13440	LOC_Os05g14180
LOC_Os04g57800	LOC_Os08g33540	LOC_Os03g17700	LOC_Os06g10650	LOC_Os11g28610	LOC_Os11g34710		LOC_Os08g07550	LOC_Os05g28720
LOC_Os04g58130	LOC_Os08g17160	LOC_Os03g19010	LOC_Os06g48180	LOC_Os11g37680	LOC_Os11g05614		LOC_Os08g33710	LOC_Os05g30870
LOC_Os04g33950	LOC_Os08g15920	LOC_Os03g04100	LOC_Os06g16420	LOC_Os11g45720	LOC_Os11g44300		LOC_Os08g13420	LOC_Os05g36140
LOC_Os04g57540	LOC_Os08g25700	LOC_Os03g59670	LOC_Os06g35770	LOC_Os11g45620	LOC_Os11g05860		LOC_Os08g33650	LOC_Os05g03030
LOC_Os04g34880	LOC_Os08g41780	LOC_Os03g32170	LOC_Os06g36080	LOC_Os11g43640	LOC_Os11g10520		LOC_Os08g35420	LOC_Os05g15160
LOC_Os04g36058	LOC_Os08g17370	LOC_Os03g16860	LOC_Os06g15760	LOC_Os11g34020	LOC_Os11g47560		LOC_Os08g36760	LOC_Os05g09660
LOC_Os04g41970	LOC_Os08g38460	LOC_Os03g10100	LOC_Os06g08510	LOC_Os11g18660	LOC_Os11g09010		LOC_Os08g30340	LOC_Os05g33270
LOC_Os04g52720	LOC_Os08g20570	LOC_Os03g25150	LOC_Os06g48500	LOC_Os11g37774	LOC_Os11g11530		LOC_Os08g31080	LOC_Os05g45320
LOC_Os04g47690	LOC_Os08g30480	LOC_Os03g21040	LOC_Os06g38940	LOC_Os11g10480	LOC_Os11g44330		LOC_Os08g04230	LOC_Os05g51150
LOC_Os04g46960	LOC_Os08g44680	LOC_Os03g12260	LOC_Os06g09450	LOC_Os11g19864	LOC_Os11g47510		LOC_Os08g37600	LOC_Os05g31290
LOC_Os04g42010	LOC_Os08g01390	LOC_Os03g12620	LOC_Os06g36450	LOC_Os11g12430	LOC_Os11g14160		LOC_Os08g30770	LOC_Os05g38610
LOC_Os04g39840	LOC_Os08g41830	LOC_Os03g46550	LOC_Os06g48250	LOC_Os11g08210	LOC_Os11g05660		LOC_Os08g37040	LOC_Os05g49910
LOC_Os04g49510	LOC_Os08g38086	LOC_Os03g58170	LOC_Os06g07030	LOC_Os11g10710	LOC_Os11g12050		LOC_Os08g23740	LOC_Os05g07632
LOC_Os04g26870	LOC_Os08g21541	LOC_Os03g14669	LOC_Os06g29994	LOC_Os11g19764	LOC_Os11g03460		LOC_Os08g25900	LOC_Os05g48220
LOC_Os04g45730	LOC_Os08g42910	LOC_Os03g09940	LOC_Os06g06940	LOC_Os11g44920	LOC_Os11g18140		LOC_Os08g24390	LOC_Os05g18750
LOC_Os04g59320	LOC_Os08g10440	LOC_Os03g57450	LOC_Os06g34450	LOC_Os11g10100	LOC_Os11g06440		LOC_Os08g10450	LOC_Os05g06790
LOC_Os04g43680	LOC_Os08g39870	LOC_Os03g50510	LOC_Os06g24711	LOC_Os11g10750	LOC_Os11g10000		LOC_Os08g33740	LOC_Os05g43800
LOC_Os04g39560	LOC_Os08g43190	LOC_Os03g58100	LOC_Os06g41120	LOC_Os11g23770	LOC_Os11g03220		LOC_Os08g44300	LOC_Os05g10630
LOC_Os04g49440	LOC_Os08g20636	LOC_Os03g51330	LOC_Os06g47260	LOC_Os11g47350	LOC_Os11g47520		LOC_Os08g07060	LOC_Os05g36290
LOC_Os04g58850	LOC_Os08g40160	LOC_Os03g43770	LOC_Os06g49110	LOC_Os11g27329	LOC_Os11g09630		LOC_Os08g07660	LOC_Os05g50500
LOC_Os04g43760	LOC_Os08g39850	LOC_Os04g43910	LOC_Os06g19110	LOC_Os11g45790	LOC_Os11g04000		LOC_Os09g25490	LOC_Os05g25850
LOC_Os04g54230	LOC_Os08g37370	LOC_Os04g38680	LOC_Os06g24704	LOC_Os11g36230	LOC_Os11g47570		LOC_Os09g28670	LOC_Os05g03760
LOC_Os04g43490	LOC_Os08g21879	LOC_Os04g09570	LOC_Os06g41340	LOC_Os11g37560	LOC_Os11g43990		LOC_Os09g28300	LOC_Os05g04600
LOC_Os04g28280	LOC_Os08g02180	LOC_Os04g49520	LOC_Os06g46284	LOC_Os11g18880	LOC_Os12g19470		LOC_Os09g28050	LOC_Os05g02820
LOC_Os04g33640	LOC_Os08g10244	LOC_Os04g32620	LOC_Os06g05930	LOC_Os11g02300	LOC_Os12g29340		LOC_Os09g12290	LOC_Os05g23700
LOC_Os04g41570	LOC_Os08g10550	LOC_Os04g48530	LOC_Os06g44450	LOC_Os11g25160	LOC_Os12g14070		LOC_Os09g23140	LOC_Os05g38570
LOC_Os05g10650	LOC_Os08g13469	LOC_Os04g27250	LOC_Os06g08830	LOC_Os11g03430	LOC_Os12g44020		LOC_Os09g29840	LOC_Os05g25550
LOC_Os05g46460	LOC_Os08g40850	LOC_Os04g37430	LOC_Os06g10170	LOC_Os11g43590	LOC_Os12g06464		LOC_Os09g25070	LOC_Os05g27940
LOC_Os05g08970	LOC_Os08g27170	LOC_Os04g56170	LOC_Os06g48160	LOC_Os11g11020	LOC_Os12g36100		LOC_Os09g26620	LOC_Os05g31140
LOC_Os05g45490	LOC_Os08g01510	LOC_Os04g12430	LOC_Os06g48050	LOC_Os11g43320	LOC_Os12g40650		LOC_Os09g26810	LOC_Os05g12450
LOC_Os05g48260	LOC_Os08g37940	LOC_Os04g58810	LOC_Os06g35780	LOC_Os11g32910	LOC_Os12g31000		LOC_Os09g10980	LOC_Os05g11750
LOC_Os05g12680	LOC_Os08g35870	LOC_Os04g40040	LOC_Os06g11020	LOC_Os11g31700	LOC_Os12g38140		LOC_Os09g23894	LOC_Os05g48760
LOC_Os05g06110	LOC_Os08g41990	LOC_Os04g39980	LOC_Os06g17070	LOC_Os11g07130	LOC_Os12g27940		LOC_Os09g03939	LOC_Os05g29735
LOC_Os05g26840	LOC_Os08g06280	LOC_Os04g44820	LOC_Os06g07470	LOC_Os11g22250	LOC_Os12g10320		LOC_Os09g24350	LOC_Os05g11010
LOC_Os05g38720	LOC_Os08g42850	LOC_Os04g44530	LOC_Os06g11860	LOC_Os11g39120	LOC_Os12g42220		LOC_Os09g39860	LOC_Os05g35690
LOC_Os05g50830	LOC_Os08g15050	LOC_Os04g42250	LOC_Os06g29250	LOC_Os11g06840	LOC_Os12g09540		LOC_Os09g07440	LOC_Os05g48630
LOC_Os05g48340	LOC_Os08g41730	LOC_Os05g39800	LOC_Os06g49780	LOC_Os11g26790	LOC_Os12g32170		LOC_Os09g29584	LOC_Os05g10740
LOC_Os05g37190	LOC_Os08g07890	LOC_Os05g36320	LOC_Os06g19160	LOC_Os11g23890	LOC_Os12g38860		LOC_Os09g25390	LOC_Os05g05390
LOC_Os05g02760	LOC_Os08g19420	LOC_Os05g49120	LOC_Os06g47310	LOC_Os11g03400	LOC_Os12g07030		LOC_Os09g09830	LOC_Os05g25840
LOC_Os05g32500	LOC_Os08g13800	LOC_Os05g35410	LOC_Os06g46372	LOC_Os11g05760	LOC_Os12g07150		LOC_Os09g25850	LOC_Os05g08480
LOC_Os05g02670	LOC_Os08g01680	LOC_Os06g05750	LOC_Os06g50520	LOC_Os11g14160	LOC_Os12g30320		LOC_Os09g25784	LOC_Os05g03390
LOC_Os05g48060	LOC_Os08g38410	LOC_Os06g40650	LOC_Os06g23360	LOC_Os11g11760	LOC_Os12g29370		LOC_Os09g28680	LOC_Os05g45810
LOC_Os05g45180	LOC_Os08g02354	LOC_Os06g12310	LOC_Os06g11330	LOC_Os11g38790	LOC_Os12g42580		LOC_Os09g07350	LOC_Os05g46450
LOC_Os05g46030	LOC_Os08g26880	LOC_Os06g50450	LOC_Os06g24230	LOC_Os11g32650	LOC_Os12g38900		LOC_Os09g33710	LOC_Os05g32474
LOC_Os05g14730	LOC_Os08g10070	LOC_Os06g43660	LOC_Os06g09180	LOC_Os11g14150	LOC_Os12g22680		LOC_Os09g06719	LOC_Os05g44900
LOC_Os05g48010	LOC_Os08g43160	LOC_Os06g09880	LOC_Os06g49980	LOC_Os11g27795	LOC_Os12g42230		LOC_Os09g26670	LOC_Os05g20100
LOC_Os05g09724	LOC_Os08g30340	LOC_Os06g07760	LOC_Os06g22460	LOC_Os11g45924	LOC_Os12g38360		LOC_Os09g29210	LOC_Os05g48320
LOC_Os05g25770	LOC_Os08g37750	LOC_Os06g45340	LOC_Os06g34400	LOC_Os11g43895	LOC_Os12g23980		LOC_Os09g29200	LOC_Os05g05140
LOC_Os05g47650	LOC_Os08g07790	LOC_Os06g41980	LOC_Os06g29810	LOC_Os11g37950	LOC_Os12g38610		LOC_Os09g39650	LOC_Os05g11710
LOC_Os05g10620	LOC_Os08g37600	LOC_Os06g02780	LOC_Os06g08350	LOC_Os11g26570	LOC_Os12g12220		LOC_Os09g04670	LOC_Os05g47680
LOC_Os05g43920	LOC_Os08g31750	LOC_Os06g13560	LOC_Os06g07390	LOC_Os11g24800	LOC_Os12g39130		LOC_Os09g25060	LOC_Os05g05580
LOC_Os05g38120	LOC_Os08g23470	LOC_Os06g14420	LOC_Os06g37340	LOC_Os11g32270	LOC_Os12g06130		LOC_Os09g39060	LOC_Os05g04740
LOC_Os05g12640	LOC_Os08g25900	LOC_Os06g12460	LOC_Os06g51060	LOC_Os11g47520	LOC_Os12g07580		LOC_Os09g39180	LOC_Os05g51610
LOC_Os05g48370	LOC_Os08g13430	LOC_Os06g43960	LOC_Os06g44420	LOC_Os11g47840	LOC_Os12g16590		LOC_Os09g13400	LOC_Os05g06970
LOC_Os05g48850	LOC_Os08g08140	LOC_Os07g05360	LOC_Os06g10230	LOC_Os11g02610	LOC_Os12g04204		LOC_Os09g20650	LOC_Os05g34700
LOC_Os05g04070	LOC_Os08g27150	LOC_Os07g29810	LOC_Os06g15370	LOC_Os11g09940	LOC_Os12g36410		LOC_Os09g28620	LOC_Os05g38250
LOC_Os05g11950	LOC_Os08g10080	LOC_Os07g24230	LOC_Os06g42650	LOC_Os11g02520	LOC_Os12g39620		LOC_Os09g23899	LOC_Os05g39760
LOC_Os05g48840	LOC_Os08g12880	LOC_Os07g49400	LOC_Os06g47720	LOC_Os11g45160	LOC_Os12g32520		LOC_Os09g24130	LOC_Os05g48750
LOC_Os05g04584	LOC_Os08g42430	LOC_Os07g45310	LOC_Os06g39875	LOC_Os11g05840	LOC_Os12g10750		LOC_Os09g39020	LOC_Os05g08360
LOC_Os05g45700	LOC_Os09g25420	LOC_Os07g23810	LOC_Os06g40880	LOC_Os11g22310	LOC_Os12g36430		LOC_Os09g26920	LOC_Os05g01600
LOC_Os05g30970	LOC_Os09g08390	LOC_Os07g48130	LOC_Os06g46720	LOC_Os11g32210	LOC_Os12g29400		LOC_Os10g31330	LOC_Os05g05320
LOC_Os05g37170	LOC_Os09g03380	LOC_Os07g05390	LOC_Os06g01360	LOC_Os11g47570	LOC_Os12g13320		LOC_Os10g30600	LOC_Os05g51450
LOC_Os05g36050	LOC_Os09g39560	LOC_Os07g04990	LOC_Os06g23530	LOC_Os11g47590	LOC_Os12g17950		LOC_Os10g35644	LOC_Os05g37060
LOC_Os05g32350	LOC_Os09g07300	LOC_Os07g36570	LOC_Os06g51524	LOC_Os11g47550	LOC_Os12g44130		LOC_Os10g35370	LOC_Os05g24770
LOC_Os05g43530	LOC_Os09g26460	LOC_Os07g48260	LOC_Os06g41010	LOC_Os12g01710	LOC_Os12g17600		LOC_Os10g42490	LOC_Os05g37884
LOC_Os05g36930	LOC_Os09g29490	LOC_Os07g02800	LOC_Os06g47120	LOC_Os12g38920	LOC_Os12g04590		LOC_Os10g32770	LOC_Os05g40260
LOC_Os05g38140	LOC_Os09g13570	LOC_Os08g07380	LOC_Os06g37510	LOC_Os12g29330	LOC_Os12g02970		LOC_Os10g20090	LOC_Os05g39560
LOC_Os05g07860	LOC_Os09g27580	LOC_Os08g13630	LOC_Os06g33120	LOC_Os12g29740	LOC_Os12g41390		LOC_Os10g34940	LOC_Os05g49300
LOC_Os05g27340	LOC_Os09g20930	LOC_Os08g41000	LOC_Os06g43640	LOC_Os12g44020	LOC_Os12g02720		LOC_Os10g36210	LOC_Os05g09704
LOC_Os05g05470	LOC_Os09g25570	LOC_Os08g45030	LOC_Os06g46366	LOC_Os12g42250	LOC_Os12g16600		LOC_Os10g21110	LOC_Os05g39310
LOC_Os05g19620	LOC_Os09g25980	LOC_Os08g38710	LOC_Os06g01410	LOC_Os12g31350	LOC_Os01g34410		LOC_Os10g04730	LOC_Os05g37080
LOC_Os05g50990	LOC_Os09g28690	LOC_Os08g36320	LOC_Os06g49100	LOC_Os12g40010	LOC_Os01g35980		LOC_Os10g22520	LOC_Os05g37130
LOC_Os05g36280	LOC_Os09g12290	LOC_Os08g34280	LOC_Os06g29220	LOC_Os12g06060	LOC_Os01g45450		LOC_Os10g32550	LOC_Os05g01140
LOC_Os05g48700	LOC_Os09g28850	LOC_Os08g39140	LOC_Os06g43520	LOC_Os12g03800	LOC_Os01g19240		LOC_Os10g37230	LOC_Os05g05210
LOC_Os05g50850	LOC_Os09g29840	LOC_Os08g14360	LOC_Os06g13580	LOC_Os12g14480	LOC_Os01g01307		LOC_Os10g27330	LOC_Os05g41230
LOC_Os05g16980	LOC_Os09g27030	LOC_Os08g05910	LOC_Os06g12020	LOC_Os12g22145	LOC_Os01g28810		LOC_Os10g37500	LOC_Os05g44100
LOC_Os05g08750	LOC_Os09g27950	LOC_Os09g16330	LOC_Os06g50230	LOC_Os12g30824	LOC_Os01g19820		LOC_Os10g01660	LOC_Os05g41610
LOC_Os05g47540	LOC_Os09g25070	LOC_Os09g39620	LOC_Os06g45950	LOC_Os12g14140	LOC_Os01g33370		LOC_Os10g22570	LOC_Os05g39690
LOC_Os05g32544	LOC_Os09g26810	LOC_Os09g30454	LOC_Os06g37150	LOC_Os12g36630	LOC_Os01g39330		LOC_Os10g37660	LOC_Os05g38990
LOC_Os05g47960	LOC_Os09g27795	LOC_Os10g32760	LOC_Os06g46030	LOC_Os12g07030	LOC_Os01g22780		LOC_Os10g35010	LOC_Os05g37830
LOC_Os05g29810	LOC_Os09g23894	LOC_Os10g03320	LOC_Os06g07820	LOC_Os12g37690	LOC_Os01g49950		LOC_Os10g01044	LOC_Os06g16290
LOC_Os05g03190	LOC_Os09g39860	LOC_Os10g37530	LOC_Os06g49250	LOC_Os12g25200	LOC_Os01g10480		LOC_Os10g42720	LOC_Os06g36330
LOC_Os05g49900	LOC_Os09g28500	LOC_Os10g36170	LOC_Os06g06490	LOC_Os12g39250	LOC_Os01g71624		LOC_Os10g40620	LOC_Os06g23114
LOC_Os05g03860	LOC_Os09g29170	LOC_Os10g07229	LOC_Os06g45610	LOC_Os12g30490	LOC_Os01g17396		LOC_Os10g42230	LOC_Os06g42310
LOC_Os05g26194	LOC_Os09g11780	LOC_Os10g36060	LOC_Os06g44100	LOC_Os12g44370	LOC_Os01g19170		LOC_Os10g41999	LOC_Os06g45970
LOC_Os05g38290	LOC_Os09g09830	LOC_Os10g39010	LOC_Os06g45540	LOC_Os12g37519	LOC_Os01g35330		LOC_Os10g28360	LOC_Os06g35960
LOC_Os05g38740	LOC_Os09g24580	LOC_Os10g39390	LOC_Os06g41240	LOC_Os12g44320	LOC_Os01g30956		LOC_Os10g42650	LOC_Os06g35320
LOC_Os05g18470	LOC_Os09g25050	LOC_Os10g25290	LOC_Os06g11840	LOC_Os12g06290	LOC_Os01g23070		LOC_Os10g40600	LOC_Os06g29180
LOC_Os05g33940	LOC_Os09g22505	LOC_Os11g40840	LOC_Os07g35390	LOC_Os12g38150	LOC_Os02g57860		LOC_Os10g10180	LOC_Os06g51029
LOC_Os05g07790	LOC_Os09g29660	LOC_Os11g03580	LOC_Os07g32800	LOC_Os12g42280	LOC_Os02g37010		LOC_Os10g42130	LOC_Os06g36160
LOC_Os05g32110	LOC_Os09g08550	LOC_Os11g10870	LOC_Os07g46210	LOC_Os12g05180	LOC_Os02g04030		LOC_Os10g08474	LOC_Os06g39900
LOC_Os05g48960	LOC_Os09g06740	LOC_Os11g05930	LOC_Os07g44190	LOC_Os12g24510	LOC_Os02g53020		LOC_Os10g41820	LOC_Os06g23274
LOC_Os05g50580	LOC_Os09g27135	LOC_Os11g25260	LOC_Os07g39950	LOC_Os12g37480	LOC_Os02g24080		LOC_Os10g35030	LOC_Os06g51390
LOC_Os05g03320	LOC_Os09g27260	LOC_Os11g30760	LOC_Os07g42910	LOC_Os12g26480	LOC_Os02g48570		LOC_Os10g36390	LOC_Os06g39270
LOC_Os05g48980	LOC_Os09g36760	LOC_Os11g14300	LOC_Os07g30860	LOC_Os12g14764	LOC_Os02g36000		LOC_Os10g10480	LOC_Os06g47230
LOC_Os05g48870	LOC_Os09g04160	LOC_Os11g35860	LOC_Os07g44880	LOC_Os12g27830	LOC_Os02g35870		LOC_Os10g38870	LOC_Os06g15620
LOC_Os05g46750	LOC_Os09g04670	LOC_Os11g05310	LOC_Os07g39000	LOC_Os12g43750	LOC_Os02g35940		LOC_Os10g40730	LOC_Os06g35590
LOC_Os05g45450	LOC_Os09g25060	LOC_Os12g22150	LOC_Os07g33450	LOC_Os12g22630	LOC_Os02g36210		LOC_Os10g40720	LOC_Os06g50370
LOC_Os05g37970	LOC_Os09g28440	LOC_Os12g02340	LOC_Os07g32340	LOC_Os12g35040	LOC_Os02g29340		LOC_Os10g21784	LOC_Os06g19444
LOC_Os05g38520	LOC_Os09g11170	LOC_Os12g42930	LOC_Os07g46730	LOC_Os12g06660	LOC_Os02g19540		LOC_Os10g36530	LOC_Os06g40080
LOC_Os05g05020	LOC_Os09g26210	LOC_Os12g02540	LOC_Os07g40860	LOC_Os12g34270	LOC_Os02g26770		LOC_Os10g27110	LOC_Os06g04530
LOC_Os05g50610	LOC_Os09g23110	LOC_Os12g42730	LOC_Os07g10840	LOC_Os12g38770	LOC_Os02g21430		LOC_Os10g33900	LOC_Os06g36240
LOC_Os05g05300	LOC_Os09g20650	LOC_Os12g02750	LOC_Os07g34980	LOC_Os12g03840	LOC_Os02g50174		LOC_Os10g04270	LOC_Os06g47600
LOC_Os05g19150	LOC_Os09g04339	LOC_Os12g41860	LOC_Os07g46130	LOC_Os12g36430	LOC_Os02g36330		LOC_Os10g32300	LOC_Os06g35970
LOC_Os05g03620	LOC_Os09g28280		LOC_Os07g39960	LOC_Os12g39680	LOC_Os02g53530		LOC_Os10g39130	LOC_Os06g37440
LOC_Os05g51110	LOC_Os09g25290		LOC_Os07g48550	LOC_Os12g44030	LOC_Os02g55230		LOC_Os10g38940	LOC_Os06g48780
LOC_Os05g46610	LOC_Os09g23350		LOC_Os07g42490	LOC_Os12g43970	LOC_Os02g50140		LOC_Os10g24980	LOC_Os06g39750
LOC_Os05g33000	LOC_Os09g33810		LOC_Os07g35880	LOC_Os12g12080	LOC_Os02g02410		LOC_Os10g05790	LOC_Os06g47910
LOC_Os05g40050	LOC_Os09g02270		LOC_Os07g45010	LOC_Os12g30600	LOC_Os02g18690		LOC_Os10g13850	LOC_Os06g39370
LOC_Os05g28280	LOC_Os09g36770		LOC_Os07g43020	LOC_Os12g37419	LOC_Os02g46030		LOC_Os10g38580	LOC_Os06g51410
LOC_Os05g25920	LOC_Os10g36848		LOC_Os07g43604	LOC_Os12g05550	LOC_Os02g49880		LOC_Os10g33250	LOC_Os06g47200
LOC_Os05g30420	LOC_Os10g30870		LOC_Os07g35340	LOC_Os12g35690	LOC_Os02g01510		LOC_Os10g17680	LOC_Os06g49840
LOC_Os05g09660	LOC_Os10g32810		LOC_Os07g48602	LOC_Os12g21700	LOC_Os02g29010		LOC_Os10g36860	LOC_Os06g23870
LOC_Os05g23850	LOC_Os10g30880		LOC_Os07g39990	LOC_Os12g21540	LOC_Os03g17410		LOC_Os10g28690	LOC_Os06g16240
LOC_Os05g37660	LOC_Os10g35370		LOC_Os07g47410	LOC_Os12g35820	LOC_Os03g21030		LOC_Os10g26940	LOC_Os06g33330
LOC_Os05g28510	LOC_Os10g32770		LOC_Os07g36800	LOC_Os12g34210	LOC_Os03g12470		LOC_Os10g40490	LOC_Os06g24711
LOC_Os05g03020	LOC_Os10g43060		LOC_Os07g39190	LOC_Os12g35310	LOC_Os03g57190		LOC_Os11g28184	LOC_Os06g51220
LOC_Os05g46340	LOC_Os10g10190		LOC_Os07g36820	LOC_Os01g24880	LOC_Os03g16760		LOC_Os11g07225	LOC_Os06g33520
LOC_Os05g19000	LOC_Os10g04730		LOC_Os07g19444	LOC_Os01g74600	LOC_Os03g59110		LOC_Os11g45730	LOC_Os06g43600
LOC_Os05g10754	LOC_Os10g10170		LOC_Os07g41590	LOC_Os01g53180	LOC_Os03g04020		LOC_Os11g37970	LOC_Os06g03790
LOC_Os05g07710	LOC_Os10g09990		LOC_Os07g32170	LOC_Os01g64170	LOC_Os03g20560		LOC_Os11g02130	LOC_Os06g05130
LOC_Os05g48690	LOC_Os10g32550		LOC_Os07g23944	LOC_Os01g33940	LOC_Os03g44380		LOC_Os11g20170	LOC_Os06g09390
LOC_Os05g18650	LOC_Os10g30850		LOC_Os07g35920	LOC_Os01g68030	LOC_Os03g41820		LOC_Os11g43640	LOC_Os06g17410
LOC_Os05g25540	LOC_Os10g37230		LOC_Os07g44760	LOC_Os01g62230	LOC_Os03g25270		LOC_Os11g34110	LOC_Os06g30370
LOC_Os05g32660	LOC_Os10g39140		LOC_Os07g39210	LOC_Os01g55690	LOC_Os03g22960		LOC_Os11g37700	LOC_Os06g41340
LOC_Os05g06720	LOC_Os10g40740		LOC_Os07g38540	LOC_Os01g69240	LOC_Os03g04070		LOC_Os11g18366	LOC_Os06g37330
LOC_Os05g50350	LOC_Os10g37500		LOC_Os07g01310	LOC_Os01g45040	LOC_Os03g47500		LOC_Os11g04830	LOC_Os06g05930
LOC_Os05g43140	LOC_Os10g22570		LOC_Os07g42260	LOC_Os01g30970	LOC_Os03g42510		LOC_Os11g10710	LOC_Os06g50330
LOC_Os05g13770	LOC_Os10g04429		LOC_Os07g40320	LOC_Os01g55820	LOC_Os04g12639		LOC_Os11g14140	LOC_Os06g09310
LOC_Os05g32130	LOC_Os10g07450		LOC_Os07g47310	LOC_Os01g38970	LOC_Os04g41520		LOC_Os11g45990	LOC_Os06g36050
LOC_Os05g30640	LOC_Os10g35010		LOC_Os07g40620	LOC_Os01g11550	LOC_Os04g53830		LOC_Os11g02480	LOC_Os06g46799
LOC_Os05g06300	LOC_Os10g35460		LOC_Os07g35370	LOC_Os01g17430	LOC_Os04g55640		LOC_Os11g33030	LOC_Os06g13240
LOC_Os05g08640	LOC_Os10g03910		LOC_Os07g37040	LOC_Os01g21310	LOC_Os04g53720		LOC_Os11g19160	LOC_Os06g19650
LOC_Os05g02820	LOC_Os10g38360		LOC_Os07g36340	LOC_Os01g73604	LOC_Os04g57810		LOC_Os11g29990	LOC_Os06g50970
LOC_Os05g32270	LOC_Os10g37160		LOC_Os07g03760	LOC_Os01g33930	LOC_Os04g09570		LOC_Os11g06220	LOC_Os06g10160
LOC_Os05g03174	LOC_Os10g41870		LOC_Os07g19410	LOC_Os01g18070	LOC_Os04g54220		LOC_Os11g11990	LOC_Os06g49780
LOC_Os05g48270	LOC_Os10g12354		LOC_Os07g30280	LOC_Os01g71624	LOC_Os04g47059		LOC_Os11g12620	LOC_Os06g07200
LOC_Os05g47890	LOC_Os10g35100		LOC_Os07g41650	LOC_Os01g27020	LOC_Os04g56760		LOC_Os11g03300	LOC_Os06g51050
LOC_Os05g44600	LOC_Os10g02040		LOC_Os07g41140	LOC_Os01g50410	LOC_Os04g37700		LOC_Os11g09160	LOC_Os06g24910
LOC_Os05g30510	LOC_Os10g10180		LOC_Os07g39250	LOC_Os01g01660	LOC_Os04g11524		LOC_Os11g02300	LOC_Os06g33720
LOC_Os05g09740	LOC_Os10g42690		LOC_Os07g44610	LOC_Os01g47570	LOC_Os04g41980		LOC_Os11g04020	LOC_Os06g37450
LOC_Os05g06630	LOC_Os10g33700		LOC_Os07g48560	LOC_Os02g54930	LOC_Os04g32790		LOC_Os11g38030	LOC_Os06g19300
LOC_Os05g37250	LOC_Os10g42960		LOC_Os07g42510	LOC_Os02g57860	LOC_Os04g52540		LOC_Os11g03730	LOC_Os06g07120
LOC_Os05g02500	LOC_Os10g03550		LOC_Os07g48780	LOC_Os02g02000	LOC_Os04g38790		LOC_Os11g29230	LOC_Os06g12450
LOC_Os05g40820	LOC_Os10g18370		LOC_Os07g32620	LOC_Os02g26500	LOC_Os04g45200		LOC_Os11g45710	LOC_Os06g48030
LOC_Os05g13900	LOC_Os10g34230		LOC_Os07g37080	LOC_Os02g53020	LOC_Os04g35270		LOC_Os11g18570	LOC_Os06g09900
LOC_Os05g35594	LOC_Os10g38780		LOC_Os07g29060	LOC_Os02g46260	LOC_Os04g35000		LOC_Os11g47730	LOC_Os06g49120
LOC_Os05g16060	LOC_Os10g42800		LOC_Os07g38440	LOC_Os02g57924	LOC_Os04g54320		LOC_Os11g29050	LOC_Os06g44420
LOC_Os05g18280	LOC_Os10g19970		LOC_Os07g35350	LOC_Os02g36210	LOC_Os04g47190		LOC_Os11g07230	LOC_Os06g51460
LOC_Os05g28500	LOC_Os10g25020		LOC_Os07g43940	LOC_Os02g18670	LOC_Os04g38540		LOC_Os11g43320	LOC_Os06g37070
LOC_Os05g25640	LOC_Os10g35540		LOC_Os07g36544	LOC_Os02g45160	LOC_Os05g45670		LOC_Os11g34710	LOC_Os06g20370
LOC_Os05g40700	LOC_Os10g37430		LOC_Os07g08400	LOC_Os02g19860	LOC_Os05g47700		LOC_Os11g05860	LOC_Os06g50000
LOC_Os05g16660	LOC_Os10g42780		LOC_Os07g40690	LOC_Os02g53180	LOC_Os05g07600		LOC_Os11g37900	LOC_Os06g37410
LOC_Os05g07010	LOC_Os10g04520		LOC_Os07g44850	LOC_Os02g21920	LOC_Os05g38980		LOC_Os11g26890	LOC_Os06g44910
LOC_Os05g33310	LOC_Os10g39130		LOC_Os07g48820	LOC_Os02g32300	LOC_Os05g03400		LOC_Os11g27170	LOC_Os06g40010
LOC_Os05g46510	LOC_Os10g24980		LOC_Os07g35790	LOC_Os02g37490	LOC_Os05g41220		LOC_Os11g13890	LOC_Os06g43670
LOC_Os05g06490	LOC_Os10g36550		LOC_Os07g20340	LOC_Os02g20420	LOC_Os05g45760		LOC_Os11g42030	LOC_Os06g46910
LOC_Os05g06710	LOC_Os10g41650		LOC_Os07g38480	LOC_Os02g22130	LOC_Os05g49060		LOC_Os11g05760	LOC_Os06g35160
LOC_Os05g33630	LOC_Os10g43050		LOC_Os07g28850	LOC_Os02g50340	LOC_Os06g25660		LOC_Os11g34160	LOC_Os06g40700
LOC_Os05g49820	LOC_Os10g42850		LOC_Os07g05420	LOC_Os02g27350	LOC_Os06g44660		LOC_Os11g45290	LOC_Os06g44180
LOC_Os05g21180	LOC_Os10g11340		LOC_Os07g36010	LOC_Os02g02410	LOC_Os06g07580		LOC_Os11g25330	LOC_Os06g45210
LOC_Os05g40810	LOC_Os10g22484		LOC_Os07g23190	LOC_Os02g44290	LOC_Os06g14460		LOC_Os11g04490	LOC_Os06g50390
LOC_Os05g10670	LOC_Os10g41370		LOC_Os07g08360	LOC_Os02g21240	LOC_Os06g38980		LOC_Os11g09680	LOC_Os06g24180
LOC_Os05g48330	LOC_Os10g40360		LOC_Os07g38160	LOC_Os02g25870	LOC_Os06g50450		LOC_Os11g13390	LOC_Os06g06330
LOC_Os05g08370	LOC_Os10g25220		LOC_Os07g40850	LOC_Os02g02670	LOC_Os06g38510		LOC_Os11g09990	LOC_Os06g13680
LOC_Os05g24010	LOC_Os11g28184		LOC_Os07g40120	LOC_Os02g50730	LOC_Os06g13600		LOC_Os11g40810	LOC_Os06g39690
LOC_Os05g51520	LOC_Os11g44800		LOC_Os07g32710	LOC_Os03g06880	LOC_Os06g05910		LOC_Os11g37210	LOC_Os06g05950
LOC_Os05g38230	LOC_Os11g13930		LOC_Os07g37690	LOC_Os03g46690	LOC_Os06g28990		LOC_Os11g32369	LOC_Os06g40415
LOC_Os05g37450	LOC_Os11g18830		LOC_Os07g04370	LOC_Os03g63390	LOC_Os06g06840		LOC_Os11g05552	LOC_Os06g05310
LOC_Os05g44900	LOC_Os11g23200		LOC_Os07g17330	LOC_Os03g17410	LOC_Os06g04690		LOC_Os11g41910	LOC_Os06g28530
LOC_Os05g50710	LOC_Os11g44680		LOC_Os07g03279	LOC_Os03g21030	LOC_Os06g45920		LOC_Os11g43600	LOC_Os06g15730
LOC_Os05g16740	LOC_Os11g10480		LOC_Os07g40470	LOC_Os03g52940	LOC_Os06g04990		LOC_Os11g07912	LOC_Os06g02220
LOC_Os05g02780	LOC_Os11g36960		LOC_Os07g27940	LOC_Os03g11220	LOC_Os06g01620		LOC_Os11g06800	LOC_Os06g20790
LOC_Os05g32740	LOC_Os11g04510		LOC_Os07g42900	LOC_Os03g24620	LOC_Os06g20900		LOC_Os11g29810	LOC_Os06g09890
LOC_Os05g50810	LOC_Os11g08210		LOC_Os07g31210	LOC_Os03g16760	LOC_Os06g09560		LOC_Os12g24170	LOC_Os06g13180
LOC_Os05g48680	LOC_Os11g44380		LOC_Os07g33410	LOC_Os03g50540	LOC_Os06g12680		LOC_Os12g30180	LOC_Os06g09240
LOC_Os05g43040	LOC_Os11g40200		LOC_Os07g10370	LOC_Os03g11190	LOC_Os06g02780		LOC_Os12g34500	LOC_Os06g09630
LOC_Os05g45220	LOC_Os11g02240		LOC_Os07g18750	LOC_Os03g51210	LOC_Os06g06910		LOC_Os12g39640	LOC_Os06g45670
LOC_Os05g33690	LOC_Os11g10290		LOC_Os07g32920	LOC_Os03g42290	LOC_Os06g05670		LOC_Os12g31000	LOC_Os06g50230
LOC_Os05g51130	LOC_Os11g45990		LOC_Os07g03870	LOC_Os03g16960	LOC_Os07g09814		LOC_Os12g10540	LOC_Os06g41020
LOC_Os05g39760	LOC_Os11g05540		LOC_Os07g35970	LOC_Os03g38710	LOC_Os07g18610		LOC_Os12g30520	LOC_Os06g05020
LOC_Os05g11910	LOC_Os11g10100		LOC_Os07g17460	LOC_Os03g56250	LOC_Os07g12080		LOC_Os12g22284	LOC_Os06g40720
LOC_Os05g40770	LOC_Os11g29990		LOC_Os07g04270	LOC_Os03g10640	LOC_Os07g02490		LOC_Os12g41200	LOC_Os06g19070
LOC_Os05g08360	LOC_Os11g37850		LOC_Os07g07910	LOC_Os03g42370	LOC_Os07g05360		LOC_Os12g42220	LOC_Os06g06490
LOC_Os05g01710	LOC_Os11g06220		LOC_Os08g33150	LOC_Os03g22259	LOC_Os07g22670		LOC_Os12g38960	LOC_Os06g27760
LOC_Os05g42300	LOC_Os11g11990		LOC_Os08g08970	LOC_Os03g17110	LOC_Os07g18300		LOC_Os12g36194	LOC_Os06g41030
LOC_Os05g05840	LOC_Os11g40570		LOC_Os08g07720	LOC_Os03g42440	LOC_Os07g20110		LOC_Os12g37510	LOC_Os06g12370
LOC_Os05g37060	LOC_Os11g36090		LOC_Os08g09170	LOC_Os03g25350	LOC_Os07g08500		LOC_Os12g06480	LOC_Os06g11840
LOC_Os05g45210	LOC_Os11g03300		LOC_Os08g30020	LOC_Os03g09940	LOC_Os07g04310		LOC_Os12g10640	LOC_Os07g05000
LOC_Os05g03540	LOC_Os11g02080		LOC_Os08g28460	LOC_Os03g52400	LOC_Os07g12260		LOC_Os12g19530	LOC_Os07g43270
LOC_Os05g01610	LOC_Os11g46000		LOC_Os08g38470	LOC_Os03g39710	LOC_Os07g06880		LOC_Os12g37519	LOC_Os07g44190
LOC_Os05g45090	LOC_Os11g28600		LOC_Os08g41620	LOC_Os03g03990	LOC_Os07g20720		LOC_Os12g38900	LOC_Os07g41180
LOC_Os05g09704	LOC_Os11g24510		LOC_Os08g42700	LOC_Os03g01436	LOC_Os07g01620		LOC_Os12g24650	LOC_Os07g39880
LOC_Os05g42040	LOC_Os11g02300		LOC_Os08g04210	LOC_Os03g42220	LOC_Os07g34620		LOC_Os12g42230	LOC_Os07g12110
LOC_Os05g46250	LOC_Os11g26030		LOC_Os08g36920	LOC_Os04g19870	LOC_Os07g27359		LOC_Os12g21784	LOC_Os07g46780
LOC_Os05g39080	LOC_Os11g38030		LOC_Os08g42320	LOC_Os04g58080	LOC_Os07g33610		LOC_Os12g43890	LOC_Os07g41120
LOC_Os05g01050	LOC_Os11g45930		LOC_Os08g21410	LOC_Os04g47570	LOC_Os07g11510		LOC_Os12g37610	LOC_Os07g03810
LOC_Os05g40000	LOC_Os11g02540		LOC_Os08g40640	LOC_Os04g32340	LOC_Os08g36890		LOC_Os12g40900	LOC_Os07g04130
LOC_Os05g40910	LOC_Os11g29230		LOC_Os08g28200	LOC_Os04g45900	LOC_Os08g40690		LOC_Os12g23980	LOC_Os07g35610
LOC_Os06g16290	LOC_Os11g45710		LOC_Os08g41520	LOC_Os04g49520	LOC_Os08g03310		LOC_Os12g38440	LOC_Os07g43770
LOC_Os06g20040	LOC_Os11g41890		LOC_Os08g01940	LOC_Os04g23040	LOC_Os08g09700		LOC_Os12g32986	LOC_Os07g32560
LOC_Os06g22919	LOC_Os11g28340		LOC_Os08g38040	LOC_Os04g33500	LOC_Os08g36310		LOC_Os12g06550	LOC_Os07g46220
LOC_Os06g22810	LOC_Os11g38870		LOC_Os08g40790	LOC_Os04g57970	LOC_Os08g14860		LOC_Os12g14100	LOC_Os07g35510
LOC_Os06g51260	LOC_Os11g28730		LOC_Os08g36630	LOC_Os04g10180	LOC_Os08g14330		LOC_Os12g16280	LOC_Os07g46420
LOC_Os06g44320	LOC_Os11g11020		LOC_Os08g20570	LOC_Os04g11980	LOC_Os08g02440		LOC_Os12g30555	LOC_Os07g11020
LOC_Os06g23800	LOC_Os11g43750		LOC_Os08g40430	LOC_Os04g29380	LOC_Os08g44170		LOC_Os12g37530	LOC_Os07g46750
LOC_Os06g16070	LOC_Os11g36000		LOC_Os08g43120	LOC_Os04g12920	LOC_Os08g04740		LOC_Os12g01560	LOC_Os07g42650
LOC_Os06g28820	LOC_Os11g09474		LOC_Os08g19910	LOC_Os04g44870	LOC_Os08g10500		LOC_Os12g25180	LOC_Os07g41290
LOC_Os06g49000	LOC_Os11g34940		LOC_Os08g23950	LOC_Os04g37680	LOC_Os08g45130		LOC_Os12g44150	LOC_Os07g01410
LOC_Os06g08900	LOC_Os11g36160		LOC_Os08g01590	LOC_Os04g33885	LOC_Os08g35570		LOC_Os12g32360	LOC_Os07g42490
LOC_Os06g06790	LOC_Os11g32880		LOC_Os08g06720	LOC_Os04g30200	LOC_Os08g39270		LOC_Os12g17910	LOC_Os07g43370
LOC_Os06g36090	LOC_Os11g07020		LOC_Os08g42400	LOC_Os04g57660	LOC_Os08g37874		LOC_Os12g31460	LOC_Os07g38630
LOC_Os06g30950	LOC_Os11g19340		LOC_Os08g24000	LOC_Os04g36600	LOC_Os08g05910		LOC_Os12g44010	LOC_Os07g39990
LOC_Os06g15910	LOC_Os11g38790		LOC_Os08g10440	LOC_Os04g55450	LOC_Os09g30400		LOC_Os12g04260	LOC_Os07g30960
LOC_Os06g09230	LOC_Os11g32650		LOC_Os08g14440	LOC_Os04g46894	LOC_Os09g27230		LOC_Os12g42980	LOC_Os07g42610
LOC_Os06g51230	LOC_Os11g40390		LOC_Os08g39870	LOC_Os04g32240	LOC_Os09g31390		LOC_Os12g02330	LOC_Os07g04930
LOC_Os06g36160	LOC_Os11g37950		LOC_Os08g29770	LOC_Os04g27400	LOC_Os09g14590		LOC_Os12g27220	LOC_Os07g37920
LOC_Os06g13830	LOC_Os11g04490		LOC_Os08g14490	LOC_Os04g35930	LOC_Os09g23360		LOC_Os12g43930	LOC_Os07g42450
LOC_Os06g08770	LOC_Os11g26880		LOC_Os08g42670	LOC_Os04g39730	LOC_Os09g39230		LOC_Os12g41180	LOC_Os07g12150
LOC_Os06g39590	LOC_Os11g29780		LOC_Os08g38400	LOC_Os04g31330	LOC_Os09g36190		LOC_Os12g37840	LOC_Os07g46350
LOC_Os06g08564	LOC_Os11g07940		LOC_Os08g07080	LOC_Os05g34830	LOC_Os10g11580		LOC_Os12g30550	LOC_Os07g38790
LOC_Os06g39270	LOC_Os11g03920		LOC_Os08g20200	LOC_Os05g36940	LOC_Os10g21190		LOC_Os12g18729	LOC_Os07g12200
LOC_Os06g28950	LOC_Os11g13390		LOC_Os08g20400	LOC_Os05g02754	LOC_Os10g02750		LOC_Os12g34320	LOC_Os07g01310
LOC_Os06g15620	LOC_Os11g03130		LOC_Os08g43220	LOC_Os05g26100	LOC_Os10g01380		LOC_Os12g06280	LOC_Os07g42310
LOC_Os06g42540	LOC_Os11g46900		LOC_Os08g35190	LOC_Os05g49810	LOC_Os10g38850		LOC_Os12g10184	LOC_Os07g30330
LOC_Os06g32730	LOC_Os11g13680		LOC_Os08g01810	LOC_Os05g24900	LOC_Os10g39640		LOC_Os12g17600	LOC_Os07g01030
LOC_Os06g09090	LOC_Os11g36200		LOC_Os08g02020	LOC_Os05g41166	LOC_Os10g39920		LOC_Os12g36940	LOC_Os07g37620
LOC_Os06g40930	LOC_Os11g44810		LOC_Os08g08790	LOC_Os05g39380	LOC_Os10g41620		LOC_Os12g02300	LOC_Os07g44230
LOC_Os06g06410	LOC_Os11g09940		LOC_Os08g05320	LOC_Os05g27110	LOC_Os10g07114		LOC_Os12g04150	LOC_Os07g47590
LOC_Os06g16030	LOC_Os11g40810		LOC_Os08g38370	LOC_Os05g34140	LOC_Os10g07290		LOC_Os12g03470	LOC_Os07g40240
LOC_Os06g47340	LOC_Os11g29900		LOC_Os08g09410	LOC_Os05g00996	LOC_Os10g33540		LOC_Os12g13270	LOC_Os07g43560
LOC_Os06g08600	LOC_Os11g25090		LOC_Os08g13780	LOC_Os05g44200	LOC_Os11g04010		LOC_Os12g41650	LOC_Os07g09040
LOC_Os06g17390	LOC_Os11g22310		LOC_Os08g07040	LOC_Os06g05420	LOC_Os11g04840		LOC_Os01g24880	LOC_Os07g38360
LOC_Os06g09130	LOC_Os11g11970		LOC_Os08g35210	LOC_Os06g42120	LOC_Os11g31330		LOC_Os01g38520	LOC_Os07g44320
LOC_Os06g39750	LOC_Os11g03640		LOC_Os08g30120	LOC_Os06g50450	LOC_Os11g11430		LOC_Os01g41600	LOC_Os07g48710
LOC_Os06g41110	LOC_Os12g38180		LOC_Os08g15450	LOC_Os06g22925	LOC_Os11g42400		LOC_Os01g03020	LOC_Os07g39870
LOC_Os06g24490	LOC_Os12g25490		LOC_Os08g37690	LOC_Os06g38510	LOC_Os11g37050		LOC_Os01g05630	LOC_Os07g40630
LOC_Os06g47910	LOC_Os12g24790		LOC_Os08g13350	LOC_Os06g28990	LOC_Os11g13750		LOC_Os01g64640	LOC_Os07g44650
LOC_Os06g41450	LOC_Os12g14070		LOC_Os08g40919	LOC_Os06g06290	LOC_Os11g47910		LOC_Os01g73450	LOC_Os07g38960
LOC_Os06g51220	LOC_Os12g26290		LOC_Os08g43500	LOC_Os06g03210	LOC_Os11g14020		LOC_Os01g02740	LOC_Os07g06700
LOC_Os06g15810	LOC_Os12g09640		LOC_Os08g03640	LOC_Os06g45200	LOC_Os11g30220		LOC_Os01g17390	LOC_Os07g41150
LOC_Os06g49010	LOC_Os12g02470		LOC_Os08g20230	LOC_Os06g08154	LOC_Os12g30610		LOC_Os01g21070	LOC_Os07g41250
LOC_Os06g48040	LOC_Os12g34500		LOC_Os08g03870	LOC_Os06g14406	LOC_Os12g05540		LOC_Os01g39860	LOC_Os07g23990
LOC_Os06g09220	LOC_Os12g39640		LOC_Os08g01514	LOC_Os07g26660	LOC_Os12g38590		LOC_Os01g73590	LOC_Os07g38440
LOC_Os06g47930	LOC_Os12g09590		LOC_Os08g28710	LOC_Os07g08750	LOC_Os12g32040		LOC_Os01g11054	LOC_Os07g47620
LOC_Os06g50140	LOC_Os12g19030		LOC_Os08g18000	LOC_Os07g07620	LOC_Os12g17670		LOC_Os01g14850	LOC_Os07g03770
LOC_Os06g05130	LOC_Os12g28710		LOC_Os08g16790	LOC_Os07g49250	LOC_Os12g02370		LOC_Os01g46340	LOC_Os07g41240
LOC_Os06g17410	LOC_Os12g10640		LOC_Os08g41990	LOC_Os07g02850	LOC_Os12g35590		LOC_Os01g67090	LOC_Os07g10660
LOC_Os06g06980	LOC_Os12g19530		LOC_Os08g06280	LOC_Os07g37280	LOC_Os12g13380		LOC_Os01g18870	LOC_Os07g40290
LOC_Os06g41100	LOC_Os12g03860		LOC_Os08g43180	LOC_Os07g29170	LOC_Os12g12230		LOC_Os02g07250	LOC_Os07g12340
LOC_Os06g51350	LOC_Os12g07270		LOC_Os08g03610	LOC_Os07g18840	LOC_Os12g07874		LOC_Os02g57860	LOC_Os07g41790
LOC_Os06g35410	LOC_Os12g07480		LOC_Os08g38020	LOC_Os07g46770			LOC_Os02g20490	LOC_Os07g09020
LOC_Os06g47590	LOC_Os12g04424		LOC_Os08g30110	LOC_Os07g30760			LOC_Os02g02860	LOC_Os07g38250
LOC_Os06g46284	LOC_Os12g44000		LOC_Os08g04490	LOC_Os07g47790			LOC_Os02g02790	LOC_Os07g37030
LOC_Os06g50330	LOC_Os12g27980		LOC_Os08g17130	LOC_Os07g18300			LOC_Os02g58790	LOC_Os07g36170
LOC_Os06g09980	LOC_Os12g07210		LOC_Os08g36860	LOC_Os07g20430			LOC_Os02g53020	LOC_Os07g36210
LOC_Os06g50950	LOC_Os12g06800		LOC_Os08g39550	LOC_Os07g24830			LOC_Os02g03294	LOC_Os07g09190
LOC_Os06g42560	LOC_Os12g37560		LOC_Os08g23960	LOC_Os07g26560			LOC_Os02g48184	LOC_Os07g35330
LOC_Os06g20150	LOC_Os12g02040		LOC_Os08g27210	LOC_Os07g04310			LOC_Os02g18070	LOC_Os07g38030
LOC_Os06g34120	LOC_Os12g37530		LOC_Os08g06200	LOC_Os07g45194			LOC_Os02g04755	LOC_Os07g38910
LOC_Os06g10170	LOC_Os12g01560		LOC_Os08g04240	LOC_Os07g22590			LOC_Os02g54730	LOC_Os07g42250
LOC_Os06g10600	LOC_Os12g02120		LOC_Os08g04140	LOC_Os07g48170			LOC_Os02g28970	LOC_Os07g48790
LOC_Os06g36050	LOC_Os12g43880		LOC_Os08g08440	LOC_Os07g05910			LOC_Os02g45160	LOC_Os07g05190
LOC_Os06g35780	LOC_Os12g44150		LOC_Os08g33710	LOC_Os07g09760			LOC_Os02g27070	LOC_Os07g35790
LOC_Os06g40040	LOC_Os12g36110		LOC_Os08g40440	LOC_Os07g24000			LOC_Os02g39884	LOC_Os07g37560
LOC_Os06g24990	LOC_Os12g40510		LOC_Os08g29930	LOC_Os07g26100			LOC_Os02g02390	LOC_Os07g43720
LOC_Os06g39330	LOC_Os12g17910		LOC_Os08g27810	LOC_Os07g30090			LOC_Os02g03130	LOC_Os07g23030
LOC_Os06g02180	LOC_Os12g39620		LOC_Os08g07900	LOC_Os07g04990			LOC_Os02g55630	LOC_Os07g46670
LOC_Os06g29730	LOC_Os12g05020		LOC_Os08g06810	LOC_Os07g36570			LOC_Os02g02560	LOC_Os07g06850
LOC_Os06g10160	LOC_Os12g37320		LOC_Os08g07050	LOC_Os07g04350			LOC_Os02g18690	LOC_Os07g49460
LOC_Os06g10210	LOC_Os12g04260		LOC_Os08g35860	LOC_Os07g27960			LOC_Os02g01210	LOC_Os07g23410
LOC_Os06g49880	LOC_Os12g02330		LOC_Os08g40700	LOC_Os07g33610			LOC_Os02g49870	LOC_Os07g46930
LOC_Os06g49890	LOC_Os12g02080		LOC_Os08g13430	LOC_Os08g06410			LOC_Os02g01820	LOC_Os07g04190
LOC_Os06g41060	LOC_Os12g38270		LOC_Os08g22320	LOC_Os08g30370			LOC_Os02g04230	LOC_Os07g46840
LOC_Os06g14670	LOC_Os12g07810		LOC_Os08g41580	LOC_Os08g10710			LOC_Os02g01510	LOC_Os07g36190
LOC_Os06g49780	LOC_Os12g44030		LOC_Os08g10080	LOC_Os08g10730			LOC_Os02g37480	LOC_Os07g48630
LOC_Os06g38960	LOC_Os12g13320		LOC_Os08g32970	LOC_Os08g45060			LOC_Os03g17570	LOC_Os07g30970
LOC_Os06g47940	LOC_Os12g05550		LOC_Os08g24790	LOC_Os08g22340			LOC_Os03g63700	LOC_Os07g01660
LOC_Os06g33720	LOC_Os12g23180		LOC_Os08g07870	LOC_Os08g14860			LOC_Os03g17410	LOC_Os07g23270
LOC_Os06g24230	LOC_Os12g36940		LOC_Os08g23280	LOC_Os08g06840			LOC_Os03g14010	LOC_Os07g06620
LOC_Os06g27560	LOC_Os12g40300		LOC_Os08g06100	LOC_Os08g38810			LOC_Os03g03570	LOC_Os07g46920
LOC_Os06g43510	LOC_Os12g04480		LOC_Os08g36170	LOC_Os08g04560			LOC_Os03g09230	LOC_Os07g44640
LOC_Os06g38660	LOC_Os12g41350		LOC_Os08g02580	LOC_Os08g12890			LOC_Os03g17174	LOC_Os07g07990
LOC_Os06g46950	LOC_Os01g31020		LOC_Os09g29960	LOC_Os08g14360			LOC_Os03g59550	LOC_Os07g08390
LOC_Os06g48030	LOC_Os01g19330		LOC_Os09g09790	LOC_Os08g16910			LOC_Os03g16400	LOC_Os07g46910
LOC_Os06g51110	LOC_Os01g07260		LOC_Os09g10770	LOC_Os08g04950			LOC_Os03g56320	LOC_Os07g38170
LOC_Os06g38650	LOC_Os01g09800		LOC_Os09g08390	LOC_Os08g05940			LOC_Os03g01550	LOC_Os07g48280
LOC_Os06g10230	LOC_Os01g39970		LOC_Os09g24924	LOC_Os08g37840			LOC_Os03g53340	LOC_Os07g48980
LOC_Os06g49810	LOC_Os01g57340		LOC_Os09g28580	LOC_Os09g28750			LOC_Os03g09150	LOC_Os07g18990
LOC_Os06g14450	LOC_Os01g11570		LOC_Os09g07780	LOC_Os09g14590			LOC_Os03g52910	LOC_Os07g01920
LOC_Os06g30320	LOC_Os01g04800		LOC_Os09g29490	LOC_Os09g38990			LOC_Os03g04020	LOC_Os07g49030
LOC_Os06g28670	LOC_Os01g73450		LOC_Os09g28670	LOC_Os09g38440			LOC_Os03g18020	LOC_Os07g49210
LOC_Os06g37070	LOC_Os01g40250		LOC_Os09g25460	LOC_Os09g36982			LOC_Os03g53640	LOC_Os07g33300
LOC_Os06g47294	LOC_Os01g02740		LOC_Os09g08440	LOC_Os09g30320			LOC_Os03g38470	LOC_Os07g07300
LOC_Os06g39600	LOC_Os01g26390		LOC_Os09g25090	LOC_Os09g36690			LOC_Os03g53790	LOC_Os07g08300
LOC_Os06g47210	LOC_Os01g10130		LOC_Os09g08030	LOC_Os10g41050			LOC_Os03g08900	LOC_Os07g35750
LOC_Os06g10560	LOC_Os01g50350		LOC_Os09g24990	LOC_Os10g42999			LOC_Os03g25350	LOC_Os07g23244
LOC_Os06g11310	LOC_Os01g58010		LOC_Os09g30130	LOC_Os10g29090			LOC_Os03g18264	LOC_Os07g27980
LOC_Os06g49490	LOC_Os01g21990		LOC_Os09g24480	LOC_Os10g05860			LOC_Os03g22950	LOC_Os08g31340
LOC_Os06g51370	LOC_Os01g71700		LOC_Os09g28050	LOC_Os10g23310			LOC_Os03g58620	LOC_Os08g39630
LOC_Os06g48950	LOC_Os01g47050		LOC_Os09g20980	LOC_Os10g24690			LOC_Os03g51910	LOC_Os08g02300
LOC_Os06g44910	LOC_Os01g50410		LOC_Os09g22000	LOC_Os10g01380			LOC_Os03g08470	LOC_Os08g01950
LOC_Os06g44180	LOC_Os01g19170		LOC_Os09g06680	LOC_Os10g31864			LOC_Os03g16430	LOC_Os08g23790
LOC_Os06g11090	LOC_Os01g27160		LOC_Os09g28690	LOC_Os10g39640			LOC_Os03g11910	LOC_Os08g42700
LOC_Os06g12150	LOC_Os01g16146		LOC_Os09g27750	LOC_Os10g36400			LOC_Os04g51280	LOC_Os08g10020
LOC_Os06g38160	LOC_Os02g39640		LOC_Os09g27940	LOC_Os10g28120			LOC_Os04g44670	LOC_Os08g19114
LOC_Os06g37510	LOC_Os02g57860		LOC_Os09g25070	LOC_Os10g13390			LOC_Os04g53830	LOC_Os08g39300
LOC_Os06g14370	LOC_Os02g03294		LOC_Os09g07980	LOC_Os10g29220			LOC_Os04g51300	LOC_Os08g09350
LOC_Os06g13320	LOC_Os02g01130		LOC_Os09g26820	LOC_Os11g08870			LOC_Os04g37550	LOC_Os08g03825
LOC_Os06g06330	LOC_Os02g46260		LOC_Os09g28400	LOC_Os11g10600			LOC_Os04g11390	LOC_Os08g23730
LOC_Os06g46410	LOC_Os02g17330		LOC_Os09g08120	LOC_Os11g31220			LOC_Os04g12920	LOC_Os08g05820
LOC_Os06g39110	LOC_Os02g25080		LOC_Os09g01320	LOC_Os11g07030			LOC_Os04g44870	LOC_Os08g39830
LOC_Os06g01990	LOC_Os02g45780		LOC_Os09g09750	LOC_Os11g47610			LOC_Os04g52540	LOC_Os08g41340
LOC_Os06g06600	LOC_Os02g54730		LOC_Os09g02260	LOC_Os11g39550			LOC_Os04g30200	LOC_Os08g44660
LOC_Os06g45500	LOC_Os02g04130		LOC_Os09g10840	LOC_Os11g04290			LOC_Os04g38790	LOC_Os08g44040
LOC_Os06g01220	LOC_Os02g26800		LOC_Os09g25470	LOC_Os11g14120			LOC_Os04g43380	LOC_Os08g38170
LOC_Os06g12660	LOC_Os02g54600		LOC_Os09g03680	LOC_Os11g10110			LOC_Os04g54320	LOC_Os08g41250
LOC_Os06g49190	LOC_Os02g50640		LOC_Os09g20579	LOC_Os11g05980			LOC_Os04g52320	LOC_Os08g41950
LOC_Os06g49430	LOC_Os02g44920		LOC_Os09g28680	LOC_Os12g25090			LOC_Os04g27340	LOC_Os08g29780
LOC_Os06g38970	LOC_Os02g21230		LOC_Os09g25620	LOC_Os12g21530			LOC_Os04g27400	LOC_Os08g41780
LOC_Os06g40818	LOC_Os02g57060		LOC_Os09g11460	LOC_Os12g40440			LOC_Os04g45480	LOC_Os08g38200
LOC_Os06g01490	LOC_Os02g13350		LOC_Os09g25330	LOC_Os12g38020			LOC_Os04g11970	LOC_Os08g02000
LOC_Os06g20440	LOC_Os02g27500		LOC_Os09g07154	LOC_Os12g29790			LOC_Os05g49490	LOC_Os08g33200
LOC_Os06g37150	LOC_Os02g50174		LOC_Os09g06719	LOC_Os12g02290			LOC_Os05g33280	LOC_Os08g43334
LOC_Os06g45280	LOC_Os02g56440		LOC_Os09g28200	LOC_Os12g18260			LOC_Os05g43880	LOC_Os08g44320
LOC_Os06g19070	LOC_Os02g01790		LOC_Os09g27350	LOC_Os12g02370			LOC_Os05g44340	LOC_Os08g43110
LOC_Os06g28480	LOC_Os02g58230		LOC_Os09g30190	LOC_Os12g35590			LOC_Os05g39800	LOC_Os08g39590
LOC_Os06g02930	LOC_Os02g01820		LOC_Os09g12310	LOC_Os12g02420			LOC_Os05g39380	LOC_Os08g25080
LOC_Os06g05320	LOC_Os02g52390		LOC_Os09g08370	LOC_Os12g41715			LOC_Os05g40500	LOC_Os08g41100
LOC_Os06g12370	LOC_Os02g48880		LOC_Os09g29660	LOC_Os12g03040			LOC_Os05g43940	LOC_Os08g13690
LOC_Os07g05000	LOC_Os02g46030		LOC_Os09g23620				LOC_Os05g35010	LOC_Os08g42910
LOC_Os07g32510	LOC_Os02g01510		LOC_Os09g21740				LOC_Os05g42100	LOC_Os08g42420
LOC_Os07g40000	LOC_Os03g07980		LOC_Os09g08550				LOC_Os05g43390	LOC_Os08g26220
LOC_Os07g42370	LOC_Os03g17570		LOC_Os09g11480				LOC_Os06g20320	LOC_Os08g15545
LOC_Os07g18154	LOC_Os03g17700		LOC_Os09g27620				LOC_Os06g14280	LOC_Os08g14440
LOC_Os07g34320	LOC_Os03g24160		LOC_Os09g38470				LOC_Os06g01400	LOC_Os08g06430
LOC_Os07g47400	LOC_Os03g17410		LOC_Os09g29050				LOC_Os06g32600	LOC_Os08g15500
LOC_Os07g43170	LOC_Os03g14010		LOC_Os09g04670				LOC_Os06g13600	LOC_Os08g23810
LOC_Os07g44190	LOC_Os03g13590		LOC_Os09g10650				LOC_Os06g10280	LOC_Os08g02120
LOC_Os07g40940	LOC_Os03g12930		LOC_Os09g04310				LOC_Os06g45340	LOC_Os08g40160
LOC_Os07g38290	LOC_Os03g04100		LOC_Os09g04550				LOC_Os06g14540	LOC_Os08g44650
LOC_Os07g39220	LOC_Os03g17690		LOC_Os09g25720				LOC_Os06g15400	LOC_Os08g37370
LOC_Os07g39880	LOC_Os03g10860		LOC_Os09g09650				LOC_Os06g44170	LOC_Os08g44480
LOC_Os07g44090	LOC_Os03g61780		LOC_Os09g22410				LOC_Os06g45640	LOC_Os08g07090
LOC_Os07g40150	LOC_Os03g57080		LOC_Os09g30300				LOC_Os06g04510	LOC_Os08g21879
LOC_Os07g10770	LOC_Os03g58290		LOC_Os09g22090				LOC_Os06g09560	LOC_Os08g37580
LOC_Os07g38930	LOC_Os03g16400		LOC_Os09g03190				LOC_Os06g12680	LOC_Os08g40630
LOC_Os07g44780	LOC_Os03g16080		LOC_Os09g04990				LOC_Os06g02780	LOC_Os08g09250
LOC_Os07g37100	LOC_Os03g58830		LOC_Os09g14670				LOC_Os06g13560	LOC_Os08g13640
LOC_Os07g35260	LOC_Os03g12260		LOC_Os09g26880				LOC_Os06g06910	LOC_Os08g13350
LOC_Os07g41200	LOC_Os03g27760		LOC_Os09g08420				LOC_Os06g05050	LOC_Os08g23410
LOC_Os07g38620	LOC_Os03g10640		LOC_Os09g22320				LOC_Os06g06050	LOC_Os08g37940
LOC_Os07g43770	LOC_Os03g21510		LOC_Os09g22470				LOC_Os06g46149	LOC_Os08g34720
LOC_Os07g44060	LOC_Os03g51440		LOC_Os09g26900				LOC_Os07g04840	LOC_Os08g01514
LOC_Os07g46220	LOC_Os03g50520		LOC_Os09g38020				LOC_Os07g38850	LOC_Os08g28710
LOC_Os07g20135	LOC_Os03g08900		LOC_Os09g38570				LOC_Os07g30640	LOC_Os08g01880
LOC_Os07g23660	LOC_Os03g47070		LOC_Os09g13680				LOC_Os07g37250	LOC_Os08g01380
LOC_Os07g43310	LOC_Os03g04130		LOC_Os09g39270				LOC_Os07g09970	LOC_Os08g16790
LOC_Os07g35560	LOC_Os03g25500		LOC_Os09g27920				LOC_Os07g47090	LOC_Os08g11480
LOC_Os07g33450	LOC_Os03g27590		LOC_Os09g37920				LOC_Os07g18300	LOC_Os08g43440
LOC_Os07g32340	LOC_Os03g18160		LOC_Os09g06620				LOC_Os07g01340	LOC_Os08g42730
LOC_Os07g44290	LOC_Os03g08470		LOC_Os10g31330				LOC_Os07g49400	LOC_Os08g16570
LOC_Os07g40860	LOC_Os03g04110		LOC_Os10g19910				LOC_Os07g04310	LOC_Os08g08120
LOC_Os07g36250	LOC_Os03g61810		LOC_Os10g42620				LOC_Os07g04480	LOC_Os08g41290
LOC_Os07g46130	LOC_Os04g44670		LOC_Os10g04342				LOC_Os07g29940	LOC_Os08g03610
LOC_Os07g41360	LOC_Os04g52590		LOC_Os10g03490				LOC_Os07g23810	LOC_Os08g42850
LOC_Os07g11000	LOC_Os04g38060		LOC_Os10g22700				LOC_Os07g06940	LOC_Os08g03420
LOC_Os07g42730	LOC_Os04g43440		LOC_Os10g22830				LOC_Os07g48160	LOC_Os08g43240
LOC_Os07g38120	LOC_Os04g36800		LOC_Os10g34680				LOC_Os07g48040	LOC_Os08g02490
LOC_Os07g38630	LOC_Os04g43910		LOC_Os10g22720				LOC_Os07g03730	LOC_Os08g41810
LOC_Os07g47670	LOC_Os04g40470		LOC_Os10g30910				LOC_Os07g08710	LOC_Os08g03579
LOC_Os07g43070	LOC_Os04g51300		LOC_Os10g42830				LOC_Os07g36690	LOC_Os08g36580
LOC_Os07g42590	LOC_Os04g45900		LOC_Os10g35180				LOC_Os07g36330	LOC_Os08g06360
LOC_Os07g41310	LOC_Os04g42870		LOC_Os10g10040				LOC_Os07g39460	LOC_Os08g36860
LOC_Os07g39350	LOC_Os04g41875		LOC_Os10g38189				LOC_Os07g26110	LOC_Os08g30634
LOC_Os07g03890	LOC_Os04g52180		LOC_Os10g34480				LOC_Os07g36390	LOC_Os08g38990
LOC_Os07g42160	LOC_Os04g52190		LOC_Os10g17590				LOC_Os07g29750	LOC_Os08g07300
LOC_Os07g45560	LOC_Os04g55840		LOC_Os10g20990				LOC_Os07g06450	LOC_Os08g38600
LOC_Os07g41600	LOC_Os04g11980		LOC_Os10g35310				LOC_Os07g36370	LOC_Os08g04140
LOC_Os07g48570	LOC_Os04g59560		LOC_Os10g04050				LOC_Os08g43570	LOC_Os08g07330
LOC_Os07g35140	LOC_Os04g57020		LOC_Os10g30620				LOC_Os08g34984	LOC_Os08g35600
LOC_Os07g43990	LOC_Os04g12920		LOC_Os10g18700				LOC_Os08g17390	LOC_Os08g03450
LOC_Os07g02200	LOC_Os04g44870		LOC_Os10g12130				LOC_Os08g45060	LOC_Os08g06530
LOC_Os07g34070	LOC_Os04g56240		LOC_Os10g04700				LOC_Os08g06700	LOC_Os08g42380
LOC_Os07g32170	LOC_Os04g17500		LOC_Os10g08780				LOC_Os08g45030	LOC_Os08g33710
LOC_Os07g35240	LOC_Os04g31790		LOC_Os10g17510				LOC_Os08g09690	LOC_Os08g23780
LOC_Os07g04110	LOC_Os04g42650		LOC_Os10g28440				LOC_Os08g35590	LOC_Os08g19670
LOC_Os07g07974	LOC_Os04g38525		LOC_Os10g27330				LOC_Os08g36150	LOC_Os08g40180
LOC_Os07g49070	LOC_Os04g35530		LOC_Os10g06770				LOC_Os08g31140	LOC_Os08g43160
LOC_Os07g41320	LOC_Os04g43380		LOC_Os10g34360				LOC_Os08g37570	LOC_Os08g10649
LOC_Os07g10910	LOC_Os04g54320		LOC_Os10g22570				LOC_Os08g06690	LOC_Os08g20680
LOC_Os07g47350	LOC_Os04g44820		LOC_Os10g38110				LOC_Os08g39140	LOC_Os08g30540
LOC_Os07g45060	LOC_Os04g58504		LOC_Os10g37660				LOC_Os08g15710	LOC_Os08g31750
LOC_Os07g47830	LOC_Os04g53350		LOC_Os10g17580				LOC_Os08g44840	LOC_Os08g03290
LOC_Os07g35580	LOC_Os04g31610		LOC_Os10g19919				LOC_Os08g39270	LOC_Os08g23740
LOC_Os07g37730	LOC_Os04g32240		LOC_Os10g35460				LOC_Os08g12410	LOC_Os08g13430
LOC_Os07g01310	LOC_Os04g38290		LOC_Os10g33920				LOC_Os08g44020	LOC_Os08g38850
LOC_Os07g23930	LOC_Os04g45480		LOC_Os10g14180				LOC_Os09g38130	LOC_Os08g06250
LOC_Os07g42310	LOC_Os05g34830		LOC_Os10g20450				LOC_Os09g28750	LOC_Os08g30740
LOC_Os07g37620	LOC_Os05g38210		LOC_Os10g20650				LOC_Os09g39190	LOC_Os08g40610
LOC_Os07g40620	LOC_Os05g49860		LOC_Os10g36650				LOC_Os10g29670	LOC_Os08g24390
LOC_Os07g44230	LOC_Os05g41220		LOC_Os10g27360				LOC_Os10g40710	LOC_Os08g10080
LOC_Os07g40520	LOC_Os05g43310		LOC_Os10g33550				LOC_Os10g41710	LOC_Os08g06040
LOC_Os07g47590	LOC_Os05g10625		LOC_Os10g35470				LOC_Os10g32400	LOC_Os08g42920
LOC_Os07g43560	LOC_Os05g01190		LOC_Os10g35580				LOC_Os10g39920	LOC_Os08g44300
LOC_Os07g03910	LOC_Os05g41030		LOC_Os10g20470				LOC_Os10g39150	LOC_Os08g44050
LOC_Os07g35940	LOC_Os05g43390		LOC_Os10g42900				LOC_Os10g26850	LOC_Os08g07060
LOC_Os07g19030	LOC_Os06g49470		LOC_Os10g09200				LOC_Os10g31910	LOC_Os08g35620
LOC_Os07g32350	LOC_Os06g04270		LOC_Os10g37720				LOC_Os10g29220	LOC_Os08g37456
LOC_Os07g35870	LOC_Os06g14280		LOC_Os10g01110				LOC_Os11g04010	LOC_Os09g30120
LOC_Os07g26440	LOC_Os06g50080		LOC_Os10g30680				LOC_Os11g38640	LOC_Os09g03380
LOC_Os07g36590	LOC_Os06g05880		LOC_Os10g01134				LOC_Os11g13750	LOC_Os09g07660
LOC_Os07g38840	LOC_Os06g05520		LOC_Os10g19160				LOC_Os11g14120	LOC_Os09g28670
LOC_Os07g46720	LOC_Os06g49070		LOC_Os10g18026				LOC_Os11g43630	LOC_Os09g21710
LOC_Os07g32660	LOC_Os06g10280		LOC_Os10g02210				LOC_Os11g44580	LOC_Os09g24990
LOC_Os07g18230	LOC_Os06g11980		LOC_Os10g35070				LOC_Os11g32260	LOC_Os09g30130
LOC_Os07g41190	LOC_Os06g10520		LOC_Os10g33230				LOC_Os11g11710	LOC_Os09g29460
LOC_Os07g10750	LOC_Os06g18830		LOC_Os10g27174				LOC_Os11g11730	LOC_Os09g28890
LOC_Os07g43940	LOC_Os06g38450		LOC_Os10g36690				LOC_Os11g05930	LOC_Os09g04300
LOC_Os07g45550	LOC_Os06g14406		LOC_Os10g02880				LOC_Os11g35980	LOC_Os09g21120
LOC_Os07g40130	LOC_Os06g44374		LOC_Os10g30200				LOC_Os11g38930	LOC_Os09g14860
LOC_Os07g47700	LOC_Os06g15400		LOC_Os10g11012				LOC_Os11g41840	LOC_Os09g28050
LOC_Os07g47480	LOC_Os06g44170		LOC_Os10g33130				LOC_Os11g42550	LOC_Os09g14800
LOC_Os07g33660	LOC_Os06g04510		LOC_Os10g39770				LOC_Os11g29720	LOC_Os09g22000
LOC_Os07g48460	LOC_Os06g09560		LOC_Os10g37730				LOC_Os11g05980	LOC_Os09g01650
LOC_Os07g40800	LOC_Os06g01210		LOC_Os10g04690				LOC_Os11g11330	LOC_Os09g28690
LOC_Os07g12230	LOC_Os06g14420		LOC_Os10g04130				LOC_Os11g38620	LOC_Os09g28019
LOC_Os07g41790	LOC_Os06g05450		LOC_Os10g19970				LOC_Os12g34890	LOC_Os09g25600
LOC_Os07g43430	LOC_Os07g38850		LOC_Os10g17790				LOC_Os12g02290	LOC_Os09g27750
LOC_Os07g07680	LOC_Os07g37420		LOC_Os10g35730				LOC_Os12g03040	LOC_Os09g26830
LOC_Os07g37990	LOC_Os07g26940		LOC_Os10g42320					LOC_Os09g24440
LOC_Os07g49230	LOC_Os07g37250		LOC_Os10g06720					LOC_Os09g29690
LOC_Os07g36170	LOC_Os07g09970		LOC_Os10g32680					LOC_Os09g23160
LOC_Os07g42960	LOC_Os07g47090		LOC_Os10g28970					LOC_Os09g23820
LOC_Os07g23970	LOC_Os07g37550		LOC_Os10g17690					LOC_Os09g28390
LOC_Os07g37110	LOC_Os07g18300		LOC_Os10g39130					LOC_Os09g26810
LOC_Os07g31840	LOC_Os07g49400		LOC_Os10g38470					LOC_Os09g08430
LOC_Os07g23030	LOC_Os07g39430		LOC_Os10g32990					LOC_Os09g06499
LOC_Os07g31599	LOC_Os07g02440		LOC_Os10g42970					LOC_Os09g29239
LOC_Os07g37610	LOC_Os07g48040		LOC_Os10g15164					LOC_Os09g06464
LOC_Os07g40270	LOC_Os07g06830		LOC_Os10g39970					LOC_Os09g30140
LOC_Os07g39310	LOC_Os07g03730		LOC_Os10g05820					LOC_Os09g09520
LOC_Os07g32590	LOC_Os07g08710		LOC_Os10g25660					LOC_Os09g27050
LOC_Os07g30220	LOC_Os07g08770		LOC_Os10g38580					LOC_Os09g28500
LOC_Os07g45100	LOC_Os07g05390		LOC_Os10g27390					LOC_Os09g25390
LOC_Os07g37400	LOC_Os07g36390		LOC_Os10g33210					LOC_Os09g33490
LOC_Os07g30150	LOC_Os07g10120		LOC_Os10g34150					LOC_Os09g02410
LOC_Os07g37640	LOC_Os07g36570		LOC_Os10g24954					LOC_Os09g24580
LOC_Os07g06850	LOC_Os07g27960		LOC_Os10g32630					LOC_Os09g27650
LOC_Os07g01820	LOC_Os07g06450		LOC_Os10g11100					LOC_Os09g33470
LOC_Os07g23480	LOC_Os07g07490		LOC_Os11g41650					LOC_Os09g04440
LOC_Os07g18930	LOC_Os07g49520		LOC_Os11g45740					LOC_Os09g25740
LOC_Os07g41660	LOC_Os07g07410		LOC_Os11g24374					LOC_Os09g28680
LOC_Os07g40510	LOC_Os08g31980		LOC_Os11g41210					LOC_Os09g25620
LOC_Os07g29310	LOC_Os08g37810		LOC_Os11g08020					LOC_Os09g39320
LOC_Os07g27180	LOC_Os08g13920		LOC_Os11g09370					LOC_Os09g06719
LOC_Os07g48630	LOC_Os08g14860		LOC_Os11g12740					LOC_Os09g27700
LOC_Os07g47960	LOC_Os08g36150		LOC_Os11g02070					LOC_Os09g20820
LOC_Os07g06620	LOC_Os08g44370		LOC_Os11g05530					LOC_Os09g28210
LOC_Os07g46920	LOC_Os08g44420		LOC_Os11g03940					LOC_Os09g11480
LOC_Os07g38890	LOC_Os08g36480		LOC_Os11g05200					LOC_Os09g25410
LOC_Os07g17330	LOC_Os08g14020		LOC_Os11g03420					LOC_Os09g27500
LOC_Os07g36130	LOC_Os08g11470		LOC_Os11g34020					LOC_Os09g26580
LOC_Os07g32600	LOC_Os08g15710		LOC_Os11g45295					LOC_Os09g29670
LOC_Os07g05950	LOC_Os08g43680		LOC_Os11g25560					LOC_Os09g28120
LOC_Os07g02810	LOC_Os08g34360		LOC_Os11g19864					LOC_Os09g24970
LOC_Os07g22504	LOC_Os08g04800		LOC_Os11g09020					LOC_Os09g04670
LOC_Os07g39280	LOC_Os08g45220		LOC_Os11g04104					LOC_Os09g21040
LOC_Os07g18750	LOC_Os09g39190		LOC_Os11g25780					LOC_Os09g28440
LOC_Os07g47201	LOC_Os09g39620		LOC_Os11g45560					LOC_Os09g26210
LOC_Os07g03740	LOC_Os09g39230		LOC_Os11g10710					LOC_Os09g24670
LOC_Os07g03870	LOC_Os10g35520		LOC_Os11g14140					LOC_Os09g23110
LOC_Os07g40930	LOC_Os10g29670		LOC_Os11g02240					LOC_Os09g30250
LOC_Os07g31400	LOC_Os10g33760		LOC_Os11g47330					LOC_Os09g07570
LOC_Os07g19140	LOC_Os10g12750		LOC_Os11g41170					LOC_Os09g28000
LOC_Os07g47990	LOC_Os10g41710		LOC_Os11g02630					LOC_Os09g12300
LOC_Os07g48690	LOC_Os10g07440		LOC_Os11g44970					LOC_Os09g31380
LOC_Os07g23570	LOC_Os10g38080		LOC_Os11g09180					LOC_Os09g25314
LOC_Os07g09670	LOC_Os10g32700		LOC_Os11g10530					LOC_Os09g23560
LOC_Os07g36140	LOC_Os10g25290		LOC_Os11g36030					LOC_Os09g38400
LOC_Os07g23640	LOC_Os11g46200		LOC_Os11g02670					LOC_Os09g39180
LOC_Os07g36630	LOC_Os11g01340		LOC_Os11g25454					LOC_Os09g02770
LOC_Os08g20090	LOC_Os11g01610		LOC_Os11g33270					LOC_Os09g13400
LOC_Os08g37250	LOC_Os11g30484		LOC_Os11g37080					LOC_Os09g20650
LOC_Os08g41280	LOC_Os12g14939		LOC_Os11g45790					LOC_Os09g09800
LOC_Os08g33150	LOC_Os12g07800		LOC_Os11g02054					LOC_Os09g09570
LOC_Os08g02850	LOC_Os12g32140		LOC_Os11g36090					LOC_Os09g07764
LOC_Os08g43400	LOC_Os12g32770		LOC_Os11g37260					LOC_Os09g25760
LOC_Os08g02300	LOC_Os12g02540		LOC_Os11g03300					LOC_Os09g14600
LOC_Os08g42100	LOC_Os12g02690		LOC_Os11g07120					LOC_Os09g24130
LOC_Os08g43430	LOC_Os12g05420		LOC_Os11g02080					LOC_Os09g26310
LOC_Os08g30020	LOC_Os12g02440		LOC_Os11g37300					LOC_Os09g23350
LOC_Os08g17784	LOC_Os12g12560		LOC_Os11g31630					LOC_Os09g21210
LOC_Os08g42750	LOC_Os12g03040		LOC_Os11g33180					LOC_Os09g38750
LOC_Os08g44590	LOC_Os12g43720		LOC_Os11g06990					LOC_Os09g23595
LOC_Os08g40590			LOC_Os11g07010					LOC_Os09g39760
LOC_Os08g39450			LOC_Os11g02710					LOC_Os10g42620
LOC_Os08g38160			LOC_Os11g03190					LOC_Os10g13550
LOC_Os08g40170			LOC_Os11g34690					LOC_Os10g22560
LOC_Os08g39840			LOC_Os11g10540					LOC_Os10g34930
LOC_Os08g09110			LOC_Os11g40150					LOC_Os10g32770
LOC_Os08g38210			LOC_Os11g33090					LOC_Os10g19960
LOC_Os08g07840			LOC_Os11g04680					LOC_Os10g35110
LOC_Os08g12830			LOC_Os11g10090					LOC_Os10g08022
LOC_Os08g44620			LOC_Os11g28910					LOC_Os10g43060
LOC_Os08g41340			LOC_Os11g36940					LOC_Os10g22890
LOC_Os08g41630			LOC_Os11g28730					LOC_Os10g34795
LOC_Os08g17160			LOC_Os11g43320					LOC_Os10g21110
LOC_Os08g41880			LOC_Os11g03370					LOC_Os10g42410
LOC_Os08g43270			LOC_Os11g07260					LOC_Os10g22520
LOC_Os08g01330			LOC_Os11g12530					LOC_Os10g09930
LOC_Os08g38040			LOC_Os11g07130					LOC_Os10g35870
LOC_Os08g41780			LOC_Os11g34710					LOC_Os10g12290
LOC_Os08g24770			LOC_Os11g36930					LOC_Os10g32920
LOC_Os08g08820			LOC_Os11g05614					LOC_Os10g30410
LOC_Os08g30150			LOC_Os11g37280					LOC_Os10g32600
LOC_Os08g03990			LOC_Os11g03820					LOC_Os10g09990
LOC_Os08g15590			LOC_Os11g47560					LOC_Os10g18340
LOC_Os08g09610			LOC_Os11g44330					LOC_Os10g06700
LOC_Os08g38086			LOC_Os11g27570					LOC_Os10g27330
LOC_Os08g10440			LOC_Os11g10910					LOC_Os10g35260
LOC_Os08g42420			LOC_Os11g41970					LOC_Os10g30450
LOC_Os08g25720			LOC_Os11g30560					LOC_Os10g30944
LOC_Os08g39870			LOC_Os11g09200					LOC_Os10g37660
LOC_Os08g23710			LOC_Os11g38890					LOC_Os10g38140
LOC_Os08g20636			LOC_Os11g32650					LOC_Os10g30300
LOC_Os08g01830			LOC_Os11g13670					LOC_Os10g04860
LOC_Os08g06210			LOC_Os11g05660					LOC_Os10g01044
LOC_Os08g13280			LOC_Os11g02720					LOC_Os10g13900
LOC_Os08g42840			LOC_Os11g04720					LOC_Os10g33920
LOC_Os08g35190			LOC_Os11g11650					LOC_Os10g34180
LOC_Os08g09230			LOC_Os11g47809					LOC_Os10g37520
LOC_Os08g30070			LOC_Os11g31020					LOC_Os10g02920
LOC_Os08g13270			LOC_Os11g05190					LOC_Os10g36650
LOC_Os08g38220			LOC_Os11g36560					LOC_Os10g42210
LOC_Os08g37370			LOC_Os11g39040					LOC_Os10g02040
LOC_Os08g24850			LOC_Os11g02440					LOC_Os10g25430
LOC_Os08g23140			LOC_Os11g44340					LOC_Os10g33270
LOC_Os08g37115			LOC_Os11g10740					LOC_Os10g05210
LOC_Os08g10244			LOC_Os11g03620					LOC_Os10g15310
LOC_Os08g30120			LOC_Os11g25330					LOC_Os10g08474
LOC_Os08g40910			LOC_Os11g07430					LOC_Os10g01110
LOC_Os08g17870			LOC_Os11g29870					LOC_Os10g42299
LOC_Os08g40850			LOC_Os11g11780					LOC_Os10g33790
LOC_Os08g25090			LOC_Os11g02180					LOC_Os10g30790
LOC_Os08g28180			LOC_Os11g09979					LOC_Os10g35070
LOC_Os08g03640			LOC_Os11g47840					LOC_Os10g27174
LOC_Os08g02110			LOC_Os11g44930					LOC_Os10g18400
LOC_Os08g17500			LOC_Os11g47530					LOC_Os10g18370
LOC_Os08g13250			LOC_Os11g29900					LOC_Os10g10480
LOC_Os08g28710			LOC_Os11g13540					LOC_Os10g11260
LOC_Os08g34320			LOC_Os11g39680					LOC_Os10g02990
LOC_Os08g06280			LOC_Os11g22310					LOC_Os10g42910
LOC_Os08g38060			LOC_Os11g13630					LOC_Os10g36703
LOC_Os08g40270			LOC_Os11g47570					LOC_Os10g42800
LOC_Os08g41810			LOC_Os11g42010					LOC_Os10g22590
LOC_Os08g37444			LOC_Os11g31980					LOC_Os10g41330
LOC_Os08g30110			LOC_Os11g47590					LOC_Os10g07080
LOC_Os08g41890			LOC_Os11g38650					LOC_Os10g42240
LOC_Os08g28400			LOC_Os11g05390					LOC_Os10g08930
LOC_Os08g18910			LOC_Os11g47550					LOC_Os10g37600
LOC_Os08g38270			LOC_Os11g48080					LOC_Os10g05940
LOC_Os08g06090			LOC_Os12g36240					LOC_Os10g36530
LOC_Os08g27180			LOC_Os12g38920					LOC_Os10g18490
LOC_Os08g42380			LOC_Os12g25490					LOC_Os10g29180
LOC_Os08g19420			LOC_Os12g29330					LOC_Os10g33370
LOC_Os08g01680			LOC_Os12g14440					LOC_Os10g41460
LOC_Os08g29200			LOC_Os12g44100					LOC_Os10g36000
LOC_Os08g33650			LOC_Os12g39090					LOC_Os10g05790
LOC_Os08g40180			LOC_Os12g26290					LOC_Os10g13850
LOC_Os08g06140			LOC_Os12g06464					LOC_Os10g17680
LOC_Os08g43450			LOC_Os12g38910					LOC_Os10g22510
LOC_Os08g03350			LOC_Os12g39640					LOC_Os10g16974
LOC_Os08g36760			LOC_Os12g03800					LOC_Os10g39700
LOC_Os08g14450			LOC_Os12g29570					LOC_Os10g39170
LOC_Os08g27810			LOC_Os12g27810					LOC_Os10g37760
LOC_Os08g04120			LOC_Os12g23090					LOC_Os10g27390
LOC_Os08g01520			LOC_Os12g42200					LOC_Os10g27470
LOC_Os08g36910			LOC_Os12g37110					LOC_Os10g20550
LOC_Os08g35740			LOC_Os12g06570					LOC_Os10g33730
LOC_Os08g37060			LOC_Os12g24420					LOC_Os10g03220
LOC_Os08g29854			LOC_Os12g38960					LOC_Os11g45740
LOC_Os08g31910			LOC_Os12g43870					LOC_Os11g39640
LOC_Os08g13014			LOC_Os12g03880					LOC_Os11g25920
LOC_Os08g27580			LOC_Os12g06480					LOC_Os11g44800
LOC_Os08g07260			LOC_Os12g42140					LOC_Os11g07960
LOC_Os08g29580			LOC_Os12g39880					LOC_Os11g10300
LOC_Os08g37104			LOC_Os12g39250					LOC_Os11g34150
LOC_Os08g06100			LOC_Os12g44170					LOC_Os11g34460
LOC_Os09g10770			LOC_Os12g38570					LOC_Os11g45730
LOC_Os09g29630			LOC_Os12g30320					LOC_Os11g43640
LOC_Os09g25490			LOC_Os12g29220					LOC_Os11g24450
LOC_Os09g28560			LOC_Os12g07100					LOC_Os11g34110
LOC_Os09g28230			LOC_Os12g02200					LOC_Os11g03600
LOC_Os09g28580			LOC_Os12g44370					LOC_Os11g36060
LOC_Os09g01960			LOC_Os12g37519					LOC_Os11g41160
LOC_Os09g25810			LOC_Os12g39400					LOC_Os11g31690
LOC_Os09g26960			LOC_Os12g05260					LOC_Os11g10480
LOC_Os09g21710			LOC_Os12g38900					LOC_Os11g37200
LOC_Os09g28300			LOC_Os12g24650					LOC_Os11g40140
LOC_Os09g24710			LOC_Os12g05080					LOC_Os11g03540
LOC_Os09g36220			LOC_Os12g24310					LOC_Os11g36960
LOC_Os09g04220			LOC_Os12g38150					LOC_Os11g25780
LOC_Os09g21120			LOC_Os12g30000					LOC_Os11g10470
LOC_Os09g26660			LOC_Os12g24020					LOC_Os11g24050
LOC_Os09g26180			LOC_Os12g11500					LOC_Os11g14140
LOC_Os09g25570			LOC_Os12g42280					LOC_Os11g22350
LOC_Os09g04050			LOC_Os12g42300					LOC_Os11g37520
LOC_Os09g29890			LOC_Os12g23450					LOC_Os11g41170
LOC_Os09g29690			LOC_Os12g40360					LOC_Os11g05540
LOC_Os09g27950			LOC_Os12g06440					LOC_Os11g41100
LOC_Os09g08072			LOC_Os12g38610					LOC_Os11g04670
LOC_Os09g25070			LOC_Os12g34240					LOC_Os11g10570
LOC_Os09g28354			LOC_Os12g23520					LOC_Os11g19160
LOC_Os09g26620			LOC_Os12g36220					LOC_Os11g07980
LOC_Os09g10980			LOC_Os12g04450					LOC_Os11g37080
LOC_Os09g20990			LOC_Os12g04880					LOC_Os11g18940
LOC_Os09g08120			LOC_Os12g06550					LOC_Os11g38959
LOC_Os09g14700			LOC_Os12g02040					LOC_Os11g10070
LOC_Os09g24840			LOC_Os12g06250					LOC_Os11g39990
LOC_Os09g39860			LOC_Os12g39970					LOC_Os11g03160
LOC_Os09g09370			LOC_Os12g04990					LOC_Os11g10060
LOC_Os09g29080			LOC_Os12g25690					LOC_Os11g36400
LOC_Os09g09520			LOC_Os12g06960					LOC_Os11g17380
LOC_Os09g27050			LOC_Os12g04500					LOC_Os11g03484
LOC_Os09g28720			LOC_Os12g37260					LOC_Os11g03390
LOC_Os09g08510			LOC_Os12g07440					LOC_Os11g02540
LOC_Os09g07120			LOC_Os12g44010					LOC_Os11g29230
LOC_Os09g10274			LOC_Os12g06410					LOC_Os11g10780
LOC_Os09g24330			LOC_Os12g29670					LOC_Os11g45710
LOC_Os09g26999			LOC_Os12g31450					LOC_Os11g06240
LOC_Os09g29940			LOC_Os12g31810					LOC_Os11g07270
LOC_Os09g09830			LOC_Os12g44260					LOC_Os11g40070
LOC_Os09g11520			LOC_Os12g06790					LOC_Os11g44560
LOC_Os09g28770			LOC_Os12g04230					LOC_Os11g24070
LOC_Os09g25000			LOC_Os12g43940					LOC_Os11g08670
LOC_Os09g02710			LOC_Os12g06080					LOC_Os11g06880
LOC_Os09g33710			LOC_Os12g06740					LOC_Os11g17440
LOC_Os09g05030			LOC_Os12g38750					LOC_Os11g05614
LOC_Os09g29100			LOC_Os12g04090					LOC_Os11g29190
LOC_Os09g08370			LOC_Os12g31860					LOC_Os11g06150
LOC_Os09g29520			LOC_Os12g12600					LOC_Os11g31530
LOC_Os09g27610			LOC_Os12g41260					LOC_Os11g25040
LOC_Os09g23620			LOC_Os12g39680					LOC_Os11g34610
LOC_Os09g27135			LOC_Os12g34310					LOC_Os11g34940
LOC_Os09g20820			LOC_Os12g40180					LOC_Os11g47600
LOC_Os09g07450			LOC_Os12g41140					LOC_Os11g03820
LOC_Os09g37012			LOC_Os12g12080					LOC_Os11g26890
LOC_Os09g07380			LOC_Os12g12580					LOC_Os11g07020
LOC_Os09g23084			LOC_Os12g04660					LOC_Os11g06234
LOC_Os09g25060			LOC_Os12g39110					LOC_Os11g09010
LOC_Os09g28440			LOC_Os12g42340					LOC_Os11g24610
LOC_Os09g04310			LOC_Os12g23460					LOC_Os11g37230
LOC_Os09g30250			LOC_Os12g05210					LOC_Os11g10260
LOC_Os09g39060			LOC_Os12g13640					LOC_Os11g05760
LOC_Os09g27820			LOC_Os12g04590					LOC_Os11g06740
LOC_Os09g20650			LOC_Os12g15340					LOC_Os11g19840
LOC_Os09g36320			LOC_Os12g02250					LOC_Os11g24560
LOC_Os09g37958			LOC_Os12g16290					LOC_Os11g20689
LOC_Os09g26310			LOC_Os12g03790					LOC_Os11g12050
LOC_Os09g25290			LOC_Os12g35690					LOC_Os11g03670
LOC_Os09g09680			LOC_Os12g40370					LOC_Os11g36180
LOC_Os09g27920			LOC_Os12g24100					LOC_Os11g13850
LOC_Os09g36680			LOC_Os12g07840					LOC_Os11g36740
LOC_Os09g26920			LOC_Os12g04470					LOC_Os11g04070
LOC_Os09g37860			LOC_Os01g24880					LOC_Os11g06340
LOC_Os09g39760			LOC_Os01g14090					LOC_Os11g43895
LOC_Os10g36848			LOC_Os01g71100					LOC_Os11g05556
LOC_Os10g26110			LOC_Os01g38520					LOC_Os11g42850
LOC_Os10g30600			LOC_Os01g61630					LOC_Os11g04490
LOC_Os10g04342			LOC_Os01g56530					LOC_Os11g07160
LOC_Os10g06630			LOC_Os01g07560					LOC_Os11g41610
LOC_Os10g42040			LOC_Os01g21144					LOC_Os11g07140
LOC_Os10g04450			LOC_Os01g45040					LOC_Os11g09680
LOC_Os10g31040			LOC_Os01g28840					LOC_Os11g31540
LOC_Os10g32500			LOC_Os01g34010					LOC_Os11g02520
LOC_Os10g32770			LOC_Os01g50310					LOC_Os11g29680
LOC_Os10g22980			LOC_Os01g26000					LOC_Os11g08850
LOC_Os10g21940			LOC_Os01g57520					LOC_Os11g08680
LOC_Os10g34910			LOC_Os01g67390					LOC_Os11g48050
LOC_Os10g36880			LOC_Os01g71106					LOC_Os11g35710
LOC_Os10g34940			LOC_Os01g54980					LOC_Os11g43620
LOC_Os10g03570			LOC_Os01g10130					LOC_Os11g02580
LOC_Os10g10080			LOC_Os01g01080					LOC_Os11g04370
LOC_Os10g43060			LOC_Os01g50350					LOC_Os11g22310
LOC_Os10g35290			LOC_Os01g28600					LOC_Os12g14080
LOC_Os10g42660			LOC_Os01g33204					LOC_Os12g29340
LOC_Os10g21470			LOC_Os01g22039					LOC_Os12g14440
LOC_Os10g20310			LOC_Os01g71624					LOC_Os12g32950
LOC_Os10g38189			LOC_Os01g39710					LOC_Os12g07260
LOC_Os10g37340			LOC_Os01g47050					LOC_Os12g31350
LOC_Os10g42410			LOC_Os01g15990					LOC_Os12g42570
LOC_Os10g22520			LOC_Os01g37000					LOC_Os12g05040
LOC_Os10g35870			LOC_Os01g47100					LOC_Os12g44190
LOC_Os10g25674			LOC_Os01g18220					LOC_Os12g31000
LOC_Os10g23050			LOC_Os01g27160					LOC_Os12g38730
LOC_Os10g32880			LOC_Os02g34450					LOC_Os12g10540
LOC_Os10g35040			LOC_Os02g57860					LOC_Os12g39310
LOC_Os10g39510			LOC_Os02g53020					LOC_Os12g10630
LOC_Os10g37240			LOC_Os02g37850					LOC_Os12g29290
LOC_Os10g37230			LOC_Os02g01130					LOC_Os12g34350
LOC_Os10g39140			LOC_Os02g45054					LOC_Os12g10740
LOC_Os10g30450			LOC_Os02g29090					LOC_Os12g38960
LOC_Os10g04110			LOC_Os02g50350					LOC_Os12g06480
LOC_Os10g22570			LOC_Os02g55330					LOC_Os12g25200
LOC_Os10g38110			LOC_Os02g53740					LOC_Os12g38570
LOC_Os10g42400			LOC_Os02g54830					LOC_Os12g30320
LOC_Os10g42430			LOC_Os02g13304					LOC_Os12g19530
LOC_Os10g29320			LOC_Os02g21230					LOC_Os12g36210
LOC_Os10g33920			LOC_Os02g57280					LOC_Os12g39980
LOC_Os10g03780			LOC_Os02g19860					LOC_Os12g07380
LOC_Os10g12620			LOC_Os02g53180					LOC_Os12g05110
LOC_Os10g39710			LOC_Os02g02240					LOC_Os12g22489
LOC_Os10g25420			LOC_Os02g36880					LOC_Os12g38900
LOC_Os10g12354			LOC_Os02g46090					LOC_Os12g01510
LOC_Os10g36650			LOC_Os02g56440					LOC_Os12g06290
LOC_Os10g40590			LOC_Os02g27160					LOC_Os12g32620
LOC_Os10g04290			LOC_Os02g55600					LOC_Os12g39840
LOC_Os10g42690			LOC_Os02g01790					LOC_Os12g04424
LOC_Os10g07480			LOC_Os02g03990					LOC_Os12g39200
LOC_Os10g37720			LOC_Os02g48640					LOC_Os12g09620
LOC_Os10g14194			LOC_Os02g16460					LOC_Os12g42610
LOC_Os10g30790			LOC_Os02g49950					LOC_Os12g23980
LOC_Os10g35070			LOC_Os02g49420					LOC_Os12g44060
LOC_Os10g36390			LOC_Os02g19380					LOC_Os12g07370
LOC_Os10g39500			LOC_Os02g49860					LOC_Os12g05050
LOC_Os10g41430			LOC_Os02g50730					LOC_Os12g43830
LOC_Os10g25230			LOC_Os03g17700					LOC_Os12g10784
LOC_Os10g33862			LOC_Os03g63390					LOC_Os12g38850
LOC_Os10g22590			LOC_Os03g17410					LOC_Os12g14059
LOC_Os10g21784			LOC_Os03g14010					LOC_Os12g31460
LOC_Os10g35730			LOC_Os03g21030					LOC_Os12g44010
LOC_Os10g34290			LOC_Os03g08920					LOC_Os12g23170
LOC_Os10g27170			LOC_Os03g52940					LOC_Os12g37920
LOC_Os10g39130			LOC_Os03g09230					LOC_Os12g07110
LOC_Os10g29274			LOC_Os03g24640					LOC_Os12g13800
LOC_Os10g13850			LOC_Os03g17730					LOC_Os12g04260
LOC_Os10g16974			LOC_Os03g57050					LOC_Os12g38040
LOC_Os10g22484			LOC_Os03g31944					LOC_Os12g30550
LOC_Os10g26500			LOC_Os03g01150					LOC_Os12g40190
LOC_Os10g27310			LOC_Os03g50540					LOC_Os12g18729
LOC_Os10g39660			LOC_Os03g22560					LOC_Os12g39860
LOC_Os10g28640			LOC_Os03g39890					LOC_Os12g33230
LOC_Os11g45740			LOC_Os03g50350					LOC_Os12g01240
LOC_Os11g11100			LOC_Os03g53340					LOC_Os12g35610
LOC_Os11g47760			LOC_Os03g11420					LOC_Os12g40180
LOC_Os11g08110			LOC_Os03g16960					LOC_Os12g04690
LOC_Os11g26950			LOC_Os03g04020					LOC_Os12g12580
LOC_Os11g19800			LOC_Os03g10640					LOC_Os12g01210
LOC_Os11g05530			LOC_Os03g43810					LOC_Os12g26030
LOC_Os11g02130			LOC_Os03g59880					LOC_Os12g31830
LOC_Os11g42420			LOC_Os03g01170					LOC_Os12g37419
LOC_Os11g26594			LOC_Os03g56490					LOC_Os12g05550
LOC_Os11g34020			LOC_Os03g53350					LOC_Os12g05660
LOC_Os11g45540			LOC_Os03g40130					LOC_Os12g35640
LOC_Os11g10760			LOC_Os03g21400					LOC_Os12g02300
LOC_Os11g04104			LOC_Os03g17890					LOC_Os12g40860
LOC_Os11g08210			LOC_Os03g56100					LOC_Os12g32750
LOC_Os11g07600			LOC_Os03g53550					LOC_Os12g02250
LOC_Os11g42580			LOC_Os03g13320					LOC_Os12g43130
LOC_Os11g45990			LOC_Os03g52400					LOC_Os12g02570
LOC_Os11g37520			LOC_Os03g50280					LOC_Os12g17550
LOC_Os11g10100			LOC_Os03g55830					LOC_Os12g04150
LOC_Os11g29990			LOC_Os03g08470					LOC_Os12g10490
LOC_Os11g40450			LOC_Os04g57490					LOC_Os12g02720
LOC_Os11g04710			LOC_Os04g36740					LOC_Os12g37970
LOC_Os11g47320			LOC_Os04g28310					LOC_Os01g44394
LOC_Os11g37080			LOC_Os04g02850					LOC_Os01g19330
LOC_Os11g24500			LOC_Os04g58320					LOC_Os01g16130
LOC_Os11g02830			LOC_Os04g51350					LOC_Os01g38520
LOC_Os11g44950			LOC_Os04g36800					LOC_Os01g09220
LOC_Os11g26190			LOC_Os04g57300					LOC_Os01g04540
LOC_Os11g07124			LOC_Os04g52450					LOC_Os01g07800
LOC_Os11g46250			LOC_Os04g40470					LOC_Os01g28680
LOC_Os11g08330			LOC_Os04g59430					LOC_Os01g38580
LOC_Os11g38959			LOC_Os04g30750					LOC_Os01g68030
LOC_Os11g39990			LOC_Os04g33410					LOC_Os01g03020
LOC_Os11g10320			LOC_Os04g53830					LOC_Os01g14610
LOC_Os11g40610			LOC_Os04g39489					LOC_Os01g04690
LOC_Os11g26860			LOC_Os04g38400					LOC_Os01g25600
LOC_Os11g04210			LOC_Os04g48400					LOC_Os01g07340
LOC_Os11g06410			LOC_Os04g55650					LOC_Os01g71620
LOC_Os11g17970			LOC_Os04g56250					LOC_Os01g73450
LOC_Os11g26850			LOC_Os04g32620					LOC_Os01g34010
LOC_Os11g44600			LOC_Os04g40990					LOC_Os01g22990
LOC_Os11g01570			LOC_Os04g58610					LOC_Os01g17390
LOC_Os11g31650			LOC_Os04g58400					LOC_Os01g12210
LOC_Os11g02540			LOC_Os04g45160					LOC_Os01g18744
LOC_Os11g41890			LOC_Os04g31790					LOC_Os01g14830
LOC_Os11g33120			LOC_Os04g38270					LOC_Os01g09310
LOC_Os11g14220			LOC_Os04g30200					LOC_Os01g20110
LOC_Os11g06420			LOC_Os04g45200					LOC_Os01g15970
LOC_Os11g41150			LOC_Os04g38920					LOC_Os01g01600
LOC_Os11g03720			LOC_Os04g56100					LOC_Os01g20950
LOC_Os11g07040			LOC_Os04g47370					LOC_Os01g21250
LOC_Os11g33394			LOC_Os04g52320					LOC_Os01g11054
LOC_Os11g04300			LOC_Os04g58280					LOC_Os01g14850
LOC_Os11g07230			LOC_Os04g39100					LOC_Os01g44230
LOC_Os11g22960			LOC_Os04g46320					LOC_Os01g50410
LOC_Os11g44560			LOC_Os04g40770					LOC_Os01g28500
LOC_Os11g31700			LOC_Os04g24200					LOC_Os01g31610
LOC_Os11g40510			LOC_Os04g45480					LOC_Os01g27190
LOC_Os11g42970			LOC_Os04g31330					LOC_Os01g39990
LOC_Os11g11340			LOC_Os05g36360					LOC_Os01g19130
LOC_Os11g38010			LOC_Os05g49490					LOC_Os01g47570
LOC_Os11g26890			LOC_Os05g45170					LOC_Os01g36610
LOC_Os11g31480			LOC_Os05g07000					LOC_Os02g03280
LOC_Os11g27170			LOC_Os05g01330					LOC_Os02g58790
LOC_Os11g37759			LOC_Os05g41220					LOC_Os02g37970
LOC_Os11g14160			LOC_Os05g44340					LOC_Os02g47744
LOC_Os11g05010			LOC_Os05g24900					LOC_Os02g51820
LOC_Os11g19340			LOC_Os05g39790					LOC_Os02g45054
LOC_Os11g14150			LOC_Os05g01620					LOC_Os02g53140
LOC_Os11g04720			LOC_Os05g39980					LOC_Os02g06350
LOC_Os11g03670			LOC_Os05g40500					LOC_Os02g01350
LOC_Os11g05070			LOC_Os05g27110					LOC_Os02g04130
LOC_Os11g10770			LOC_Os05g39770					LOC_Os02g43770
LOC_Os11g27100			LOC_Os05g35410					LOC_Os02g50640
LOC_Os11g02440			LOC_Os05g43390					LOC_Os02g22290
LOC_Os11g40090			LOC_Os06g49520					LOC_Os02g21920
LOC_Os11g43895			LOC_Os06g40650					LOC_Os02g22820
LOC_Os11g37950			LOC_Os06g40170					LOC_Os02g21660
LOC_Os11g29380			LOC_Os06g04270					LOC_Os02g29774
LOC_Os11g11780			LOC_Os06g44660					LOC_Os02g50140
LOC_Os11g16480			LOC_Os06g42120					LOC_Os02g36340
LOC_Os11g29490			LOC_Os06g07580					LOC_Os02g18690
LOC_Os11g32270			LOC_Os06g45940					LOC_Os02g53260
LOC_Os11g47840			LOC_Os06g36560					LOC_Os02g48640
LOC_Os11g10850			LOC_Os06g13280					LOC_Os02g26890
LOC_Os11g02520			LOC_Os06g07600					LOC_Os02g36570
LOC_Os11g45250			LOC_Os06g05910					LOC_Os02g01820
LOC_Os11g07912			LOC_Os06g28990					LOC_Os02g35950
LOC_Os11g39160			LOC_Os06g40550					LOC_Os02g44710
LOC_Os11g39370			LOC_Os06g47880					LOC_Os03g22170
LOC_Os12g04110			LOC_Os06g11610					LOC_Os03g62610
LOC_Os12g42110			LOC_Os06g24920					LOC_Os03g14010
LOC_Os12g07390			LOC_Os06g22394					LOC_Os03g21030
LOC_Os12g07540			LOC_Os06g06290					LOC_Os03g10469
LOC_Os12g07260			LOC_Os06g06630					LOC_Os03g57569
LOC_Os12g34524			LOC_Os06g40240					LOC_Os03g46490
LOC_Os12g02470			LOC_Os06g13990					LOC_Os03g43100
LOC_Os12g38400			LOC_Os06g06510					LOC_Os03g59670
LOC_Os12g39310			LOC_Os06g13460					LOC_Os03g61680
LOC_Os12g42200			LOC_Os06g43150					LOC_Os03g17174
LOC_Os12g41200			LOC_Os06g47430					LOC_Os03g38980
LOC_Os12g13670			LOC_Os06g04510					LOC_Os03g59550
LOC_Os12g26880			LOC_Os06g05480					LOC_Os03g58204
LOC_Os12g09770			LOC_Os06g43870					LOC_Os03g51650
LOC_Os12g42884			LOC_Os06g13560					LOC_Os03g16860
LOC_Os12g14840			LOC_Os06g14310					LOC_Os03g10460
LOC_Os12g39880			LOC_Os06g45090					LOC_Os03g57190
LOC_Os12g28750			LOC_Os06g20610					LOC_Os03g13740
LOC_Os12g29220			LOC_Os06g43960					LOC_Os03g56110
LOC_Os12g07060			LOC_Os06g40770					LOC_Os03g04020
LOC_Os12g29660			LOC_Os07g02820					LOC_Os03g17250
LOC_Os12g05310			LOC_Os07g34520					LOC_Os03g15740
LOC_Os12g23150			LOC_Os07g08750					LOC_Os03g16910
LOC_Os12g02200			LOC_Os07g07620					LOC_Os03g42370
LOC_Os12g19040			LOC_Os07g48244					LOC_Os03g46310
LOC_Os12g05260			LOC_Os07g47970					LOC_Os03g43910
LOC_Os12g42430			LOC_Os07g18300					LOC_Os03g44380
LOC_Os12g42230			LOC_Os07g08540					LOC_Os03g03650
LOC_Os12g44230			LOC_Os07g02192					LOC_Os03g58320
LOC_Os12g21784			LOC_Os07g09850					LOC_Os03g41110
LOC_Os12g38630			LOC_Os07g04310					LOC_Os03g52170
LOC_Os12g07480			LOC_Os07g45194					LOC_Os03g56940
LOC_Os12g04240			LOC_Os07g33030					LOC_Os03g14669
LOC_Os12g40419			LOC_Os07g05145					LOC_Os03g51000
LOC_Os12g01740			LOC_Os07g36530					LOC_Os03g50030
LOC_Os12g42610			LOC_Os07g28210					LOC_Os03g53790
LOC_Os12g28770			LOC_Os07g19494					LOC_Os03g08140
LOC_Os12g05050			LOC_Os07g45530					LOC_Os03g25350
LOC_Os12g01560			LOC_Os07g09760					LOC_Os03g50270
LOC_Os12g22760			LOC_Os07g35050					LOC_Os03g50510
LOC_Os12g25710			LOC_Os07g07470					LOC_Os03g58050
LOC_Os12g25690			LOC_Os07g36330					LOC_Os03g58100
LOC_Os12g03822			LOC_Os07g47650					LOC_Os03g18160
LOC_Os12g04500			LOC_Os07g26100					LOC_Os03g56310
LOC_Os12g37650			LOC_Os07g09270					LOC_Os03g25130
LOC_Os12g37640			LOC_Os07g40890					LOC_Os03g16430
LOC_Os12g12260			LOC_Os07g34550					LOC_Os03g13400
LOC_Os12g40780			LOC_Os07g04350					LOC_Os03g46770
LOC_Os12g39360			LOC_Os07g02800					LOC_Os04g57950
LOC_Os12g42980			LOC_Os07g33610					LOC_Os04g34250
LOC_Os12g06980			LOC_Os07g34880					LOC_Os04g56580
LOC_Os12g29160			LOC_Os07g36370					LOC_Os04g56290
LOC_Os12g40880			LOC_Os07g33060					LOC_Os04g58320
LOC_Os12g20144			LOC_Os08g06890					LOC_Os04g57400
LOC_Os12g06910			LOC_Os08g31980					LOC_Os04g15650
LOC_Os12g01580			LOC_Os08g05290					LOC_Os04g45920
LOC_Os12g41180			LOC_Os08g44190					LOC_Os04g23890
LOC_Os12g02080			LOC_Os08g03682					LOC_Os04g38870
LOC_Os12g41660			LOC_Os08g38970					LOC_Os04g43060
LOC_Os12g07810			LOC_Os08g31350					LOC_Os04g39910
LOC_Os12g06610			LOC_Os08g06700					LOC_Os04g59040
LOC_Os12g10400			LOC_Os08g34860					LOC_Os04g09570
LOC_Os12g42876			LOC_Os08g32680					LOC_Os04g24804
LOC_Os12g13640			LOC_Os08g31140					LOC_Os04g32550
LOC_Os12g38310			LOC_Os08g31970					LOC_Os04g40050
LOC_Os12g04480			LOC_Os08g06690					LOC_Os04g27250
LOC_Os12g07830			LOC_Os08g14990					LOC_Os04g36720
LOC_Os12g07740			LOC_Os08g39140					LOC_Os04g59560
LOC_Os12g05690			LOC_Os08g38800					LOC_Os04g12430
LOC_Os12g07720			LOC_Os08g06780					LOC_Os04g57020
LOC_Os12g22030			LOC_Os08g34360					LOC_Os04g52310
LOC_Os12g16080			LOC_Os08g06110					LOC_Os04g37770
LOC_Os12g16520			LOC_Os08g04950					LOC_Os04g41500
LOC_Os01g18080			LOC_Os08g07810					LOC_Os04g54440
LOC_Os01g25240			LOC_Os08g10130					LOC_Os04g43420
LOC_Os01g25920			LOC_Os09g38130					LOC_Os04g26230
LOC_Os01g18240			LOC_Os09g08910					LOC_Os04g51100
LOC_Os01g61680			LOC_Os09g16458					LOC_Os04g44820
LOC_Os01g07260			LOC_Os09g28750					LOC_Os04g52504
LOC_Os01g13300			LOC_Os09g36730					LOC_Os04g58280
LOC_Os01g21960			LOC_Os09g22530					LOC_Os04g43922
LOC_Os01g09220			LOC_Os09g36270					LOC_Os04g27340
LOC_Os01g38580			LOC_Os09g14590					LOC_Os04g55240
LOC_Os01g07560			LOC_Os09g39600					LOC_Os04g23780
LOC_Os01g58750			LOC_Os09g30320					LOC_Os04g35870
LOC_Os01g09750			LOC_Os09g39440					LOC_Os04g38600
LOC_Os01g65090			LOC_Os10g40859					LOC_Os04g47190
LOC_Os01g09550			LOC_Os10g30670					LOC_Os04g45480
LOC_Os01g32130			LOC_Os10g29090					LOC_Os05g43650
LOC_Os01g27490			LOC_Os10g33760					LOC_Os05g08890
LOC_Os01g21144			LOC_Os10g37530					LOC_Os05g49490
LOC_Os01g38990			LOC_Os10g37770					LOC_Os05g06399
LOC_Os01g16870			LOC_Os10g33350					LOC_Os05g33280
LOC_Os01g44980			LOC_Os10g42160					LOC_Os05g41190
LOC_Os01g11550			LOC_Os10g41260					LOC_Os05g38210
LOC_Os01g45370			LOC_Os10g34370					LOC_Os05g07980
LOC_Os01g14830			LOC_Os10g29700					LOC_Os05g40500
LOC_Os01g27890			LOC_Os10g01380					LOC_Os05g40740
LOC_Os01g50400			LOC_Os10g38080					LOC_Os05g35340
LOC_Os01g39860			LOC_Os10g24920					LOC_Os05g44200
LOC_Os01g50350			LOC_Os10g27070					LOC_Os06g40170
LOC_Os01g16030			LOC_Os10g29720					LOC_Os06g04270
LOC_Os01g50420			LOC_Os10g28120					LOC_Os06g32610
LOC_Os01g21250			LOC_Os10g30070					LOC_Os06g46920
LOC_Os01g31870			LOC_Os11g04470					LOC_Os06g44660
LOC_Os01g29104			LOC_Os11g12490					LOC_Os06g38980
LOC_Os01g47050			LOC_Os11g10600					LOC_Os06g12690
LOC_Os01g40110			LOC_Os11g30060					LOC_Os06g13600
LOC_Os01g73170			LOC_Os11g13570					LOC_Os06g10290
LOC_Os01g66320			LOC_Os11g02165					LOC_Os06g17970
LOC_Os01g27210			LOC_Os11g39550					LOC_Os06g40550
LOC_Os01g27770			LOC_Os11g13750					LOC_Os06g39120
LOC_Os01g46340			LOC_Os11g14120					LOC_Os06g43810
LOC_Os01g19130			LOC_Os11g35630					LOC_Os06g11610
LOC_Os01g18660			LOC_Os11g14040					LOC_Os06g13870
LOC_Os01g26240			LOC_Os11g01610					LOC_Os06g50310
LOC_Os01g67090			LOC_Os11g40130					LOC_Os06g45120
LOC_Os01g09450			LOC_Os11g25260					LOC_Os06g14540
LOC_Os01g16146			LOC_Os11g38150					LOC_Os06g36650
LOC_Os02g18784			LOC_Os11g47900					LOC_Os06g25010
LOC_Os02g47510			LOC_Os11g38810					LOC_Os06g02780
LOC_Os02g57860			LOC_Os11g08420					LOC_Os06g43870
LOC_Os02g44680			LOC_Os11g42350					LOC_Os06g13560
LOC_Os02g04010			LOC_Os12g25090					LOC_Os06g05670
LOC_Os02g51970			LOC_Os12g35395					LOC_Os06g38490
LOC_Os02g53970			LOC_Os12g40440					LOC_Os06g42790
LOC_Os02g53020			LOC_Os12g13930					LOC_Os07g49360
LOC_Os02g44880			LOC_Os12g40380					LOC_Os07g04840
LOC_Os02g24080			LOC_Os12g32140					LOC_Os07g25740
LOC_Os02g46260			LOC_Os12g16690					LOC_Os07g47710
LOC_Os02g21070			LOC_Os12g02105					LOC_Os07g23494
LOC_Os02g36000			LOC_Os12g41640					LOC_Os07g08160
LOC_Os02g18070			LOC_Os12g32290					LOC_Os07g22650
LOC_Os02g29210			LOC_Os12g21880					LOC_Os07g34830
LOC_Os02g45780			LOC_Os12g02370					LOC_Os07g48244
LOC_Os02g05550			LOC_Os12g10820					LOC_Os07g05360
LOC_Os02g46150			LOC_Os12g35590					LOC_Os07g22680
LOC_Os02g55310			LOC_Os12g32610					LOC_Os07g29810
LOC_Os02g54600			LOC_Os12g03040					LOC_Os07g01340
LOC_Os02g50640			LOC_Os12g09240					LOC_Os07g48770
LOC_Os02g18670			LOC_Os12g12170					LOC_Os07g03180
LOC_Os02g25449								LOC_Os07g22840
LOC_Os02g44920								LOC_Os07g27970
LOC_Os02g50630								LOC_Os07g23810
LOC_Os02g35170								LOC_Os07g31490
LOC_Os02g57280								LOC_Os07g28020
LOC_Os02g24354								LOC_Os07g36330
LOC_Os02g29340								LOC_Os07g26100
LOC_Os02g22160								LOC_Os07g39460
LOC_Os02g09690								LOC_Os07g30090
LOC_Os02g26770								LOC_Os07g26110
LOC_Os02g22820								LOC_Os07g36390
LOC_Os02g22480								LOC_Os07g10490
LOC_Os02g50174								LOC_Os07g29750
LOC_Os02g46090								LOC_Os07g04350
LOC_Os02g03020								LOC_Os07g39710
LOC_Os02g36340								LOC_Os07g05580
LOC_Os02g01790								LOC_Os08g06890
LOC_Os02g53050								LOC_Os08g33420
LOC_Os02g49950								LOC_Os08g04350
LOC_Os02g37150								LOC_Os08g32120
LOC_Os02g01820								LOC_Os08g15010
LOC_Os02g52390								LOC_Os08g17655
LOC_Os02g58550								LOC_Os08g03310
LOC_Os02g44720								LOC_Os08g17390
LOC_Os02g04230								LOC_Os08g13920
LOC_Os02g26210								LOC_Os08g06700
LOC_Os02g21090								LOC_Os08g14860
LOC_Os02g35970								LOC_Os08g06840
LOC_Os02g21790								LOC_Os08g31140
LOC_Os02g50730								LOC_Os08g06690
LOC_Os03g08100								LOC_Os08g10500
LOC_Os03g17410								LOC_Os08g12840
LOC_Os03g17210								LOC_Os08g16880
LOC_Os03g14010								LOC_Os08g39140
LOC_Os03g22190								LOC_Os08g44840
LOC_Os03g40070								LOC_Os08g05620
LOC_Os03g03570								LOC_Os08g32980
LOC_Os03g13590								LOC_Os08g30850
LOC_Os03g56260								LOC_Os08g16910
LOC_Os03g17740								LOC_Os08g43654
LOC_Os03g17850								LOC_Os08g45200
LOC_Os03g16860								LOC_Os08g12750
LOC_Os03g17730								LOC_Os08g06110
LOC_Os03g25750								LOC_Os08g32330
LOC_Os03g21040								LOC_Os08g28730
LOC_Os03g16080								LOC_Os08g37840
LOC_Os03g11420								LOC_Os09g30400
LOC_Os03g40720								LOC_Os09g21370
LOC_Os03g51240								LOC_Os09g33550
LOC_Os03g10640								LOC_Os09g36290
LOC_Os03g17340								LOC_Os09g23530
LOC_Os03g52630								LOC_Os09g36630
LOC_Os03g16870								LOC_Os09g36190
LOC_Os03g58320								LOC_Os09g36860
LOC_Os03g52500								LOC_Os09g14660
LOC_Os03g16610								LOC_Os10g37530
LOC_Os03g46660								LOC_Os10g24790
LOC_Os03g38470								LOC_Os10g19080
LOC_Os03g53240								LOC_Os10g38890
LOC_Os03g08900								LOC_Os10g07229
LOC_Os03g08600								LOC_Os10g36060
LOC_Os03g11734								LOC_Os10g07440
LOC_Os03g57450								LOC_Os10g39470
LOC_Os03g13320								LOC_Os10g39920
LOC_Os03g18160								LOC_Os10g07210
LOC_Os03g55830								LOC_Os10g24920
LOC_Os03g50210								LOC_Os10g39750
LOC_Os03g41920								LOC_Os10g36400
LOC_Os03g17000								LOC_Os10g39150
LOC_Os03g51390								LOC_Os10g39010
LOC_Os04g57950								LOC_Os10g28120
LOC_Os04g51490								LOC_Os10g33140
LOC_Os04g55740								LOC_Os10g41060
LOC_Os04g44910								LOC_Os10g26680
LOC_Os04g58020								LOC_Os11g10870
LOC_Os04g55640								LOC_Os11g37050
LOC_Os04g34610								LOC_Os11g31800
LOC_Os04g48830								LOC_Os11g38640
LOC_Os04g47059								LOC_Os11g04660
LOC_Os04g56760								LOC_Os11g11500
LOC_Os04g40050								LOC_Os11g43630
LOC_Os04g42430								LOC_Os11g37920
LOC_Os04g37430								LOC_Os11g34920
LOC_Os04g58910								LOC_Os11g11710
LOC_Os04g52190								LOC_Os11g11730
LOC_Os04g11980								LOC_Os11g05930
LOC_Os04g37650								LOC_Os11g02389
LOC_Os04g42770								LOC_Os11g29720
LOC_Os04g12920								LOC_Os11g11330
LOC_Os04g44870								LOC_Os11g35860
LOC_Os04g40040								LOC_Os11g39200
LOC_Os04g32850								LOC_Os11g38620
LOC_Os04g42650								LOC_Os12g05650
LOC_Os04g39980								LOC_Os12g32380
LOC_Os04g38790								LOC_Os12g42760
LOC_Os04g38620								LOC_Os12g42730
LOC_Os04g41500								LOC_Os12g12850
LOC_Os04g45340								LOC_Os12g02370
LOC_Os04g31550								LOC_Os12g01430
LOC_Os04g58504								LOC_Os12g02620
LOC_Os04g40700								LOC_Os12g13380
LOC_Os04g39100								LOC_Os12g43700
LOC_Os04g43922								LOC_Os12g25160
LOC_Os04g42250
LOC_Os04g55500
LOC_Os05g36260
LOC_Os05g44050
LOC_Os05g49860
LOC_Os05g39790
LOC_Os05g45760
LOC_Os05g41370
LOC_Os05g11990
LOC_Os05g39800
LOC_Os05g39380
LOC_Os05g40220
LOC_Os05g49080
LOC_Os05g43940
LOC_Os05g04700
LOC_Os05g39770
LOC_Os05g43390
LOC_Os06g49520
LOC_Os06g05420
LOC_Os06g37560
LOC_Os06g17490
LOC_Os06g40170
LOC_Os06g44310
LOC_Os06g02000
LOC_Os06g13600
LOC_Os06g46120
LOC_Os06g28990
LOC_Os06g17980
LOC_Os06g09660
LOC_Os06g11610
LOC_Os06g41910
LOC_Os06g50310
LOC_Os06g42800
LOC_Os06g04990
LOC_Os06g25010
LOC_Os06g38450
LOC_Os06g13460
LOC_Os06g43170
LOC_Os06g02780
LOC_Os06g43870
LOC_Os06g14420
LOC_Os06g05050
LOC_Os06g46149
LOC_Os07g48890
LOC_Os07g26660
LOC_Os07g37420
LOC_Os07g47710
LOC_Os07g08960
LOC_Os07g48610
LOC_Os07g01810
LOC_Os07g47790
LOC_Os07g18300
LOC_Os07g06644
LOC_Os07g48770
LOC_Os07g22570
LOC_Os07g10460
LOC_Os07g10350
LOC_Os07g29940
LOC_Os07g02540
LOC_Os07g49480
LOC_Os07g19494
LOC_Os07g02440
LOC_Os07g48370
LOC_Os07g03730
LOC_Os07g04690
LOC_Os07g08710
LOC_Os07g34020
LOC_Os07g18120
LOC_Os07g48130
LOC_Os07g26100
LOC_Os07g36390
LOC_Os07g46555
LOC_Os07g04990
LOC_Os07g36570
LOC_Os07g01950
LOC_Os07g02800
LOC_Os07g33110
LOC_Os07g26000
LOC_Os07g03849
LOC_Os08g41590
LOC_Os08g31730
LOC_Os08g16470
LOC_Os08g13920
LOC_Os08g04280
LOC_Os08g14860
LOC_Os08g45030
LOC_Os08g02230
LOC_Os08g37432
LOC_Os08g36320
LOC_Os08g31140
LOC_Os08g44420
LOC_Os08g10500
LOC_Os08g43670
LOC_Os08g34280
LOC_Os08g31460
LOC_Os08g38570
LOC_Os08g38890
LOC_Os08g15149
LOC_Os08g27070
LOC_Os08g13060
LOC_Os08g39270
LOC_Os08g04950
LOC_Os08g38900
LOC_Os09g33500
LOC_Os09g29710
LOC_Os09g27130
LOC_Os09g27230
LOC_Os09g14590
LOC_Os09g23360
LOC_Os09g39190
LOC_Os09g33480
LOC_Os09g38440
LOC_Os09g36600
LOC_Os09g36700
LOC_Os09g30458
LOC_Os09g38900
LOC_Os09g39440
LOC_Os09g36619
[truncated: 47 more rows]
