# Supplementary material for: Carbohydrate metabolism and fertility related genes high expression levels promote heterosis in autotetraploid rice harboring double neutral genes
Source: Rice (N Y). 2019 May 10;12:34. doi: 10.1186/s12284-019-0294-x (PMC6510787; doi:10.1186/s12284-019-0294-x)
Supplement: Supplementary file 25 — Table S17. Gene ontology (GO) enrichment analysis for DEGFPU combined with gene variations between parental lines in the nine tissues. (XLSX 33 kb) [file 12284_2019_294_MOESM25_ESM.xlsx]

## Sheet: Sheet1
Table S17. Gene ontology (GO) enrichment analysis for DEGFPU combined with gene variations between parental lines in the nine tissues
L1	GO term	Ontology	Description	Number in input list	Number in BG/Ref	p-value	FDR
	GO:0006468	P	protein amino acid phosphorylation	150	1570	5.8e-11	2.8e-08
	GO:0006796	P	phosphate metabolic process	166	1795	5e-11	2.8e-08
	GO:0006793	P	phosphorus metabolic process	166	1795	5e-11	2.8e-08
	GO:0016310	P	phosphorylation	157	1695	1.6e-10	5.9e-08
	GO:0043687	P	post-translational protein modification	163	1815	5.7e-10	1.7e-07
	GO:0006464	P	protein modification process	169	1929	1.4e-09	3.5e-07
	GO:0043412	P	macromolecule modification	171	1979	2.9e-09	6e-07
	GO:0005975	P	carbohydrate metabolic process	89	833	5.9e-09	1.1e-06
	GO:0055114	P	oxidation reduction	112	1351	1.1e-05	0.0018
	GO:0007018	P	microtubule-based movement	14	63	3.1e-05	0.0046
	GO:0006350	P	transcription	127	1629	4.1e-05	0.0055
	GO:0007017	P	microtubule-based process	15	79	8.1e-05	0.0098
	GO:0044267	P	cellular protein metabolic process	201	2877	0.00013	0.012
	GO:0045449	P	regulation of transcription	117	1513	0.00011	0.012
	GO:0019219	P	regulation of nucleobase, nucleoside, nucleotide and nucleic acid metabolic process	117	1520	0.00014	0.012
	GO:0051171	P	regulation of nitrogen compound metabolic process	117	1520	0.00014	0.012
	GO:0031323	P	regulation of cellular metabolic process	120	1593	0.00025	0.021
	GO:0009889	P	regulation of biosynthetic process	117	1564	0.00038	0.028
	GO:0010556	P	regulation of macromolecule biosynthetic process	117	1564	0.00038	0.028
	GO:0031326	P	regulation of cellular biosynthetic process	117	1564	0.00038	0.028
	GO:0042221	P	response to chemical stimulus	32	301	0.00048	0.033
	GO:0010468	P	regulation of gene expression	117	1577	0.00051	0.034
	GO:0050794	P	regulation of cellular process	140	1955	0.00058	0.037
	GO:0016301	F	kinase activity	168	1750	2.4e-12	2.4e-09
	GO:0004674	F	protein serine/threonine kinase activity	147	1478	6.4e-12	3.2e-09
	GO:0016773	F	phosphotransferase activity, alcohol group as acceptor	164	1726	9.6e-12	3.2e-09
	GO:0017076	F	purine nucleotide binding	275	3456	6e-11	1.4e-08
	GO:0004672	F	protein kinase activity	150	1575	7.1e-11	1.4e-08
	GO:0000166	F	nucleotide binding	299	3874	1.6e-10	2.7e-08
	GO:0032555	F	purine ribonucleotide binding	259	3292	7.4e-10	7.4e-08
	GO:0032553	F	ribonucleotide binding	259	3292	7.4e-10	7.4e-08
	GO:0001883	F	purine nucleoside binding	256	3247	8e-10	7.4e-08
	GO:0001882	F	nucleoside binding	257	3257	6.8e-10	7.4e-08
	GO:0030554	F	adenyl nucleotide binding	256	3247	8e-10	7.4e-08
	GO:0004553	F	hydrolase activity, hydrolyzing O-glycosyl compounds	56	424	7.9e-09	6.7e-07
	GO:0032559	F	adenyl ribonucleotide binding	240	3087	1e-08	7.3e-07
	GO:0005524	F	ATP binding	240	3085	9.6e-09	7.3e-07
	GO:0016757	F	transferase activity, transferring glycosyl groups	67	595	8.1e-08	5.5e-06
	GO:0016798	F	hydrolase activity, acting on glycosyl bonds	57	480	1.6e-07	1e-05
	GO:0016491	F	oxidoreductase activity	138	1672	1.3e-06	7.5e-05
	GO:0048037	F	cofactor binding	58	543	2.7e-06	0.00016
	GO:0050662	F	coenzyme binding	41	382	6.9e-05	0.0037
	GO:0003824	F	catalytic activity	753	12724	0.00012	0.0062
	GO:0016758	F	transferase activity, transferring hexosyl groups	48	489	0.00013	0.0063
	GO:0005506	F	iron ion binding	61	713	0.00055	0.025
	GO:0016209	F	antioxidant activity	24	203	0.00062	0.028
	GO:0004601	F	peroxidase activity	22	181	0.00074	0.03
	GO:0016684	F	oxidoreductase activity, acting on peroxide as acceptor	22	181	0.00074	0.03
	GO:0003774	F	motor activity	12	69	0.00081	0.032
	GO:0008238	F	exopeptidase activity	13	82	0.0011	0.04
	GO:0008194	F	UDP-glycosyltransferase activity	16	118	0.0014	0.047
	GO:0005507	F	copper ion binding	17	130	0.0014	0.047
	GO:0030528	F	transcription regulator activity	77	987	0.0013	0.047
L2	GO term	Ontology	Description	Number in input list	Number in BG/Ref	p-value	FDR
	GO:0055114	P	oxidation reduction	90	1351	1.1e-08	1.4e-05
	GO:0043687	P	post-translational protein modification	102	1815	2.7e-06	0.0009
	GO:0006796	P	phosphate metabolic process	101	1795	2.9e-06	0.0009
	GO:0006793	P	phosphorus metabolic process	101	1795	2.9e-06	0.0009
	GO:0016310	P	phosphorylation	95	1695	6.8e-06	0.0012
	GO:0006468	P	protein amino acid phosphorylation	90	1570	5.2e-06	0.0012
	GO:0005975	P	carbohydrate metabolic process	56	833	5.8e-06	0.0012
	GO:0006464	P	protein modification process	104	1929	1.2e-05	0.0018
	GO:0044283	P	small molecule biosynthetic process	28	320	2.2e-05	0.0027
	GO:0043412	P	macromolecule modification	105	1979	2e-05	0.0027
	GO:0044281	P	small molecule metabolic process	63	1034	2.8e-05	0.0032
	GO:0016053	P	organic acid biosynthetic process	21	222	8.2e-05	0.0074
	GO:0046394	P	carboxylic acid biosynthetic process	21	222	8.2e-05	0.0074
	GO:0050896	P	response to stimulus	61	1026	7.1e-05	0.0074
	GO:0006950	P	response to stress	53	873	0.00013	0.011
	GO:0044262	P	cellular carbohydrate metabolic process	29	385	0.00018	0.014
	GO:0042221	P	response to chemical stimulus	24	301	0.0003	0.022
	GO:0051179	P	localization	85	1651	0.00033	0.023
	GO:0044282	P	small molecule catabolic process	15	146	0.00037	0.024
	GO:0051234	P	establishment of localization	84	1638	0.0004	0.024
	GO:0006810	P	transport	84	1638	0.0004	0.024
	GO:0006457	P	protein folding	18	202	0.0005	0.025
	GO:0019318	P	hexose metabolic process	14	133	0.00046	0.025
	GO:0008652	P	cellular amino acid biosynthetic process	14	133	0.00046	0.025
	GO:0005996	P	monosaccharide metabolic process	15	150	0.00048	0.025
	GO:0044267	P	cellular protein metabolic process	132	2877	0.00083	0.035
	GO:0006006	P	glucose metabolic process	12	109	0.0008	0.035
	GO:0044275	P	cellular carbohydrate catabolic process	11	94	0.00083	0.035
	GO:0006979	P	response to oxidative stress	16	174	0.00074	0.035
	GO:0046164	P	alcohol catabolic process	11	94	0.00083	0.035
	GO:0043436	P	oxoacid metabolic process	31	473	0.001	0.04
	GO:0019752	P	carboxylic acid metabolic process	31	473	0.001	0.04
	GO:0006082	P	organic acid metabolic process	31	474	0.0011	0.04
	GO:0015979	P	photosynthesis	12	115	0.0012	0.043
	GO:0016052	P	carbohydrate catabolic process	13	131	0.0012	0.043
	GO:0042180	P	cellular ketone metabolic process	31	480	0.0013	0.043
	GO:0006066	P	alcohol metabolic process	17	202	0.0013	0.043
	GO:0055085	P	transmembrane transport	41	701	0.0014	0.047
	GO:0017076	F	purine nucleotide binding	185	3456	2.9e-09	2e-06
	GO:0000166	F	nucleotide binding	200	3874	8.7e-09	3e-06
	GO:0030554	F	adenyl nucleotide binding	170	3247	6.8e-08	1.1e-05
	GO:0001883	F	purine nucleoside binding	170	3247	6.8e-08	1.1e-05
	GO:0001882	F	nucleoside binding	170	3257	8.2e-08	1.1e-05
	GO:0032555	F	purine ribonucleotide binding	169	3292	2.6e-07	2.6e-05
	GO:0032553	F	ribonucleotide binding	169	3292	2.6e-07	2.6e-05
	GO:0016301	F	kinase activity	103	1750	3.2e-07	2.8e-05
	GO:0016491	F	oxidoreductase activity	99	1672	4.3e-07	3.3e-05
	GO:0050662	F	coenzyme binding	35	382	8e-07	5.6e-05
	GO:0016773	F	phosphotransferase activity, alcohol group as acceptor	99	1726	1.7e-06	0.0001
	GO:0005524	F	ATP binding	154	3085	4.7e-06	0.00026
	GO:0032559	F	adenyl ribonucleotide binding	154	3087	4.9e-06	0.00026
	GO:0004672	F	protein kinase activity	90	1575	5.9e-06	0.00029
	GO:0005506	F	iron ion binding	50	713	6.4e-06	0.0003
	GO:0005509	F	calcium ion binding	28	316	1.8e-05	0.00076
	GO:0004674	F	protein serine/threonine kinase activity	83	1478	2.5e-05	0.001
	GO:0005215	F	transporter activity	58	941	4.3e-05	0.0016
	GO:0048037	F	cofactor binding	39	543	4.1e-05	0.0016
	GO:0016684	F	oxidoreductase activity, acting on peroxide as acceptor	18	181	0.00015	0.0048
	GO:0004601	F	peroxidase activity	18	181	0.00015	0.0048
	GO:0016209	F	antioxidant activity	19	203	0.0002	0.0063
	GO:0050660	F	FAD binding	16	156	0.00024	0.0074
	GO:0020037	F	heme binding	38	600	0.00054	0.016
	GO:0016798	F	hydrolase activity, acting on glycosyl bonds	32	480	0.00065	0.018
	GO:0046906	F	tetrapyrrole binding	38	608	0.00068	0.018
	GO:0004553	F	hydrolase activity, hydrolyzing O-glycosyl compounds	29	424	0.00079	0.02
	GO:0005515	F	protein binding	115	2460	0.001	0.025
	GO:0008509	F	anion transmembrane transporter activity	7	44	0.0015	0.037
	GO:0022857	F	transmembrane transporter activity	38	643	0.0018	0.041
	GO:0016020	C	membrane	113	2115	6.8e-06	0.0014
	GO:0009523	C	photosystem II	8	46	0.00042	0.043
	GO:0009654	C	oxygen evolving complex	6	26	0.00061	0.043
L3	GO term	Ontology	Description	Number in input list	Number in BG/Ref	p-value	FDR
	GO:0045449	P	regulation of transcription	81	1513	1.7e-10	4.7e-08
	GO:0019219	P	regulation of nucleobase, nucleoside, nucleotide and nucleic acid metabolic process	81	1520	2.1e-10	4.7e-08
	GO:0051171	P	regulation of nitrogen compound metabolic process	81	1520	2.1e-10	4.7e-08
	GO:0009889	P	regulation of biosynthetic process	81	1564	7.5e-10	6.5e-08
	GO:0050794	P	regulation of cellular process	95	1955	5.1e-10	6.5e-08
	GO:0010556	P	regulation of macromolecule biosynthetic process	81	1564	7.5e-10	6.5e-08
	GO:0031326	P	regulation of cellular biosynthetic process	81	1564	7.5e-10	6.5e-08
	GO:0031323	P	regulation of cellular metabolic process	82	1593	7.6e-10	6.5e-08
	GO:0010468	P	regulation of gene expression	81	1577	1.1e-09	8.2e-08
	GO:0065007	P	biological regulation	99	2125	1.8e-09	1.2e-07
	GO:0006350	P	transcription	82	1629	2e-09	1.3e-07
	GO:0050789	P	regulation of biological process	95	2027	3e-09	1.7e-07
	GO:0080090	P	regulation of primary metabolic process	81	1626	4.1e-09	2.1e-07
	GO:0019222	P	regulation of metabolic process	82	1664	5.2e-09	2.5e-07
	GO:0060255	P	regulation of macromolecule metabolic process	81	1640	5.9e-09	2.7e-07
	GO:0006468	P	protein amino acid phosphorylation	73	1570	3.5e-07	1.5e-05
	GO:0043687	P	post-translational protein modification	80	1815	7e-07	2.8e-05
	GO:0006796	P	phosphate metabolic process	79	1795	8.8e-07	3.2e-05
	GO:0006793	P	phosphorus metabolic process	79	1795	8.8e-07	3.2e-05
	GO:0016310	P	phosphorylation	75	1695	1.4e-06	4.9e-05
	GO:0006464	P	protein modification process	82	1929	2e-06	6.4e-05
	GO:0043412	P	macromolecule modification	83	1979	2.8e-06	8.7e-05
	GO:0051179	P	localization	70	1651	1.3e-05	0.00039
	GO:0006810	P	transport	69	1638	1.9e-05	0.00051
	GO:0051234	P	establishment of localization	69	1638	1.9e-05	0.00051
	GO:0010033	P	response to organic substance	7	30	2.5e-05	0.00062
	GO:0009719	P	response to endogenous stimulus	7	30	2.5e-05	0.00062
	GO:0009725	P	response to hormone stimulus	7	30	2.5e-05	0.00062
	GO:0023052	P	signaling	27	447	4e-05	0.00093
	GO:0006355	P	regulation of transcription, DNA-dependent	37	737	7.2e-05	0.0016
	GO:0051252	P	regulation of RNA metabolic process	37	740	7.8e-05	0.0017
	GO:0006351	P	transcription, DNA-dependent	37	786	0.00024	0.0052
	GO:0032774	P	RNA biosynthetic process	37	788	0.00026	0.0052
	GO:0055085	P	transmembrane transport	34	701	0.00026	0.0052
	GO:0010467	P	gene expression	87	2424	0.00037	0.0072
	GO:0009064	P	glutamine family amino acid metabolic process	6	41	0.0009	0.017
	GO:0023046	P	signaling process	17	279	0.00094	0.017
	GO:0023060	P	signal transmission	17	279	0.00094	0.017
	GO:0051704	P	multi-organism process	10	120	0.0013	0.022
	GO:0030001	P	metal ion transport	14	214	0.0014	0.024
	GO:0055114	P	oxidation reduction	52	1351	0.0015	0.025
	GO:0044267	P	cellular protein metabolic process	96	2877	0.0018	0.03
	GO:0006811	P	ion transport	21	408	0.0019	0.03
	GO:0009875	P	pollen-pistil interaction	9	114	0.003	0.043
	GO:0008037	P	cell recognition	9	114	0.003	0.043
	GO:0048544	P	recognition of pollen	9	114	0.003	0.043
	GO:0022414	P	reproductive process	9	114	0.003	0.043
	GO:0009856	P	pollination	9	114	0.003	0.043
	GO:0009628	P	response to abiotic stimulus	7	74	0.0034	0.048
	GO:0004674	F	protein serine/threonine kinase activity	71	1478	1.6e-07	7.6e-05
	GO:0004672	F	protein kinase activity	73	1575	3.9e-07	9.2e-05
	GO:0016301	F	kinase activity	78	1750	6.5e-07	0.0001
	GO:0016773	F	phosphotransferase activity, alcohol group as acceptor	75	1726	2.7e-06	0.00032
	GO:0017076	F	purine nucleotide binding	125	3456	1e-05	0.00059
	GO:0030554	F	adenyl nucleotide binding	119	3247	9.8e-06	0.00059
	GO:0001883	F	purine nucleoside binding	119	3247	9.8e-06	0.00059
	GO:0001882	F	nucleoside binding	119	3257	1.1e-05	0.00059
	GO:0030528	F	transcription regulator activity	49	987	6.5e-06	0.00059
	GO:0060089	F	molecular transducer activity	15	152	1.4e-05	0.00061
	GO:0004871	F	signal transducer activity	15	152	1.4e-05	0.00061
	GO:0005215	F	transporter activity	46	941	1.8e-05	0.00072
	GO:0005524	F	ATP binding	112	3085	2.8e-05	0.00087
	GO:0032555	F	purine ribonucleotide binding	118	3292	2.9e-05	0.00087
	GO:0032553	F	ribonucleotide binding	118	3292	2.9e-05	0.00087
	GO:0032559	F	adenyl ribonucleotide binding	112	3087	2.9e-05	0.00087
	GO:0016491	F	oxidoreductase activity	67	1672	0.00011	0.0029
	GO:0000166	F	nucleotide binding	131	3874	0.00013	0.0034
	GO:0003700	F	transcription factor activity	33	651	0.00015	0.0037
	GO:0022891	F	substrate-specific transmembrane transporter activity	27	517	0.00038	0.0089
	GO:0022857	F	transmembrane transporter activity	30	643	0.0011	0.024
	GO:0022892	F	substrate-specific transporter activity	28	593	0.0013	0.028
	GO:0043565	F	sequence-specific DNA binding	23	453	0.0014	0.029
	GO:0015079	F	potassium ion transmembrane transporter activity	5	31	0.0016	0.033
	GO:0015075	F	ion transmembrane transporter activity	20	389	0.0025	0.047
	GO:0046873	F	metal ion transmembrane transporter activity	9	112	0.0027	0.05
	GO:0016020	C	membrane	95	2115	2.2e-08	2.1e-06
	GO:0016021	C	integral to membrane	39	752	2.3e-05	0.0011
	GO:0031224	C	intrinsic to membrane	39	775	4.4e-05	0.0014
	GO:0044425	C	membrane part	45	1007	0.00016	0.0039
P1	GO term	Ontology	Description	Number in input list	Number in BG/Ref	p-value	FDR
	GO:0005975	P	carbohydrate metabolic process	61	833	6.1e-06	0.0064
	GO:0009889	P	regulation of biosynthetic process	94	1564	4.6e-05	0.007
	GO:0031326	P	regulation of cellular biosynthetic process	94	1564	4.6e-05	0.007
	GO:0045449	P	regulation of transcription	92	1513	3.7e-05	0.007
	GO:0010556	P	regulation of macromolecule biosynthetic process	94	1564	4.6e-05	0.007
	GO:0019219	P	regulation of nucleobase, nucleoside, nucleotide and nucleic acid metabolic process	92	1520	4.4e-05	0.007
	GO:0051171	P	regulation of nitrogen compound metabolic process	92	1520	4.4e-05	0.007
	GO:0010468	P	regulation of gene expression	94	1577	6.2e-05	0.0082
	GO:0006350	P	transcription	96	1629	7.7e-05	0.009
	GO:0031323	P	regulation of cellular metabolic process	94	1593	8.7e-05	0.0093
	GO:0080090	P	regulation of primary metabolic process	95	1626	0.00011	0.011
	GO:0060255	P	regulation of macromolecule metabolic process	95	1640	0.00015	0.013
	GO:0019222	P	regulation of metabolic process	95	1664	0.00024	0.02
	GO:0055085	P	transmembrane transport	48	701	0.00026	0.02
	GO:0050794	P	regulation of cellular process	106	1955	0.00062	0.044
	GO:0009072	P	aromatic amino acid family metabolic process	9	56	0.00071	0.044
	GO:0006810	P	transport	91	1638	0.00075	0.044
	GO:0051234	P	establishment of localization	91	1638	0.00075	0.044
	GO:0016798	F	hydrolase activity, acting on glycosyl bonds	40	480	1.8e-05	0.0076
	GO:0004553	F	hydrolase activity, hydrolyzing O-glycosyl compounds	37	424	1.4e-05	0.0076
	GO:0016746	F	transferase activity, transferring acyl groups	32	367	5.4e-05	0.012
	GO:0005215	F	transporter activity	63	941	5.5e-05	0.012
	GO:0030554	F	adenyl nucleotide binding	167	3247	0.00019	0.027
	GO:0001883	F	purine nucleoside binding	167	3247	0.00019	0.027
	GO:0001882	F	nucleoside binding	167	3257	0.00022	0.027
	GO:0017076	F	purine nucleotide binding	174	3456	0.00038	0.04
	GO:0016747	F	transferase activity, transferring acyl groups other than amino-acyl groups	28	348	0.00052	0.049
P2	GO term	Ontology	Description	Number in input list	Number in BG/Ref	p-value	FDR
	GO:0005975	P	carbohydrate metabolic process	42	833	6e-05	0.041
	GO:0016798	F	hydrolase activity, acting on glycosyl bonds	33	480	1.1e-06	0.00059
	GO:0004553	F	hydrolase activity, hydrolyzing O-glycosyl compounds	29	424	5.3e-06	0.0014
P3	GO term	Ontology	Description	Number in input list	Number in BG/Ref	p-value	FDR
	GO:0005975	P	carbohydrate metabolic process	52	833	6.4e-09	5.6e-06
	GO:0055114	P	oxidation reduction	66	1351	4.4e-07	0.00019
	GO:0080090	P	regulation of primary metabolic process	66	1626	0.00013	0.013
	GO:0019222	P	regulation of metabolic process	67	1664	0.00014	0.013
	GO:0060255	P	regulation of macromolecule metabolic process	67	1640	9.4e-05	0.013
	GO:0022607	P	cellular component assembly	14	172	0.00021	0.013
	GO:0044262	P	cellular carbohydrate metabolic process	24	385	8.3e-05	0.013
	GO:0065003	P	macromolecular complex assembly	14	169	0.00018	0.013
	GO:0009889	P	regulation of biosynthetic process	63	1564	0.00022	0.013
	GO:0010556	P	regulation of macromolecule biosynthetic process	63	1564	0.00022	0.013
	GO:0006350	P	transcription	65	1629	0.00023	0.013
	GO:0031326	P	regulation of cellular biosynthetic process	63	1564	0.00022	0.013
	GO:0045449	P	regulation of transcription	62	1513	0.00016	0.013
	GO:0010468	P	regulation of gene expression	64	1577	0.00016	0.013
	GO:0019219	P	regulation of nucleobase, nucleoside, nucleotide and nucleic acid metabolic process	62	1520	0.00018	0.013
	GO:0051171	P	regulation of nitrogen compound metabolic process	62	1520	0.00018	0.013
	GO:0031323	P	regulation of cellular metabolic process	63	1593	0.00036	0.019
	GO:0043933	P	macromolecular complex subunit organization	14	190	0.00054	0.027
	GO:0065007	P	biological regulation	78	2125	0.00063	0.028
	GO:0044085	P	cellular component biogenesis	16	239	0.0006	0.028
	GO:0016798	F	hydrolase activity, acting on glycosyl bonds	33	480	5.6e-07	0.00014
	GO:0004553	F	hydrolase activity, hydrolyzing O-glycosyl compounds	31	424	3.6e-07	0.00014
	GO:0016491	F	oxidoreductase activity	72	1672	9.8e-06	0.0017
	GO:0030528	F	transcription regulator activity	47	987	4e-05	0.0051
E2	GO term	Ontology	Description	Number in input list	Number in BG/Ref	p-value	FDR
	GO:0006006	P	glucose metabolic process	11	109	3.8e-06	0.0022
	GO:0019320	P	hexose catabolic process	9	88	2.6e-05	0.0025
	GO:0019318	P	hexose metabolic process	11	133	2.2e-05	0.0025
	GO:0006007	P	glucose catabolic process	9	88	2.6e-05	0.0025
	GO:0046365	P	monosaccharide catabolic process	9	88	2.6e-05	0.0025
	GO:0005975	P	carbohydrate metabolic process	32	833	1.1e-05	0.0025
	GO:0044275	P	cellular carbohydrate catabolic process	9	94	4.2e-05	0.0031
	GO:0046164	P	alcohol catabolic process	9	94	4.2e-05	0.0031
	GO:0044282	P	small molecule catabolic process	11	146	4.8e-05	0.0031
	GO:0005996	P	monosaccharide metabolic process	11	150	6e-05	0.0035
	GO:0006096	P	glycolysis	7	69	0.00022	0.011
	GO:0016052	P	carbohydrate catabolic process	9	131	0.00044	0.021
	GO:0044248	P	cellular catabolic process	15	337	0.00061	0.027
	GO:0006066	P	alcohol metabolic process	11	202	0.00069	0.028
	GO:0055114	P	oxidation reduction	38	1351	0.00095	0.037
	GO:0044265	P	cellular macromolecule catabolic process	12	254	0.0013	0.047
	GO:0005829	C	cytosol	5	34	0.00038	0.019
	GO:0044445	C	cytosolic part	5	34	0.00038	0.019
Z2	GO term	Ontology	Description	Number in input list	Number in BG/Ref	p-value	FDR
	GO:0005975	P	carbohydrate metabolic process	69	833	2.6e-11	3.2e-08
	GO:0043436	P	oxoacid metabolic process	46	473	6.3e-10	2e-07
	GO:0006082	P	organic acid metabolic process	46	474	6.7e-10	2e-07
	GO:0019752	P	carboxylic acid metabolic process	46	473	6.3e-10	2e-07
	GO:0055114	P	oxidation reduction	90	1351	1.1e-09	2.2e-07
	GO:0042180	P	cellular ketone metabolic process	46	480	9.7e-10	2.2e-07
	GO:0016053	P	organic acid biosynthetic process	29	222	2.9e-09	4.4e-07
	GO:0046394	P	carboxylic acid biosynthetic process	29	222	2.9e-09	4.4e-07
	GO:0044281	P	small molecule metabolic process	69	1034	1e-07	1.4e-05
	GO:0044283	P	small molecule biosynthetic process	32	320	1.5e-07	1.8e-05
	GO:0034641	P	cellular nitrogen compound metabolic process	37	435	6.6e-07	7.2e-05
	GO:0006457	P	protein folding	23	202	1.1e-06	0.00011
	GO:0032787	P	monocarboxylic acid metabolic process	18	130	1.4e-06	0.00013
	GO:0009308	P	amine metabolic process	33	380	1.7e-06	0.00015
	GO:0044271	P	cellular nitrogen compound biosynthetic process	24	231	2.8e-06	0.00023
	GO:0006631	P	fatty acid metabolic process	15	97	3e-06	0.00023
	GO:0015979	P	photosynthesis	16	115	4.9e-06	0.00035
	GO:0044106	P	cellular amine metabolic process	29	333	6.9e-06	0.00046
	GO:0006520	P	cellular amino acid metabolic process	27	303	9.8e-06	0.00062
	GO:0006519	P	cellular amino acid and derivative metabolic process	31	391	1.9e-05	0.0011
	GO:0008652	P	cellular amino acid biosynthetic process	16	133	2.5e-05	0.0015
	GO:0009309	P	amine biosynthetic process	17	153	3.6e-05	0.002
	GO:0006633	P	fatty acid biosynthetic process	12	81	4.3e-05	0.0022
	GO:0044255	P	cellular lipid metabolic process	21	229	6.3e-05	0.0032
	GO:0044262	P	cellular carbohydrate metabolic process	28	385	0.00019	0.009
	GO:0008610	P	lipid biosynthetic process	17	180	0.00022	0.01
	GO:0009765	P	photosynthesis, light harvesting	5	16	0.00045	0.02
	GO:0033014	P	tetrapyrrole biosynthetic process	6	28	0.00067	0.028
	GO:0006629	P	lipid metabolic process	33	528	0.00068	0.028
	GO:0006399	P	tRNA metabolic process	12	114	0.00076	0.031
	GO:0005996	P	monosaccharide metabolic process	14	150	0.00086	0.034
	GO:0033013	P	tetrapyrrole metabolic process	6	31	0.0011	0.04
	GO:0006779	P	porphyrin biosynthetic process	5	21	0.0013	0.046
	GO:0044092	P	negative regulation of molecular function	8	59	0.0013	0.046
	GO:0043086	P	negative regulation of catalytic activity	8	59	0.0013	0.046
	GO:0004553	F	hydrolase activity, hydrolyzing O-glycosyl compounds	48	424	2.2e-12	1.7e-09
	GO:0016798	F	hydrolase activity, acting on glycosyl bonds	49	480	3.7e-11	1.4e-08
	GO:0016491	F	oxidoreductase activity	104	1672	1.7e-09	4.4e-07
	GO:0000166	F	nucleotide binding	175	3874	1.5e-05	0.0029
	GO:0005506	F	iron ion binding	46	713	3.2e-05	0.0049
	GO:0017076	F	purine nucleotide binding	152	3456	0.00022	0.016
	GO:0048037	F	cofactor binding	36	543	0.00014	0.016
	GO:0001883	F	purine nucleoside binding	144	3247	0.00024	0.016
	GO:0042802	F	identical protein binding	10	67	0.00017	0.016
	GO:0030554	F	adenyl nucleotide binding	144	3247	0.00024	0.016
	GO:0050662	F	coenzyme binding	28	382	0.00017	0.016
	GO:0001882	F	nucleoside binding	144	3257	0.00027	0.017
	GO:0005576	C	extracellular region	28	251	1.1e-07	2.2e-05
	GO:0016020	C	membrane	106	2115	2.3e-05	0.0022
	GO:0005737	C	cytoplasm	69	1263	6.5e-05	0.0042
	GO:0048046	C	apoplast	12	95	0.00017	0.0081
	GO:0019898	C	extrinsic to membrane	6	22	0.00022	0.0085
	GO:0009654	C	oxygen evolving complex	6	26	0.00048	0.015
	GO:0044464	C	cell part	236	5945	0.0012	0.03
	GO:0005623	C	cell	236	5945	0.0012	0.03
	GO:0009523	C	photosystem II	7	46	0.0015	0.031
Z3	GO term	Ontology	Description	Number in input list	Number in BG/Ref	p-value	FDR
	GO:0006412	P	translation	79	595	2.2e-14	3.1e-11
	GO:0044267	P	cellular protein metabolic process	222	2877	5e-12	3.5e-09
	GO:0010467	P	gene expression	192	2424	2.6e-11	1.2e-08
	GO:0005975	P	carbohydrate metabolic process	86	833	3.1e-10	1.1e-07
	GO:0055114	P	oxidation reduction	111	1351	1.2e-07	3.4e-05
	GO:0044281	P	small molecule metabolic process	87	1034	1.3e-06	0.00029
	GO:0044283	P	small molecule biosynthetic process	36	320	8.9e-06	0.0018
	GO:0009308	P	amine metabolic process	39	380	2.6e-05	0.0045
	GO:0016053	P	organic acid biosynthetic process	27	222	3.4e-05	0.0047
	GO:0046394	P	carboxylic acid biosynthetic process	27	222	3.4e-05	0.0047
	GO:0044262	P	cellular carbohydrate metabolic process	38	385	7e-05	0.0086
	GO:0006082	P	organic acid metabolic process	44	474	7.4e-05	0.0086
	GO:0043436	P	oxoacid metabolic process	43	473	0.00014	0.014
	GO:0019752	P	carboxylic acid metabolic process	43	473	0.00014	0.014
	GO:0034641	P	cellular nitrogen compound metabolic process	40	435	0.00018	0.016
	GO:0042180	P	cellular ketone metabolic process	43	480	0.00018	0.016
	GO:0019538	P	protein metabolic process	256	4333	0.00034	0.026
	GO:0065007	P	biological regulation	138	2125	0.00035	0.026
	GO:0044271	P	cellular nitrogen compound biosynthetic process	25	231	0.00034	0.026
	GO:0009309	P	amine biosynthetic process	19	153	0.00037	0.026
	GO:0044106	P	cellular amine metabolic process	32	333	0.00039	0.026
	GO:0050794	P	regulation of cellular process	128	1955	0.00043	0.027
	GO:0023046	P	signaling process	28	279	0.00047	0.027
	GO:0023060	P	signal transmission	28	279	0.00047	0.027
	GO:0050789	P	regulation of biological process	131	2027	0.00059	0.032
	GO:0023052	P	signaling	39	447	0.00057	0.032
	GO:0003735	F	structural constituent of ribosome	69	396	6.5e-18	5.7e-15
	GO:0005198	F	structural molecule activity	73	462	7.6e-17	3.3e-14
	GO:0004553	F	hydrolase activity, hydrolyzing O-glycosyl compounds	49	424	1.1e-07	3.2e-05
	GO:0016798	F	hydrolase activity, acting on glycosyl bonds	51	480	6.2e-07	0.00014
	GO:0016491	F	oxidoreductase activity	126	1672	1.3e-06	0.00022
	GO:0000166	F	nucleotide binding	240	3874	3.4e-05	0.0049
	GO:0043565	F	sequence-specific DNA binding	42	453	0.00011	0.014
	GO:0030528	F	transcription regulator activity	74	987	0.00024	0.027
	GO:0017076	F	purine nucleotide binding	209	3456	0.00044	0.043
	GO:0016301	F	kinase activity	116	1750	0.00052	0.046
	GO:0030529	C	ribonucleoprotein complex	74	438	1.8e-18	4e-16
	GO:0005840	C	ribosome	69	397	7.3e-18	8e-16
	GO:0044444	C	cytoplasmic part	108	966	1.4e-14	1e-12
	GO:0005737	C	cytoplasm	128	1263	3.4e-14	1.9e-12
	GO:0032991	C	macromolecular complex	117	1207	6.9e-12	3e-10
	GO:0044464	C	cell part	371	5945	2.9e-08	9e-07
	GO:0005623	C	cell	371	5945	2.9e-08	9e-07
	GO:0033279	C	ribosomal subunit	16	82	9.7e-06	0.00027
	GO:0005622	C	intracellular	253	4116	3.3e-05	0.00079
	GO:0005739	C	mitochondrion	21	162	0.00011	0.0024
	GO:0015934	C	large ribosomal subunit	8	31	0.00034	0.0067
	GO:0044429	C	mitochondrial part	16	139	0.0021	0.036
	GO:0044424	C	intracellular part	207	3529	0.002	0.036
Note：L1 and P1 represent flag leaves and anthers at meiosis stage, respectively. L2, P2, E2 and Z2 represent flag leaves, anther, embryo sac and leaf sheath at pre-flowering stage, respectively. L3, P3 and Z3 represent flag leaves, grain and leaf sheath at three days after flowering, respectively.
