# Supplementary material for: Carbohydrate metabolism and fertility related genes high expression levels promote heterosis in autotetraploid rice harboring double neutral genes
Source: Rice (N Y). 2019 May 10;12:34. doi: 10.1186/s12284-019-0294-x (PMC6510787; doi:10.1186/s12284-019-0294-x)
Supplement: Supplementary file 26 — Table S18. The DEGFPU involved in saccharide transporter and metabolism in the hybrid compared to parents. (XLSX 13 kb) [file 12284_2019_294_MOESM26_ESM.xlsx]

## Sheet: Sheet1
Table S18. The DEGFPU involved in saccharide transporter and metabolism in the hybrid compared to parents
ID	Name	L1		L2		L3		P1		P2		P3		E2		Z2		Z3
		T	H	T	H	T	H	T	H	T	H	T	H	T	H	T	H	T	H
LOC_Os01g44220	OsAGPL2	NA	NA	NA	NA	NA	NA	NA	NA	NA	NA	up	up	NA	NA	NA	NA	NA	NA
LOC_Os03g52460	OsAGPL3	NA	NA	NA	NA	NA	NA	NA	NA	NA	NA	NA	NA	NA	NA	NA	NA	up	NA
LOC_Os07g13980	OsAGPL4	up	NA	NA	NA	NA	NA	NA	NA	NA	NA	NA	NA	NA	NA	down	down	NA	up
LOC_Os02g33110	OsCIN1	up	NA	NA	NA	NA	NA	NA	NA	NA	NA	NA	NA	NA	NA	NA	NA	NA	NA
LOC_Os04g33740	OsCIN2	NA	NA	NA	NA	NA	NA	NA	NA	NA	NA	NA	NA	NA	NA	down	NA	NA	down
LOC_Os01g71320	OsHXK3	up	up	NA	NA	NA	NA	NA	NA	NA	NA	NA	NA	NA	NA	NA	NA	NA	NA
LOC_Os01g53930	OsHXK6	NA	NA	NA	NA	NA	NA	NA	NA	NA	NA	up	up	NA	NA	NA	NA	down	up
LOC_Os05g09500	OsHXK7	NA	NA	NA	NA	NA	NA	up	up	down	NA	NA	NA	down	NA	NA	NA	NA	NA
LOC_Os01g09460	OsHXK8	up	up	NA	NA	NA	NA	NA	NA	NA	NA	NA	NA	NA	NA	NA	NA	NA	NA
LOC_Os05g31110	OsHXK10	NA	NA	NA	NA	NA	NA	down	NA	NA	NA	NA	NA	NA	NA	NA	NA	NA	NA
LOC_Os02g01590	OSINV3	NA	up	down	NA	NA	NA	up	up	NA	NA	up	NA	NA	NA	down	down	up	NA
LOC_Os04g33720	OSINV4	NA	NA	NA	NA	NA	NA	NA	NA	NA	NA	NA	up	NA	NA	NA	NA	NA	NA
LOC_Os02g32730	OsNIN3	NA	NA	NA	NA	NA	NA	NA	NA	NA	NA	NA	NA	NA	NA	NA	NA	up	up
LOC_Os02g32660	OsBEIIb	NA	NA	NA	NA	NA	NA	NA	NA	NA	NA	up	up	NA	NA	NA	up	NA	up
LOC_Os08g09230	OsSSIIIa	up	NA	NA	NA	NA	NA	NA	NA	NA	NA	up	up	NA	NA	NA	NA	NA	NA
LOC_Os03g28330	OsSUS1	up	up	down	NA	NA	NA	NA	NA	NA	NA	NA	NA	NA	NA	down	NA	down	NA
LOC_Os06g09450	OsSUS2	NA	down	NA	NA	NA	NA	up	NA	NA	NA	NA	NA	NA	NA	NA	NA	NA	NA
LOC_Os07g42490	OsSUS3	NA	NA	NA	NA	NA	NA	up	up	NA	NA	up	up	NA	NA	down	down	NA	down
LOC_Os03g22120	OsSUS4	NA	NA	NA	NA	NA	NA	NA	NA	NA	NA	up	NA	NA	NA	NA	NA	NA	NA
LOC_Os04g24430	OsSUS5	NA	NA	NA	NA	NA	NA	NA	NA	NA	NA	NA	NA	NA	NA	NA	NA	NA	NA
LOC_Os02g58480	OsSUS6	NA	up	NA	NA	NA	NA	NA	NA	NA	NA	NA	NA	NA	NA	NA	NA	NA	NA
LOC_Os06g04200	wx	NA	NA	up	up	up	NA	NA	NA	NA	NA	up	up	NA	NA	NA	NA	NA	NA
LOC_Os02g10800	OsBT1	NA	NA	NA	NA	NA	NA	NA	NA	NA	NA	up	up	NA	NA	NA	NA	NA	NA
LOC_Os04g37980	OsMST1	NA	NA	down	NA	NA	NA	NA	NA	NA	up	NA	NA	NA	NA	NA	NA	NA	NA
LOC_Os03g39710	OsMST2	NA	NA	NA	NA	NA	NA	NA	NA	down	NA	NA	NA	NA	NA	NA	NA	NA	NA
LOC_Os07g01560	OsMST3	NA	NA	down	NA	NA	NA	NA	NA	NA	NA	NA	NA	NA	NA	NA	NA	NA	NA
LOC_Os03g11900	OsMST4	NA	NA	NA	NA	NA	NA	NA	NA	down	down	NA	NA	NA	NA	down	NA	NA	NA
LOC_Os07g37320	OsMST6	NA	NA	down	down	NA	down	NA	NA	NA	NA	NA	NA	NA	NA	NA	NA	NA	NA
LOC_Os01g38670	OsMST8	NA	NA	NA	NA	NA	NA	NA	NA	up	NA	NA	NA	NA	NA	down	down	down	down
LOC_Os03g07480	OsSUT1	NA	NA	NA	NA	down	NA	NA	up	NA	NA	up	up	NA	NA	NA	NA	NA	NA
LOC_Os02g13560	OsTMT2	NA	NA	NA	up	NA	NA	NA	NA	NA	NA	NA	NA	NA	NA	up	NA	NA	NA
LOC_Os07g39280	OsUGT3	NA	up	NA	NA	NA	NA	NA	NA	NA	NA	NA	NA	NA	NA	NA	NA	up	NA
LOC_Os12g29220	OsSWEET13	NA	up	NA	NA	down	down	up	up	NA	NA	NA	NA	NA	NA	NA	NA	NA	NA
Note: T represents T449, and H represents H1.Down, up and NA represent down-regulated, up-regulated and no change, respectively. L1 and P1 represent flag leaves and anthers at meiosis stage, respectively. L2, P2, E2 and Z2 represent flag leaves, anther, embryo sac and leaf sheath at pre-flowering stage, respectively. L3, P3 and Z3 represent flag leaves, grain and leaf sheath at three days after f…
